# Supplementary material for: Reaction engineering blocks ether cleavage for synthesizing chiral cyclic hemiacetals catalyzed by unspecific peroxygenase
Source: Nat Commun. 2024 Feb 9;15:1235. doi: 10.1038/s41467-024-45545-z (PMC10858125; doi:10.1038/s41467-024-45545-z)
Supplement: Supplementary file 4 — Source Data [file 41467_2024_45545_MOESM4_ESM.xlsx]

## Sheet: Table 1
	Table 1
	Entry	Immobilized rAaeUPO [mg]	Enzyme [μM]	H2O2 [mM h-1]	4 h			24 h			24 h
					1a (mM)		Mean	1a (mM)		Mean	1b (mM)		Mean
	1	70	1.02	6	11.463	11.46	11.4615	23.387	26.255	24.821	4.966	3.367	4.1665
	2	100	1.45	6	11.915	12.542	12.2285	37.851	41.642	39.7465	3.167	3.601	3.384
	3	125	1.81	6	3.826	4.286	4.056	28.395	20.875	24.635	3.744	1.777	2.7605
	4	100	1.45	3	7.253	6.833	7.043	31.902	36.71	34.306	2.152	5.106	3.629
	5	100	1.45	9	24.043	16.21	20.1265	33.34	29.738	31.539	2.732	2.816	2.774
	6	100	1.45	3 (tBuOOH)	7.916	7.91	7.913	9.15	8.025	8.5875	3.72	3.532	3.626
	7	100	1.45	6 (tBuOOH)	9.089	8.65	8.8695	8.492	11.125	9.8085	7.971	8.781	8.376
	8	100	1.45	0	0	0	0	0	0	0	0	0	0
	9	0	0	6	0	0	0	0	0	0	0	0	0
	10	100 (only the resin)	0	6	0	0	0	0	0	0	0	0	0

## Sheet: Figure 1b
	Figure 1b
	Time (h)	LX600			LX603			LX609			LX700			LX703			LX704			LX1000
		1a (mM)		Mean	1a (mM)		Mean	1a (mM)		Mean	1a (mM)		Mean	1a (mM)		Mean	1a (mM)		Mean	1a (mM)		Mean
	7	0.72	0.62	0.67	0.94	2.199	1.5695	3.147	3.108	3.1275	22.163	21.539	21.851	6.693	6.116	6.4045	12.5	8.979	10.7395	12.742	14.185	13.4635

## Sheet: Figure 1c
	Figure 1c
	Time (h)	1a (mM)		Mean	1b (mM)		Mean
	0	0	0	0	0	0	0
	2	1.903	2.703	2.303	0	0	0
	4	3.826	4.286	4.056	0	0	0
	8	9.281	9.313	9.297	0.734	2.452	1.593
	12	13.859	15.828	14.8435	1.011	1.088	1.0495
	24	28.395	20.875	24.635	3.744	1.777	2.7605

## Sheet: Figure 3b
	Figure 3b
	Time (h)	pH = 4						pH = 5						pH = 6
		1a (mM)		Mean	1b (mM)		Mean	1a (mM)		Mean	1b (mM)		Mean	1a (mM)		Mean	1b (mM)		Mean
	12	4.6375	4.7123	4.67375	0	0	0	4.30083	4.285	4.29292	0.069	0.084	0.0765	1.58083	1.7125	1.64667	3.34117	2.94831	3.14474
	Time (h)	pH = 7						pH = 8						pH = 9
		1a (mM)		Mean	1b (mM)		Mean	1a (mM)		Mean	1b (mM)		Mean	1a (mM)		Mean	1b (mM)		Mean
	12	3.05083	2.145	2.59792	3.24509	2.87145	3.05827	1.52583	2.58833	2.05708	3.22154	2.93866	3.0801	0	0	0	2.68583	2.8675	2.77667

## Sheet: Figure 3c
	Figure 3c
	Time (h)	THF (mM)		Mean	1a (mM)		Mean	1b (mM)		Mean
	0	8.332	8.125	8.2285	0	0	0	0	0	0
	3	5.064	4.997	5.0305	2.68583	2.8675	2.77667	0	0	0
	7	2.395	1.928	2.1615	5.79583	5.7125	5.75417	0	0	0
	12	0	0	0	0	0	0	2.68583	2.8675	2.77667
	24	0	0	0	0	0	0	5.53267	5.65175	5.59221

## Sheet: Figure 6a
Figure-6a
	PH4-1a								PH4-1								PH9-1a								PH9-1
distances	three repetitions of the free energies			relative free energies			average values	error deviations	three repetitions of the free energies			relative free energies			average values	error deviations	three repetitions of the free energies			relative free energies			average values	error deviations	three repetitions of the free energies			relative free energies			average values	error deviations
3.0105	3.91127	3.18275	5.3341	1.25561	1.05652	1.91971	1.41061	0.260956	6.6568	4.17563	6.15569	1.93659	-1.96908	0.45966	0.14239	1.13858	4.83063	5.21385	5.21457	3.83965	1.48809	3.4287	2.91881	0.725131	6.96737	7.40716	6.88103	1.01493	1.71951	3.6897	2.14138	0.800433
3.0315	3.83289	3.07706	5.32505	1.17723	0.95083	1.91066	1.34624	0.289679	6.53048	4.09135	6.07439	1.81027	-2.05336	0.37836	0.04509	1.12771	4.72209	5.19871	5.1381	3.73111	1.47295	3.35223	2.8521	0.698193	6.88155	7.2958	6.74588	0.92911	1.60815	3.55455	2.0306	0.786783
3.0525	3.76929	3.05149	5.23889	1.11363	0.92526	1.8245	1.2878	0.273806	6.48003	3.98516	5.99284	1.75982	-2.15955	0.29681	-0.0343067	1.14347	4.63467	5.1427	5.07998	3.64369	1.41694	3.29411	2.78491	0.691391	6.78208	7.22439	6.62156	0.82964	1.53674	3.43023	1.9322	0.776329
3.0735	3.6792	2.98386	5.13091	1.02354	0.85763	1.71652	1.19923	0.263042	6.31368	3.88539	5.87855	1.59347	-2.25932	0.18252	-0.16111	1.1254	4.55592	5.00949	5.01409	3.56494	1.28373	3.22822	2.6923	0.710959	6.62825	7.08328	6.50531	0.67581	1.39563	3.31398	1.79514	0.787335
3.0945	3.60267	2.84298	5.04502	0.94701	0.71675	1.63063	1.09813	0.274422	6.1458	3.74881	5.71889	1.42559	-2.3959	0.02286	-0.315817	1.11609	4.41808	4.90016	4.89784	3.4271	1.1744	3.11197	2.57116	0.704278	6.53517	6.95671	6.33241	0.58273	1.26906	3.14108	1.66429	0.764514
3.1155	3.5815	2.78782	5.00267	0.92584	0.66159	1.58828	1.05857	0.275621	6.03373	3.68226	5.65406	1.31352	-2.46245	-0.04197	-0.396967	1.10439	4.39955	4.85189	4.8595	3.40857	1.12613	3.07363	2.53611	0.71159	6.44739	6.86329	6.26523	0.49495	1.17564	3.0739	1.5815	0.77164
3.1365	3.52827	2.7527	4.95631	0.87261	0.62647	1.54192	1.01367	0.273517	5.93654	3.61978	5.58045	1.21633	-2.52493	-0.11558	-0.474727	1.09484	4.31302	4.82446	4.81528	3.32204	1.0987	3.02941	2.48338	0.697476	6.33406	6.76514	6.13709	0.38162	1.07749	2.94576	1.46829	0.76556				s
3.1575	3.5118	2.73168	4.91281	0.85614	0.60545	1.49842	0.98667	0.265912	5.81859	3.56742	5.52803	1.09838	-2.57729	-0.168	-0.54897	1.07804	4.26697	4.77658	4.78209	3.27599	1.05082	2.99622	2.44101	0.699771	6.25644	6.70914	6.02263	0.304	1.02149	2.8313	1.3856	0.75194
3.1785	3.45393	2.63711	4.83916	0.79827	0.51088	1.42477	0.911307	0.269803	5.72691	3.45195	5.42697	1.0067	-2.69276	-0.26906	-0.651707	1.08494	4.19155	4.71152	4.72245	3.20057	0.98576	2.93658	2.3743	0.698442	6.15553	6.58083	5.9241	0.20309	0.89318	2.73277	1.27635	0.754969
3.1995	3.38754	2.55448	4.74092	0.73188	0.42825	1.32653	0.828887	0.263808	5.58069	3.35295	5.28013	0.86048	-2.79176	-0.4159	-0.782393	1.07012	4.10853	4.59007	4.69427	3.11755	0.86431	2.9084	2.29675	0.718762	6.00372	6.45895	5.73186	0.05128	0.7713	2.54053	1.12104	0.739556
3.2205	3.36663	2.55107	4.75711	0.71097	0.42484	1.34272	0.826177	0.271158	5.50872	3.31065	5.20563	0.78851	-2.83406	-0.4904	-0.845317	1.0607	4.08637	4.57139	4.66521	3.09539	0.84563	2.87934	2.27345	0.716631	5.94024	6.35721	5.69709	-0.0122	0.66956	2.50576	1.05437	0.751907
3.2415	3.34628	2.4938	4.70968	0.69062	0.36757	1.29529	0.784493	0.271892	5.40538	3.21135	5.14994	0.68517	-2.93336	-0.54609	-0.931427	1.0622	4.01615	4.53874	4.6494	3.02517	0.81298	2.86353	2.23389	0.711987	5.80625	6.25808	5.57932	-0.14619	0.57043	2.38799	0.93741	0.754215
3.2625	3.32313	2.46766	4.68942	0.66747	0.34143	1.27503	0.76131	0.273561	5.36129	3.19086	5.09023	0.64108	-2.95385	-0.6058	-0.972857	1.05387	4.00643	4.50231	4.6164	3.01545	0.77655	2.83053	2.20751	0.717469	5.75479	6.1973	5.47714	-0.19765	0.50965	2.28581	0.865937	0.738715
3.2835	3.27768	2.40364	4.61362	0.62202	0.27741	1.19923	0.699553	0.268915	5.24201	3.07045	5.01173	0.5218	-3.07426	-0.6843	-1.07892	1.05668	3.96495	4.46103	4.56369	2.97397	0.73527	2.77782	2.16235	0.715785	5.62264	6.07679	5.34419	-0.3298	0.38914	2.15286	0.7374	0.737533
3.3045	3.2418	2.32878	4.57899	0.58614	0.20255	1.1646	0.651097	0.279613	5.10499	2.989	4.92067	0.38478	-3.15571	-0.77536	-1.1821	1.04209	3.86843	4.36882	4.51033	2.87745	0.64306	2.72446	2.08166	0.720653	5.50161	5.94019	5.22236	-0.45083	0.25254	2.03103	0.610913	0.738519
3.3255	3.25066	2.33133	4.56627	0.595	0.2051	1.15188	0.65066	0.274725	5.05826	2.94756	4.90262	0.33805	-3.19715	-0.79341	-1.2175	1.04232	3.86522	4.36434	4.49941	2.87424	0.63858	2.71354	2.07545	0.719933	5.43233	5.83527	5.16374	-0.52011	0.14762	1.97241	0.533307	0.744923
3.3465	3.26098	2.31895	4.62491	0.60532	0.19272	1.21052	0.66952	0.295562	4.99465	2.92463	4.847	0.27444	-3.22008	-0.84903	-1.26489	1.02999	3.88378	4.3462	4.48274	2.8928	0.62044	2.69687	2.07004	0.727002	5.34571	5.74143	5.09167	-0.60673	0.05378	1.90034	0.44913	0.750239
3.3675	3.21302	2.23413	4.53797	0.55736	0.1079	1.12358	0.59628	0.293847	4.88319	2.84905	4.75397	0.16298	-3.29566	-0.94206	-1.35825	1.01988	3.8288	4.29373	4.46121	2.83782	0.56797	2.67534	2.02704	0.731043	5.21837	5.57563	4.95181	-0.73407	-0.11202	1.76048	0.304797	0.749666
3.3885	3.16628	2.21164	4.51295	0.51062	0.08541	1.09856	0.564863	0.293726	4.83096	2.74324	4.68667	0.11075	-3.40147	-1.00936	-1.43336	1.03582	3.79284	4.26159	4.44189	2.80186	0.53583	2.65602	1.9979	0.732248	5.10819	5.48069	4.8936	-0.84425	-0.20696	1.70227	0.21702	0.765073
3.4095	3.1027	2.1605	4.48105	0.44704	0.03427	1.06666	0.51599	0.300013	4.75042	2.68434	4.62404	0.03021	-3.46037	-1.07199	-1.50072	1.03019	3.73994	4.17986	4.35495	2.74896	0.4541	2.56908	1.92405	0.736805	5.00973	5.33695	4.78063	-0.94271	-0.3507	1.5893	0.09863	0.764677
3.4305	3.1341	2.13936	4.48658	0.47844	0.01313	1.07219	0.521253	0.306473	4.69352	2.64068	4.62485	-0.02669	-3.50403	-1.07118	-1.53397	1.03015	3.70929	4.19915	4.36484	2.71831	0.47339	2.57897	1.92356	0.726198	4.9721	5.22726	4.69609	-0.98034	-0.46039	1.50476	0.0213433	0.756743
3.4515	3.14488	2.13916	4.5204	0.48922	0.01293	1.10601	0.536053	0.316413	4.65048	2.62475	4.55719	-0.06973	-3.51996	-1.13884	-1.57618	1.01972	3.71406	4.2149	4.3509	2.72308	0.48914	2.56503	1.92575	0.719753	4.89781	5.14262	4.6786	-1.05463	-0.54503	1.48727	-0.0374633	0.77643
3.4725	3.09484	2.08605	4.50137	0.43918	-0.04018	1.08698	0.495327	0.326592	4.57723	2.54132	4.47391	-0.14298	-3.60339	-1.22212	-1.65616	1.02224	3.64376	4.11928	4.30818	2.65278	0.39352	2.52231	1.8562	0.732311	4.77418	4.98493	4.5939	-1.17826	-0.70272	1.40257	-0.15947	0.792992
3.4935	3.10843	2.07895	4.48777	0.45277	-0.04728	1.07338	0.492957	0.32413	4.4852	2.46155	4.44855	-0.23501	-3.68316	-1.24748	-1.72188	1.02327	3.58526	4.1195	4.22555	2.59428	0.39374	2.43968	1.80923	0.709152	4.66937	4.87373	4.50903	-1.28307	-0.81392	1.3177	-0.259763	0.800275
3.5145	3.03744	2.00613	4.45022	0.38178	-0.1201	1.03583	0.432503	0.334651	4.40644	2.39652	4.35996	-0.31377	-3.74819	-1.33607	-1.79934	1.01813	3.52085	4.09331	4.20389	2.52987	0.36755	2.41802	1.77181	0.702874	4.60439	4.71485	4.42745	-1.34805	-0.9728	1.23612	-0.361577	0.806159
3.5355	3.07488	2.0277	4.47816	0.41922	-0.09853	1.06377	0.461487	0.336192	4.34728	2.34302	4.31131	-0.37293	-3.80169	-1.38472	-1.85311	1.01713	3.50505	4.06951	4.17925	2.51407	0.34375	2.39338	1.7504	0.704187	4.53442	4.61565	4.3965	-1.41802	-1.072	1.20517	-0.428283	0.822812
3.5565	3.0672	2.02995	4.52511	0.41154	-0.09628	1.11072	0.475327	0.349888	4.33195	2.33232	4.29932	-0.38826	-3.81239	-1.39671	-1.86579	1.01591	3.47454	4.11745	4.144	2.48356	0.39169	2.35813	1.74446	0.677353	4.46356	4.55676	4.35523	-1.48888	-1.13089	1.1639	-0.48529	0.831046
3.5775	3.05123	1.9925	4.50153	0.39557	-0.13373	1.08714	0.44966	0.353471	4.23093	2.23	4.22936	-0.48928	-3.91471	-1.46667	-1.95689	1.01876	3.39559	4.08064	4.0506	2.40461	0.35488	2.26473	1.67474	0.661164	4.3373	4.40414	4.27311	-1.61514	-1.28351	1.08178	-0.605623	0.849116
3.5985	3.01103	1.95057	4.47624	0.35537	-0.17566	1.06185	0.413853	0.358433	4.16911	2.18559	4.10438	-0.5511	-3.95912	-1.59165	-2.03396	1.00836	3.29586	4.02362	3.95646	2.30488	0.29786	2.17059	1.59111	0.647786	4.22704	4.27532	4.13921	-1.7254	-1.41233	0.94788	-0.72995	0.843769
3.6195	2.99754	1.94793	4.48681	0.34188	-0.1783	1.07242	0.412	0.36275	4.10493	2.14683	4.10592	-0.61528	-3.99788	-1.59011	-2.06776	1.00525	3.22624	4.0265	3.94724	2.23526	0.30074	2.16137	1.56579	0.632885	4.12592	4.18842	4.10313	-1.82652	-1.49923	0.9118	-0.80465	0.86341
3.6405	2.99166	1.94776	4.48139	0.336	-0.17847	1.067	0.408177	0.361343	4.05401	2.08638	4.05239	-0.6662	-4.05833	-1.64364	-2.12272	1.0081	3.1214	3.98857	3.89377	2.13042	0.26281	2.1079	1.50038	0.618817	4.03261	4.1033	3.9746	-1.91983	-1.58435	0.78327	-0.90697	0.850651
3.6615	3.02562	1.99592	4.5086	0.36996	-0.13031	1.09421	0.44462	0.355454	4.03665	2.06853	4.00313	-0.68356	-4.07618	-1.6929	-2.15088	1.00578	3.08487	3.98976	3.802	2.09389	0.264	2.01613	1.45801	0.597425	3.96876	4.01947	3.91973	-1.98368	-1.66818	0.7284	-0.974487	0.856301
3.6825	2.95922	1.93531	4.48146	0.30356	-0.19092	1.06707	0.393237	0.365908	3.9374	1.97402	3.96479	-0.78281	-4.17069	-1.73124	-2.22825	1.00907	3.01132	3.94216	3.72344	2.02034	0.2164	1.93757	1.39144	0.588004	3.83019	3.92369	3.80825	-2.12225	-1.76396	0.61692	-1.08976	0.859587
3.7035	2.93116	1.92326	4.46269	0.2755	-0.20297	1.0483	0.37361	0.364526	3.83138	1.91538	3.85429	-0.88883	-4.22933	-1.84174	-2.31997	0.993522	2.85168	3.90055	3.63582	1.8607	0.17479	1.84995	1.29515	0.560187	3.72904	3.81081	3.67365	-2.2234	-1.87684	0.48232	-1.20597	0.850054
3.7245	2.89908	1.94322	4.4856	0.24342	-0.18301	1.07121	0.377207	0.36819	3.77305	1.85764	3.86731	-0.94716	-4.28707	-1.82872	-2.35432	0.999323	2.80759	3.91376	3.60269	1.81661	0.188	1.81682	1.27381	0.542905	3.62241	3.71343	3.61449	-2.33003	-1.97422	0.42316	-1.2937	0.864551
3.7455	2.90884	1.95681	4.44026	0.25318	-0.16942	1.02587	0.369877	0.349949	3.74238	1.82033	3.77679	-0.97783	-4.32438	-1.91924	-2.40715	0.996392	2.72946	3.84267	3.50396	1.73848	0.11691	1.71809	1.19116	0.537157	3.51109	3.65211	3.5268	-2.44135	-2.03554	0.33547	-1.38047	0.865932
3.7665	2.92438	2.03906	4.47363	0.26872	-0.08717	1.05924	0.413597	0.338775	3.70607	1.7881	3.79324	-1.01414	-4.35661	-1.90279	-2.42451	0.999529	2.66259	3.8653	3.46675	1.67161	0.13954	1.68088	1.16401	0.512242	3.4567	3.60138	3.44649	-2.49574	-2.08627	0.25516	-1.44228	0.856913
3.7875	2.87537	1.99909	4.41498	0.21971	-0.12714	1.00059	0.364387	0.333488	3.62687	1.733	3.7033	-1.09334	-4.41171	-1.99273	-2.49926	0.990845	2.55374	3.79846	3.40001	1.56276	0.0727	1.61414	1.0832	0.505468	3.3228	3.45352	3.34011	-2.62964	-2.23413	0.14878	-1.57166	0.867766
3.8085	2.81632	1.96068	4.37612	0.16066	-0.16555	0.96173	0.318947	0.334903	3.52859	1.62118	3.64706	-1.19162	-4.52353	-2.04897	-2.58804	0.998892	2.46615	3.72824	3.28627	1.47517	0.00248	1.5004	0.992683	0.495155	3.2198	3.33764	3.21537	-2.73264	-2.35001	0.02404	-1.6862	0.862226
3.8295	2.83116	2.02765	4.38033	0.1755	-0.09858	0.96594	0.34762	0.319124	3.51821	1.62999	3.59984	-1.202	-4.51472	-2.09619	-2.6043	0.989472	2.40701	3.7138	3.23477	1.41603	-0.01196	1.4489	0.95099	0.481568	3.11499	3.29504	3.17382	-2.83745	-2.39261	-0.01751	-1.74919	0.875311
3.8505	2.88186	2.0952	4.40354	0.2262	-0.03103	0.98915	0.394773	0.306325	3.50204	1.60871	3.57003	-1.21817	-4.536	-2.126	-2.62672	0.989957	2.35274	3.69032	3.15937	1.36176	-0.03544	1.3735	0.89994	0.467702	3.06935	3.21321	3.11378	-2.88309	-2.47444	-0.07755	-1.81169	0.87506
3.8715	2.82771	2.07077	4.3313	0.17205	-0.05546	0.91691	0.3445	0.293644	3.40687	1.5064	3.52428	-1.31334	-4.63831	-2.17175	-2.7078	0.996555	2.24807	3.60626	3.08751	1.25709	-0.1195	1.30164	0.813077	0.466466	2.92832	3.09599	2.99938	-3.02412	-2.59166	-0.19195	-1.93591	0.880871
3.8925	2.81582	2.06535	4.31281	0.16016	-0.06088	0.89842	0.332567	0.290033	3.375	1.45335	3.44361	-1.34521	-4.69136	-2.25242	-2.763	0.999116	2.17163	3.60469	2.98382	1.18065	-0.12107	1.19795	0.75251	0.436819	2.86301	3.0037	2.92719	-3.08943	-2.68395	-0.26414	-2.01251	0.881985
3.9135	2.78041	2.05539	4.27956	0.12475	-0.07084	0.86517	0.30636	0.285053	3.27699	1.39571	3.36112	-1.44322	-4.749	-2.33491	-2.84238	0.987452	2.07324	3.51465	2.95133	1.08226	-0.21111	1.16546	0.67887	0.445638	2.7832	2.88598	2.8274	-3.16924	-2.80167	-0.36393	-2.11161	0.88026
3.9345	2.79587	2.12148	4.28799	0.14021	-0.00475	0.8736	0.336353	0.271863	3.25894	1.3609	3.32989	-1.46127	-4.78381	-2.36614	-2.87041	0.991721	2.01527	3.49179	2.87488	1.02429	-0.23397	1.08901	0.626443	0.430612	2.69369	2.81773	2.7838	-3.25875	-2.86992	-0.40753	-2.17873	0.892687
3.9555	2.79627	2.17415	4.29997	0.14061	0.04792	0.88558	0.358037	0.265125	3.22912	1.32818	3.3238	-1.49109	-4.81653	-2.37223	-2.89328	0.994696	1.94085	3.46115	2.83059	0.94987	-0.26461	1.04472	0.57666	0.421525	2.67975	2.76165	2.74337	-3.27269	-2.926	-0.44796	-2.21555	0.889444
3.9765	2.74252	2.17744	4.2227	0.08686	0.05121	0.80831	0.31546	0.24664	3.18117	1.28885	3.23814	-1.53904	-4.85586	-2.45789	-2.95093	0.98871	1.8543	3.37675	2.73329	0.86332	-0.34901	0.94742	0.487243	0.418831	2.54947	2.66015	2.6534	-3.40297	-3.0275	-0.53793	-2.3228	0.898993
3.9975	2.73871	2.21312	4.19208	0.08305	0.08689	0.77769	0.315877	0.230909	3.09765	1.22524	3.19435	-1.62256	-4.91947	-2.50168	-3.01457	0.98568	1.76984	3.32741	2.64905	0.77886	-0.39835	0.86318	0.414563	0.407185	2.4798	2.56148	2.5764	-3.47264	-3.12617	-0.61493	-2.40458	0.900397
4.0185	2.66616	2.22174	4.10436	0.0105	0.09551	0.68997	0.265327	0.213735	3.03388	1.13533	3.12768	-1.68633	-5.00938	-2.56835	-3.08802	0.993849	1.65951	3.22995	2.56646	0.66853	-0.49581	0.78059	0.31777	0.408074	2.34965	2.42703	2.51618	-3.60279	-3.26062	-0.67515	-2.51285	0.924146
4.0395	2.67835	2.26144	4.1643	0.02269	0.13521	0.74991	0.302603	0.226	2.98038	1.1746	3.10463	-1.73983	-4.97011	-2.5914	-3.10045	0.966613	1.60067	3.18002	2.51071	0.60969	-0.54574	0.72484	0.26293	0.405699	2.30731	2.40076	2.46985	-3.64513	-3.28689	-0.72148	-2.55117	0.92067
4.0605	2.59697	2.28231	4.10631	-0.05869	0.15608	0.69192	0.263103	0.223192	2.91026	1.11092	3.02997	-1.80995	-5.03379	-2.66606	-3.16993	0.964141	1.52237	3.14428	2.45065	0.53139	-0.58148	0.66478	0.204897	0.395069	2.25406	2.25931	2.40614	-3.69838	-3.42834	-0.78519	-2.6373	0.929332
4.0815	2.57982	2.30988	4.09249	-0.07584	0.18365	0.6781	0.26197	0.221139	2.86094	1.04979	2.99172	-1.85927	-5.09492	-2.70431	-3.2195	0.968921	1.44275	3.05876	2.33804	0.45177	-0.667	0.55217	0.112313	0.390733	2.15603	2.22667	2.32715	-3.79641	-3.46098	-0.86418	-2.70719	0.926578
4.1025	2.62215	2.37329	4.07067	-0.03351	0.24706	0.65628	0.289943	0.200276	2.79214	1.03634	2.95089	-1.92807	-5.10837	-2.74514	-3.26053	0.953554	1.41936	3.00074	2.2698	0.42838	-0.72502	0.48393	0.06243	0.394051	2.10583	2.1616	2.31779	-3.84661	-3.52605	-0.87354	-2.74873	0.942152
4.1235	2.53571	2.3717	4.01326	-0.11995	0.24547	0.59887	0.241463	0.207515	2.70531	0.95742	2.89377	-2.0149	-5.18729	-2.80226	-3.33482	0.953717	1.32169	2.89864	2.1704	0.33071	-0.82712	0.38453	-0.0372933	0.395219	1.98479	2.05328	2.22656	-3.96765	-3.63437	-0.96477	-2.8556	0.950296
4.1445	2.43764	2.35147	3.95022	-0.21802	0.22524	0.53583	0.181017	0.218738	2.63662	0.89788	2.86522	-2.08359	-5.24683	-2.83081	-3.38708	0.954567	1.23292	2.84625	2.08299	0.24194	-0.87951	0.29712	-0.113483	0.383344	1.86464	1.95058	2.13701	-4.0878	-3.73707	-1.05432	-2.95973	0.95807
4.1655	2.39001	2.41463	3.92013	-0.26565	0.2884	0.50574	0.176163	0.229644	2.4907	0.90194	2.79733	-2.22951	-5.24277	-2.8987	-3.45699	0.913547	1.17267	2.74207	1.99675	0.18169	-0.98369	0.21088	-0.19704	0.393415	1.78889	1.87935	2.09245	-4.16355	-3.8083	-1.09888	-3.02358	0.967797
4.1865	2.35454	2.43631	3.7908	-0.30112	0.31008	0.37641	0.128457	0.21564	2.40338	0.83265	2.74854	-2.31683	-5.31206	-2.94749	-3.52546	0.911663	1.09427	2.68813	1.90388	0.10329	-1.03763	0.11801	-0.27211	0.382784	1.73006	1.79273	2.01108	-4.22238	-3.89492	-1.18025	-3.09918	0.964112
4.2075	2.26713	2.39794	3.72835	-0.38853	0.27171	0.31396	0.0657133	0.227449	2.30996	0.74486	2.66107	-2.41025	-5.39985	-3.03496	-3.61502	0.910454	0.99838	2.57036	1.79819	0.0074	-1.1554	0.01232	-0.37856	0.388423	1.60237	1.68881	1.93048	-4.35007	-3.99884	-1.26085	-3.20325	0.97648
4.2285	2.20756	2.42372	3.70608	-0.4481	0.29749	0.29169	0.0470267	0.247569	2.2267	0.71662	2.64555	-2.49351	-5.42809	-3.05048	-3.65736	0.899846	0.93317	2.51209	1.75482	-0.05781	-1.21367	-0.03105	-0.434177	0.389823	1.56265	1.62797	1.91283	-4.38979	-4.05968	-1.2785	-3.24266	0.986691
4.2495	2.15051	2.44505	3.60479	-0.50515	0.31882	0.1904	0.00135667	0.255952	2.13674	0.6678	2.60495	-2.58347	-5.47691	-3.09108	-3.71715	0.891997	0.85082	2.45199	1.63249	-0.14016	-1.27377	-0.15338	-0.522437	0.375686	1.49466	1.56043	1.86473	-4.45778	-4.12722	-1.3266	-3.30387	0.993228
4.2705	2.10017	2.44575	3.55343	-0.55549	0.31952	0.13904	-0.03231	0.266728	2.05775	0.62644	2.54084	-2.66246	-5.51827	-3.15519	-3.77864	0.881368	0.78896	2.38254	1.57403	-0.20202	-1.34322	-0.21184	-0.585693	0.378774	1.42578	1.49064	1.7995	-4.52666	-4.19701	-1.39183	-3.37183	0.994565
4.2915	2.01759	2.47863	3.46896	-0.63807	0.3524	0.05457	-0.0770333	0.293398	1.97205	0.53517	2.53286	-2.74816	-5.60954	-3.16317	-3.84029	0.8927	0.71504	2.30061	1.48075	-0.27594	-1.42515	-0.30512	-0.668737	0.3783	1.33903	1.45659	1.75012	-4.61341	-4.23106	-1.44121	-3.42856	0.999786
4.3125	1.97893	2.50257	3.44849	-0.67673	0.37634	0.0341	-0.0887633	0.31014	1.93616	0.53928	2.4893	-2.78405	-5.60543	-3.20673	-3.8654	0.878528	0.67477	2.27677	1.4545	-0.31621	-1.44899	-0.33137	-0.698857	0.375092	1.32122	1.40939	1.71111	-4.63122	-4.27826	-1.48022	-3.46323	0.996728
4.3335	1.92273	2.45782	3.3742	-0.73293	0.33159	-0.04019	-0.147177	0.311922	1.84282	0.44769	2.42588	-2.87739	-5.69702	-3.27015	-3.94819	0.881737	0.61228	2.19021	1.32849	-0.3787	-1.53555	-0.45738	-0.790543	0.373195	1.22688	1.30325	1.65704	-4.72556	-4.3844	-1.53429	-3.54808	1.0117
4.3545	1.84507	2.50597	3.29013	-0.81059	0.37974	-0.12426	-0.185037	0.34496	1.79202	0.41947	2.39334	-2.92819	-5.72524	-3.30269	-3.98537	0.876625	0.56858	2.131	1.30176	-0.4224	-1.59476	-0.48411	-0.833757	0.380918	1.19693	1.25878	1.63701	-4.75551	-4.42887	-1.55432	-3.57957	1.017
4.3755	1.80375	2.47919	3.27558	-0.85191	0.35296	-0.13881	-0.212587	0.349767	1.73662	0.32924	2.37172	-2.98359	-5.81547	-3.32431	-4.04112	0.892609	0.50849	2.05185	1.2262	-0.48249	-1.67391	-0.55967	-0.905357	0.384922	1.14166	1.19498	1.55024	-4.81078	-4.49267	-1.64109	-3.64818	1.00774
4.3965	1.79049	2.47301	3.24371	-0.86517	0.34678	-0.17068	-0.22969	0.351102	1.67928	0.27937	2.31506	-3.04093	-5.86534	-3.38097	-4.09575	0.890225	0.47216	2.04249	1.17124	-0.51882	-1.68327	-0.61463	-0.938907	0.373208	1.10962	1.16489	1.49602	-4.84282	-4.52276	-1.69531	-3.68696	1.0001
4.4175	1.72928	2.46784	3.16893	-0.92638	0.34161	-0.24546	-0.276743	0.366371	1.64245	0.21978	2.27572	-3.07776	-5.92493	-3.42031	-4.141	0.89743	0.41395	1.98388	1.1037	-0.57703	-1.74188	-0.68217	-1.00036	0.372	1.03257	1.0738	1.45524	-4.91987	-4.61385	-1.73609	-3.7566	1.01411
4.4385	1.7713	2.49988	3.19156	-0.88436	0.37365	-0.22283	-0.244513	0.363318	1.63646	0.21793	2.28021	-3.08375	-5.92678	-3.41582	-4.14212	0.897466	0.40881	1.96551	1.09743	-0.58217	-1.76025	-0.68844	-1.01029	0.376234	1.02439	1.07632	1.42832	-4.92805	-4.61133	-1.76301	-3.76746	1.00639
4.4595	1.74088	2.44688	3.18299	-0.91478	0.32065	-0.2314	-0.275177	0.357309	1.60573	0.17491	2.2853	-3.11448	-5.9698	-3.41073	-4.165	0.906442	0.37898	1.92465	1.07896	-0.612	-1.80111	-0.70691	-1.04001	0.381537	0.98693	1.04248	1.40195	-4.96551	-4.64517	-1.78938	-3.80002	1.00956
4.4805	1.73156	2.45507	3.20704	-0.9241	0.32884	-0.20735	-0.267537	0.362942	1.57094	0.16152	2.2134	-3.14927	-5.98319	-3.48263	-4.20503	0.894273	0.38458	1.91352	1.07413	-0.6064	-1.81224	-0.71174	-1.04346	0.385591	0.90987	1.01649	1.3567	-5.04257	-4.67116	-1.83463	-3.84945	1.0131
4.5015	1.70979	2.42832	3.21854	-0.94587	0.30209	-0.19585	-0.279877	0.362697	1.55902	0.1139	2.20044	-3.16119	-6.03081	-3.49559	-4.2292	0.905964	0.41399	1.90148	1.0666	-0.57699	-1.82428	-0.71927	-1.04018	0.394196	0.9032	0.96395	1.33363	-5.04924	-4.7237	-1.8577	-3.87688	1.01395
4.5225	1.74874	2.44208	3.23406	-0.90692	0.31585	-0.18033	-0.257133	0.355066	1.61939	0.17669	2.23796	-3.10082	-5.96802	-3.45807	-4.17564	0.902106	0.39196	1.92222	1.10968	-0.59902	-1.80354	-0.67619	-1.02625	0.389283	0.90894	0.95343	1.33175	-5.0435	-4.73422	-1.85958	-3.8791	1.0137
4.5435	1.69796	2.37636	3.19829	-0.9577	0.25013	-0.2161	-0.30789	0.351678	1.57521	0.1	2.2084	-3.145	-6.04471	-3.48763	-4.22578	0.914828	0.4086	1.89977	1.06153	-0.58238	-1.82599	-0.72434	-1.04424	0.393019	0.85517	0.91362	1.29142	-5.09727	-4.77403	-1.89991	-3.92374	1.01621
4.5645	1.71854	2.34908	3.22414	-0.93712	0.22285	-0.19025	-0.301507	0.339444	1.55735	0.0749	2.16803	-3.16286	-6.06981	-3.528	-4.25356	0.914224	0.44336	1.9096	1.04969	-0.54762	-1.81616	-0.73618	-1.03332	0.395187	0.81511	0.87686	1.2716	-5.13733	-4.81079	-1.91973	-3.95595	1.02246
4.5855	1.75127	2.32504	3.2377	-0.90439	0.19881	-0.17669	-0.29409	0.323831	1.56371	0.06738	2.1814	-3.1565	-6.07733	-3.51463	-4.24949	0.91975	0.4143	1.90436	1.06416	-0.57668	-1.8214	-0.72171	-1.03993	0.392972	0.80164	0.85509	1.24822	-5.1508	-4.83256	-1.94311	-3.97549	1.02033
4.6065	1.72388	2.25682	3.2321	-0.93178	0.13059	-0.18229	-0.327827	0.315195	1.57237	0.08694	2.16665	-3.14784	-6.05777	-3.52938	-4.245	0.913054	0.44985	1.93817	1.11526	-0.54113	-1.78759	-0.67061	-0.999777	0.395676	0.79854	0.82784	1.20402	-5.1539	-4.85981	-1.98731	-4.00034	1.01009
4.6275	1.73882	2.20549	3.25143	-0.91684	0.07926	-0.16296	-0.333513	0.299928	1.5625	0.03456	2.13958	-3.15771	-6.11015	-3.55645	-4.27477	0.924881	0.44857	1.9155	1.09155	-0.54241	-1.81026	-0.69432	-1.01566	0.399711	0.75713	0.78508	1.17487	-5.19531	-4.90257	-2.01646	-4.03811	1.01435
4.6485	1.75589	2.22259	3.26928	-0.89977	0.09636	-0.14511	-0.316173	0.300009	1.58989	0.08812	2.17627	-3.13032	-6.05659	-3.51976	-4.23556	0.917431	0.47492	1.96274	1.14438	-0.51606	-1.76302	-0.64149	-0.973523	0.396405	0.74116	0.74849	1.21133	-5.21128	-4.93916	-1.98	-4.04348	1.03473
4.6695	1.76033	2.15138	3.2748	-0.89533	0.02515	-0.13959	-0.33659	0.283389	1.59857	0.08755	2.19225	-3.12164	-6.05716	-3.50378	-4.22753	0.921444	0.49008	2.02645	1.16444	-0.5009	-1.69931	-0.62143	-0.940547	0.380974	0.75611	0.76961	1.17485	-5.19633	-4.91804	-2.01648	-4.04362	1.01675
4.6905	1.7617	2.13223	3.29953	-0.89396	0.006	-0.11486	-0.334273	0.28201	1.62203	0.08543	2.16365	-3.09818	-6.05928	-3.53238	-4.22995	0.923215	0.49096	2.05349	1.18698	-0.50002	-1.67227	-0.59889	-0.923727	0.375358	0.73897	0.72916	1.17456	-5.21347	-4.95849	-2.01677	-4.06291	1.02571
4.7115	1.7725	2.12346	3.28919	-0.88316	-0.00277	-0.1252	-0.337043	0.275336	1.66703	0.11806	2.21625	-3.05318	-6.02665	-3.47978	-4.18654	0.928262	0.52235	2.12515	1.28985	-0.46863	-1.60061	-0.49602	-0.855087	0.372846	0.73993	0.76557	1.20771	-5.21251	-4.92208	-1.98362	-4.0394	1.03131
4.7325	1.77333	2.05673	3.28741	-0.88233	-0.0695	-0.12698	-0.359603	0.26189	1.64126	0.11535	2.20093	-3.07895	-6.02936	-3.4951	-4.20114	0.921972	0.48774	2.11527	1.27583	-0.50324	-1.61049	-0.51004	-0.87459	0.367955	0.73528	0.72304	1.15495	-5.21716	-4.96461	-2.03638	-4.07272	1.02078
4.7535	1.77378	2.06867	3.2618	-0.88188	-0.05756	-0.15259	-0.36401	0.260384	1.68275	0.0912	2.22738	-3.03746	-6.05351	-3.46865	-4.18654	0.941747	0.48079	2.14875	1.31586	-0.51019	-1.57701	-0.47001	-0.852403	0.362489	0.71278	0.70621	1.12002	-5.23966	-4.98144	-2.07131	-4.09747	1.01582
4.7745	1.77523	2.05409	3.30205	-0.88043	-0.07214	-0.11234	-0.35497	0.262986	1.68039	0.11133	2.23021	-3.03982	-6.03338	-3.46582	-4.17967	0.934976	0.46231	2.17786	1.37463	-0.52867	-1.5479	-0.41124	-0.82927	0.360911	0.71203	0.69094	1.15005	-5.24041	-4.99671	-2.04128	-4.0928	1.02817
4.7955	1.80568	2.0558	3.24757	-0.84998	-0.07043	-0.16682	-0.36241	0.245368	1.68132	0.09728	2.23389	-3.03889	-6.04743	-3.46214	-4.18282	0.940277	0.48411	2.19069	1.41168	-0.50687	-1.53507	-0.37419	-0.805377	0.366852	0.71381	0.67565	1.1588	-5.23863	-5.012	-2.03253	-4.09439	1.033
4.8165	1.81269	2.04088	3.20894	-0.84297	-0.08535	-0.20545	-0.377923	0.235094	1.68403	0.09112	2.22888	-3.03618	-6.05359	-3.46715	-4.18564	0.942225	0.47424	2.21513	1.43765	-0.51674	-1.51063	-0.34822	-0.791863	0.362661	0.6862	0.67258	1.1179	-5.26624	-5.01507	-2.07343	-4.11825	1.02498
4.8375	1.83599	2.09361	3.20669	-0.81967	-0.03262	-0.2077	-0.35333	0.238585	1.74024	0.15618	2.25774	-2.97997	-5.98853	-3.43829	-4.1356	0.935866	0.52885	2.24753	1.49487	-0.46213	-1.47823	-0.291	-0.743787	0.37053	0.70757	0.69719	1.14141	-5.24487	-4.99046	-2.04992	-4.09508	1.02522
4.8585	1.87661	2.12887	3.21607	-0.77905	0.00264	-0.19832	-0.32491	0.234363	1.74457	0.16077	2.26945	-2.97564	-5.98394	-3.42658	-4.12872	0.936699	0.51085	2.28379	1.54224	-0.48013	-1.44197	-0.24363	-0.72191	0.366446	0.68544	0.69082	1.15178	-5.267	-4.99683	-2.03955	-4.10113	1.03373
4.8795	1.91526	2.15543	3.2131	-0.7404	0.0292	-0.20129	-0.304163	0.228041	1.76918	0.18443	2.29712	-2.95103	-5.96028	-3.39891	-4.10341	0.937396	0.52725	2.31187	1.55745	-0.46373	-1.41389	-0.22842	-0.702013	0.362362	0.65533	0.69416	1.16043	-5.29711	-4.99349	-2.0309	-4.10717	1.04183
4.9005	1.95623	2.19398	3.17083	-0.69943	0.06775	-0.24356	-0.291747	0.222772	1.78518	0.15893	2.29665	-2.93503	-5.98578	-3.39938	-4.10673	0.949039	0.56902	2.33919	1.59247	-0.42196	-1.38657	-0.1934	-0.66731	0.365632	0.6655	0.70703	1.14884	-5.28694	-4.98062	-2.04249	-4.10335	1.03422
4.9215	2.01971	2.28634	3.19879	-0.63595	0.16011	-0.2156	-0.23048	0.229923	1.8079	0.20426	2.32934	-2.91231	-5.94045	-3.36669	-4.07315	0.942819	0.62184	2.40436	1.64981	-0.36914	-1.3214	-0.13606	-0.608867	0.362565	0.67701	0.72022	1.15702	-5.27543	-4.96743	-2.03431	-4.09239	1.03287
4.9425	2.03496	2.28639	3.16827	-0.6207	0.16016	-0.24612	-0.235553	0.225477	1.79669	0.15608	2.35472	-2.92352	-5.98863	-3.34131	-4.08449	0.95968	0.62512	2.35327	1.65172	-0.36586	-1.37249	-0.13415	-0.624167	0.380094	0.64136	0.6769	1.14714	-5.31108	-5.01075	-2.04419	-4.12201	1.04252
4.9635	2.08442	2.34701	3.17484	-0.57124	0.22078	-0.23955	-0.19667	0.22964	1.78383	0.22485	2.37288	-2.93638	-5.91986	-3.32315	-4.0598	0.93671	0.6585	2.39239	1.62724	-0.33248	-1.33337	-0.15863	-0.60816	0.366062	0.63906	0.68168	1.17008	-5.31338	-5.00597	-2.02125	-4.11353	1.0499
4.9845	2.11355	2.43768	3.15713	-0.54211	0.31145	-0.25726	-0.16264	0.250902	1.81277	0.22349	2.35712	-2.90744	-5.92122	-3.33891	-4.05586	0.940962	0.68905	2.38227	1.64934	-0.30193	-1.34349	-0.13653	-0.593983	0.377783	0.62058	0.72069	1.15367	-5.33186	-4.96696	-2.03766	-4.11216	1.04259
5.0055	2.15003	2.46061	3.15876	-0.50563	0.33438	-0.25563	-0.142293	0.249023	1.80061	0.25652	2.37798	-2.9196	-5.88819	-3.31805	-4.04195	0.93026	0.75091	2.43168	1.68537	-0.24007	-1.29408	-0.1005	-0.544883	0.376759	0.57285	0.71432	1.15179	-5.37959	-4.97333	-2.03954	-4.13082	1.0522
5.0265	2.14792	2.55099	3.1068	-0.50774	0.42476	-0.30759	-0.13019	0.283427	1.81665	0.2521	2.35521	-2.90356	-5.89261	-3.34082	-4.04566	0.93206	0.75915	2.38657	1.66202	-0.23183	-1.33919	-0.12385	-0.564957	0.38837	0.54317	0.67381	1.11782	-5.40927	-5.01384	-2.07351	-4.16554	1.05223
5.0475	2.21042	2.63392	3.13361	-0.44524	0.50769	-0.28078	-0.0727767	0.294091	1.83967	0.28836	2.4022	-2.88054	-5.85635	-3.29383	-4.01024	0.930733	0.8235	2.44907	1.7201	-0.16748	-1.27669	-0.06577	-0.503313	0.387801	0.56979	0.71578	1.19965	-5.38265	-4.97187	-1.99168	-4.1154	1.06846
5.0685	2.19765	2.73451	3.15977	-0.45801	0.60828	-0.25462	-0.0347833	0.326848	1.83831	0.3173	2.38747	-2.8819	-5.82741	-3.30856	-4.00596	0.919017	0.86353	2.42194	1.73388	-0.12745	-1.30382	-0.05199	-0.49442	0.405286	0.5173	0.6824	1.17293	-5.43514	-5.00525	-2.0184	-4.15293	1.07446
5.0895	2.24699	2.78568	3.11874	-0.40867	0.65945	-0.29565	-0.0149567	0.338778	1.87181	0.329	2.38085	-2.8484	-5.81571	-3.31518	-3.9931	0.921215	0.8758	2.42413	1.71417	-0.11518	-1.30163	-0.0717	-0.49617	0.402926	0.51484	0.68867	1.16633	-5.4376	-4.99898	-2.025	-4.15386	1.07193
5.1105	2.2681	2.86262	3.18388	-0.38756	0.73639	-0.23051	0.03944	0.351412	1.86703	0.44542	2.45343	-2.85318	-5.69929	-3.2426	-3.93169	0.890921	0.90968	2.46877	1.79373	-0.0813	-1.25699	0.00786	-0.443477	0.40757	0.5323	0.69135	1.1679	-5.42014	-4.9963	-2.02343	-4.14662	1.06862
5.1315	2.22866	2.9142	3.13064	-0.427	0.78797	-0.28375	0.02574	0.383352	1.88858	0.39845	2.43254	-2.83163	-5.74626	-3.26349	-3.94713	0.908164	0.90853	2.44899	1.73173	-0.08245	-1.27677	-0.05414	-0.47112	0.402908	0.49315	0.65781	1.13525	-5.45929	-5.02984	-2.05608	-4.18174	1.07003
5.1525	2.20872	2.98723	3.14988	-0.44694	0.861	-0.26451	0.04985	0.40898	1.90234	0.42162	2.45227	-2.81787	-5.72309	-3.24376	-3.92824	0.905807	0.94662	2.41871	1.79412	-0.04436	-1.30705	0.00825	-0.44772	0.429933	0.47036	0.68554	1.11244	-5.48208	-5.00211	-2.07889	-4.18769	1.06347
5.1735	2.26075	3.04683	3.15292	-0.39491	0.9206	-0.26147	0.0880733	0.418042	1.89387	0.45738	2.47852	-2.82634	-5.68733	-3.21751	-3.91039	0.895616	0.97417	2.39108	1.8089	-0.01681	-1.33468	0.02303	-0.44282	0.446078	0.438	0.6506	1.10671	-5.51444	-5.03705	-2.08462	-4.21204	1.0726
5.1945	2.21366	3.09621	3.15394	-0.442	0.96998	-0.26045	0.0891767	0.443509	1.8606	0.46691	2.47753	-2.85961	-5.6778	-3.2185	-3.91864	0.885662	0.94734	2.40984	1.82223	-0.04364	-1.31592	0.03636	-0.441067	0.438036	0.45107	0.6618	1.0889	-5.50137	-5.02585	-2.10243	-4.20988	1.06263
5.2155	2.15784	3.0888	3.11985	-0.49782	0.96257	-0.29454	0.0567367	0.456702	1.85135	0.48064	2.47565	-2.86886	-5.66407	-3.22038	-3.91777	0.879027	0.92294	2.37742	1.8338	-0.06804	-1.34834	0.04793	-0.45615	0.447349	0.41379	0.62171	1.0022	-5.53865	-5.06594	-2.18913	-4.26457	1.04666
5.2365	2.17301	3.14676	3.14106	-0.48265	1.02053	-0.27333	0.0881833	0.470073	1.89702	0.52044	2.54302	-2.82319	-5.62427	-3.15301	-3.86682	0.883866	0.94963	2.36298	1.87183	-0.04135	-1.36278	0.08596	-0.43939	0.463155	0.4162	0.61576	1.03697	-5.53624	-5.07189	-2.15436	-4.25416	1.05842
5.2575	2.1591	3.18284	3.14274	-0.49656	1.05661	-0.27165	0.0961333	0.484607	1.89304	0.56697	2.5728	-2.82717	-5.57774	-3.12323	-3.84271	0.871713	0.9546	2.31782	1.9116	-0.03638	-1.40794	0.12573	-0.43953	0.486461	0.41062	0.62595	0.96858	-5.54182	-5.0617	-2.22275	-4.27542	1.03565
5.2785	2.13703	3.18956	3.16731	-0.51863	1.06333	-0.24708	0.0992067	0.488394	1.90475	0.6061	2.58471	-2.81546	-5.53861	-3.11132	-3.8218	0.862645	0.93636	2.30555	1.89468	-0.05462	-1.42021	0.10881	-0.45534	0.484736	0.41215	0.59832	0.95532	-5.54029	-5.08933	-2.23601	-4.28854	1.03449
5.2995	2.13145	3.18293	3.18778	-0.52421	1.0567	-0.22661	0.10196	0.485039	1.87664	0.5994	2.60854	-2.84357	-5.54531	-3.08749	-3.82546	0.862805	0.95576	2.27474	1.91066	-0.03522	-1.45102	0.12479	-0.453817	0.500737	0.38138	0.54492	0.96106	-5.57106	-5.14273	-2.23027	-4.31469	1.04952
5.3205	2.15546	3.2221	3.23515	-0.5002	1.09587	-0.17924	0.13881	0.487417	1.91245	0.69947	2.67322	-2.80776	-5.44524	-3.02281	-3.7586	0.8456	0.97837	2.28027	1.98285	-0.01261	-1.44549	0.19698	-0.420373	0.516117	0.4204	0.59763	0.93851	-5.53204	-5.09002	-2.25282	-4.29163	1.02736
5.3415	2.12102	3.18043	3.21104	-0.53464	1.0542	-0.20335	0.105403	0.483942	1.88293	0.6855	2.67921	-2.83728	-5.45921	-3.01682	-3.7711	0.845643	0.905	2.25505	1.94094	-0.08598	-1.47071	0.15507	-0.467207	0.506554	0.40788	0.55724	0.88308	-5.54456	-5.13041	-2.30825	-4.32774	1.0168
5.3625	2.11103	3.20194	3.22806	-0.54463	1.07571	-0.18633	0.114917	0.491405	1.87258	0.70192	2.69597	-2.84763	-5.44279	-3.00006	-3.76349	0.840801	0.90724	2.23341	1.93083	-0.08374	-1.49235	0.14496	-0.477043	0.511928	0.38268	0.52704	0.8648	-5.56976	-5.16061	-2.32653	-4.3523	1.01975
5.3835	2.11259	3.1956	3.24894	-0.54307	1.06937	-0.16545	0.120283	0.486903	1.86414	0.71223	2.76156	-2.85607	-5.43248	-2.93447	-3.74101	0.846039	0.88766	2.2148	1.9443	-0.10332	-1.51096	0.15843	-0.485283	0.518375	0.36617	0.51602	0.8633	-5.58627	-5.17163	-2.32803	-4.36198	1.02399
5.4045	2.134	3.18631	3.28877	-0.52166	1.06008	-0.12562	0.1376	0.475198	1.86198	0.74195	2.75167	-2.85823	-5.40276	-2.94436	-3.73512	0.834192	0.91317	2.22907	1.93278	-0.07781	-1.49669	0.14691	-0.475863	0.514519	0.35015	0.50236	0.83615	-5.60229	-5.18529	-2.35518	-4.38092	1.02
5.4255	2.08864	3.18238	3.25511	-0.56702	1.05615	-0.15928	0.10995	0.487522	1.84598	0.74521	2.7823	-2.87423	-5.3995	-2.91373	-3.72915	0.835251	0.84933	2.16849	1.90224	-0.14165	-1.55727	0.11637	-0.527517	0.520236	0.34568	0.49575	0.79855	-5.60676	-5.1919	-2.39278	-4.39715	1.00931
5.4465	2.13135	3.1991	3.31844	-0.52431	1.07287	-0.09595	0.15087	0.477297	1.8471	0.7958	2.83379	-2.87311	-5.34891	-2.86224	-3.69475	0.827084	0.87951	2.2023	1.93649	-0.11147	-1.52346	0.15062	-0.49477	0.51988	0.34186	0.49527	0.82424	-5.61058	-5.19238	-2.36709	-4.39002	1.01864
5.4675	2.14649	3.11649	3.37587	-0.50917	0.99026	-0.03852	0.147523	0.442731	1.82651	0.81048	2.8763	-2.8937	-5.33423	-2.81973	-3.68255	0.826114	0.85147	2.20397	1.97037	-0.13951	-1.52179	0.1845	-0.492267	0.52319	0.30775	0.48125	0.85673	-5.64469	-5.2064	-2.3346	-4.39523	1.03805
5.4885	2.14719	3.14997	3.3942	-0.50847	1.02374	-0.02019	0.165027	0.451902	1.83928	0.83398	2.88806	-2.88093	-5.31073	-2.80797	-3.66654	0.822363	0.8638	2.22979	1.96255	-0.12718	-1.49597	0.17668	-0.482157	0.51444	0.33867	0.49604	0.84077	-5.61377	-5.19161	-2.35056	-4.38531	1.02465
5.5095	2.14513	3.12097	3.4345	-0.51053	0.99474	0.02011	0.168107	0.44079	1.84912	0.87703	2.90388	-2.87109	-5.26768	-2.79215	-3.64364	0.81234	0.85612	2.21555	1.96122	-0.13486	-1.51021	0.17535	-0.489907	0.517952	0.27764	0.49774	0.8554	-5.6748	-5.18991	-2.33593	-4.40021	1.04159
5.5305	2.19022	3.14179	3.4867	-0.46544	1.01556	0.07231	0.207477	0.432837	1.86744	0.91537	2.95718	-2.85277	-5.22934	-2.73885	-3.60699	0.811843	0.88096	2.25176	1.99707	-0.11002	-1.474	0.2112	-0.457607	0.516587	0.26489	0.49491	0.92538	-5.68755	-5.19274	-2.26595	-4.38208	1.06766
5.5515	2.19246	3.10817	3.53725	-0.4632	0.98194	0.12286	0.213867	0.41965	1.87767	0.86705	2.9171	-2.84254	-5.27766	-2.77893	-3.63304	0.822513	0.87556	2.23777	1.9878	-0.11542	-1.48799	0.20193	-0.46716	0.518571	0.21581	0.44975	0.86622	-5.73663	-5.2379	-2.32511	-4.43321	1.06384
5.5725	2.20661	3.07427	3.59872	-0.44905	0.94804	0.18433	0.227773	0.40389	1.86517	0.94193	2.96945	-2.85504	-5.20278	-2.72658	-3.5948	0.804845	0.86873	2.25776	2.01855	-0.12225	-1.468	0.23268	-0.452523	0.517973	0.1756	0.42984	0.90216	-5.77684	-5.25781	-2.28917	-4.44127	1.08643
5.5935	2.2478	3.09281	3.6221	-0.40786	0.96658	0.20771	0.255477	0.397485	1.85869	0.91112	2.92725	-2.86152	-5.23359	-2.76878	-3.6213	0.806591	0.86166	2.25546	2.02963	-0.12932	-1.4703	0.24376	-0.451953	0.520439	0.16119	0.48671	0.90164	-5.79125	-5.20094	-2.28969	-4.42729	1.0823
5.6145	2.20313	3.03298	3.64492	-0.45253	0.90675	0.23053	0.22825	0.392392	1.82746	0.8695	2.93792	-2.89275	-5.27521	-2.75811	-3.64202	0.817518	0.86243	2.26372	2.03183	-0.12855	-1.46204	0.24596	-0.44821	0.518316	0.12189	0.41457	0.89355	-5.83055	-5.27308	-2.29778	-4.46714	1.09655
5.6355	2.24043	3.06161	3.75536	-0.41523	0.93538	0.34097	0.28704	0.390819	1.92835	0.88275	2.92133	-2.79186	-5.26196	-2.7747	-3.60951	0.826242	0.91277	2.30959	2.06822	-0.07821	-1.41617	0.28235	-0.40401	0.516673	0.12098	0.40313	0.94042	-5.83146	-5.28452	-2.25091	-4.45563	1.11361
5.6565	2.30546	3.0464	3.80013	-0.3502	0.92017	0.38574	0.31857	0.368259	1.91286	0.87146	2.89803	-2.80735	-5.27325	-2.798	-3.6262	0.823529	0.89249	2.35562	2.15987	-0.09849	-1.37014	0.374	-0.364877	0.520809	0.10754	0.39634	0.94601	-5.8449	-5.29131	-2.24532	-4.46051	1.11906
5.6775	2.32412	3.04496	3.89637	-0.33154	0.91873	0.48198	0.35639	0.366344	1.93941	0.83956	2.86753	-2.7808	-5.30515	-2.8285	-3.63815	0.833614	0.95991	2.38652	2.15635	-0.03107	-1.33924	0.37048	-0.333277	0.516166	0.12093	0.38989	0.98697	-5.83151	-5.29776	-2.20436	-4.44454	1.13064
5.6985	2.35803	3.03571	3.9449	-0.29763	0.90948	0.53051	0.380787	0.356413	1.98061	0.81732	2.85709	-2.7396	-5.32739	-2.83894	-3.63531	0.846526	0.97264	2.42121	2.22292	-0.01834	-1.30455	0.43705	-0.29528	0.521477	0.11375	0.36899	0.99371	-5.83869	-5.31866	-2.19762	-4.45166	1.13697
5.7195	2.42655	3.04222	4.0156	-0.22911	0.91599	0.60121	0.429363	0.341546	2.00015	0.80217	2.86695	-2.72006	-5.34254	-2.82908	-3.63056	0.856568	1.04155	2.45368	2.29286	0.05057	-1.27208	0.50699	-0.238173	0.53348	0.12309	0.36129	1.03408	-5.82935	-5.32636	-2.15725	-4.43765	1.14941
5.7405	2.40348	3.0485	4.06509	-0.25218	0.92227	0.6507	0.440263	0.354986	2.021	0.76373	2.80423	-2.69921	-5.38098	-2.8918	-3.65733	0.863616	1.05427	2.44549	2.3096	0.06329	-1.28027	0.52373	-0.231083	0.54117	0.08615	0.35397	0.99713	-5.86629	-5.33368	-2.1942	-4.46472	1.14563
5.7615	2.45336	3.06252	4.12614	-0.2023	0.93629	0.71175	0.481913	0.348193	2.05449	0.78838	2.79327	-2.66572	-5.35633	-2.90276	-3.6416	0.86009	1.08987	2.46903	2.36777	0.09889	-1.25673	0.5819	-0.19198	0.550331	0.07724	0.32921	1.0455	-5.8752	-5.35844	-2.14583	-4.45982	1.16657
5.7825	2.49095	3.06722	4.14728	-0.16471	0.94099	0.73289	0.503057	0.339245	2.04802	0.7588	2.77129	-2.67219	-5.38591	-2.92474	-3.66095	0.865557	1.13192	2.53906	2.38441	0.14094	-1.1867	0.59854	-0.149073	0.535366	0.13743	0.3007	1.02371	-5.81501	-5.38695	-2.16762	-4.45653	1.15111
5.8035	2.49126	3.06481	4.24634	-0.1644	0.93858	0.83195	0.535377	0.35124	2.0971	0.74169	2.75728	-2.62311	-5.40302	-2.93875	-3.65496	0.878767	1.19397	2.48512	2.43652	0.20299	-1.24064	0.65065	-0.129	0.570645	0.07969	0.29096	1.01423	-5.87275	-5.39669	-2.1771	-4.48218	1.1607
5.8245	2.54353	3.07932	4.24726	-0.11213	0.95309	0.83287	0.557943	0.336829	2.08309	0.73998	2.75926	-2.63712	-5.40473	-2.93677	-3.65954	0.876872	1.21799	2.4919	2.49207	0.22701	-1.23386	0.7062	-0.100217	0.583457	0.08792	0.25203	1.02011	-5.86452	-5.43562	-2.17122	-4.49045	1.16621
5.8455	2.54374	3.05592	4.2751	-0.11192	0.92969	0.86071	0.559493	0.336297	2.07581	0.70608	2.71929	-2.6444	-5.43863	-2.97674	-3.68659	0.881258	1.26123	2.50554	2.51102	0.27025	-1.22022	0.72515	-0.07494	0.587504	0.06193	0.22591	0.99715	-5.89051	-5.46174	-2.19418	-4.51548	1.16723
5.8665	2.57376	3.08196	4.34595	-0.0819	0.95573	0.93156	0.601797	0.34192	2.15194	0.76475	2.76041	-2.56827	-5.37996	-2.93562	-3.62795	0.8824	1.36555	2.44977	2.55215	0.37457	-1.27599	0.76628	-0.0450467	0.625773	0.08086	0.22615	1.02106	-5.87158	-5.4615	-2.17027	-4.50112	1.17142
5.8875	2.59863	3.14013	4.36345	-0.05703	1.0139	0.94906	0.63531	0.346676	2.12864	0.75919	2.76132	-2.59157	-5.38552	-2.93471	-3.63727	0.879721	1.38241	2.46726	2.63444	0.39143	-1.2585	0.84857	-0.00616667	0.639921	0.09638	0.2007	0.9944	-5.85606	-5.48695	-2.19693	-4.51331	1.16308
5.9085	2.60085	3.1207	4.35526	-0.05481	0.99447	0.94087	0.626843	0.341178	2.15113	0.82077	2.78451	-2.56908	-5.32394	-2.91152	-3.60151	0.866868	1.47155	2.41607	2.66809	0.48057	-1.30969	0.88222	0.0177	0.673747	0.07753	0.20142	0.97345	-5.87491	-5.48623	-2.21788	-4.52634	1.15967
5.9295	2.63618	3.1538	4.40281	-0.01948	1.02757	0.98842	0.665503	0.342678	2.21043	0.87836	2.89291	-2.50978	-5.26635	-2.80312	-3.52642	0.874078	1.58501	2.41948	2.71663	0.59403	-1.30628	0.93076	0.0728367	0.696376	0.14506	0.21198	0.98817	-5.80738	-5.47567	-2.20316	-4.4954	1.15011
5.9505	2.65666	3.1387	4.36855	0.001	1.01247	0.95416	0.655877	0.327871	2.19337	0.88897	2.84587	-2.52684	-5.25574	-2.85016	-3.54425	0.860822	1.56082	2.40424	2.70308	0.56984	-1.32152	0.91721	0.0551767	0.695614	0.11624	0.14897	0.9655	-5.8362	-5.53868	-2.22583	-4.53357	1.15706
5.9715	2.64618	3.14828	4.35903	-0.00948	1.02205	0.94464	0.652403	0.331695	2.22967	0.93424	2.88594	-2.49054	-5.21047	-2.81009	-3.5037	0.858356	1.62144	2.37202	2.74815	0.63046	-1.35374	0.96228	0.0796667	0.723076	0.07965	0.12736	0.94267	-5.87279	-5.56029	-2.24866	-4.56058	1.15947
5.9925	2.64816	3.13046	4.31665	-0.0075	1.00423	0.90226	0.632997	0.321598	2.21185	0.98329	2.91505	-2.50836	-5.16142	-2.78098	-3.48359	0.8426	1.70653	2.34174	2.71996	0.71555	-1.38402	0.93409	0.08854	0.738978	0.11966	0.14406	0.90195	-5.83278	-5.54359	-2.28938	-4.55525	1.13601
6.0135	2.63541	3.14418	4.26913	-0.02025	1.01795	0.85474	0.61748	0.322327	2.23259	1.04057	2.94196	-2.48762	-5.10414	-2.75407	-3.44861	0.831331	1.75395	2.32	2.78408	0.76297	-1.40576	0.99821	0.118473	0.765136	0.09	0.10436	0.95193	-5.86244	-5.58329	-2.2394	-4.56171	1.16395
6.0345	2.64336	3.1305	4.24739	-0.0123	1.00427	0.833	0.608323	0.314226	2.22411	1.03711	2.99713	-2.4961	-5.1076	-2.6989	-3.4342	0.838746	1.79732	2.32877	2.77094	0.80634	-1.39699	0.98507	0.131473	0.765971	0.09133	0.10072	0.92876	-5.86111	-5.58693	-2.26257	-4.5702	1.15653
6.0555	2.6023	3.12958	4.21221	-0.05336	1.00335	0.79782	0.582603	0.32347	2.21208	1.06785	3.03763	-2.50813	-5.07686	-2.6584	-3.41446	0.83233	1.81107	2.24757	2.74693	0.82009	-1.47819	0.96106	0.100987	0.790636	0.05414	0.05629	0.85595	-5.8983	-5.63136	-2.33538	-4.62168	1.14574
6.0765	2.64409	3.16335	4.20053	-0.01157	1.03712	0.78614	0.603897	0.316147	2.24758	1.12343	3.05651	-2.47263	-5.02128	-2.63952	-3.37781	0.823146	1.83612	2.2449	2.75981	0.84514	-1.48086	0.97394	0.11274	0.797667	0.05766	0.0733	0.89193	-5.89478	-5.61435	-2.2994	-4.60284	1.15456
6.0975	2.63834	3.15944	4.14826	-0.01732	1.03321	0.73387	0.583253	0.312473	2.22245	1.16333	3.07039	-2.49776	-4.98138	-2.62564	-3.36826	0.807404	1.90408	2.2556	2.72456	0.9131	-1.47016	0.93869	0.12721	0.798719	0.06419	0.07911	0.88289	-5.88825	-5.60854	-2.30844	-4.60174	1.14949
6.1185	2.65381	3.13888	4.12239	-0.00185	1.01265	0.708	0.572933	0.300547	2.23534	1.17665	3.11926	-2.48487	-4.96806	-2.57677	-3.34323	0.812846	1.94978	2.20058	2.71705	0.9588	-1.52518	0.93118	0.1216	0.823429	0.08028	0.06371	0.84588	-5.87216	-5.62394	-2.34545	-4.61385	1.13646
6.1395	2.69368	3.19067	4.12464	0.03802	1.06444	0.71025	0.604237	0.301006	2.2337	1.2217	3.10952	-2.48651	-4.92301	-2.58651	-3.33201	0.796024	1.96502	2.23675	2.74891	0.97404	-1.48901	0.96304	0.149357	0.819189	0.10758	0.08404	0.91195	-5.84486	-5.60361	-2.27938	-4.57595	1.15039
6.1605	2.6605	3.15285	4.01339	0.00484	1.02662	0.599	0.543487	0.296266	2.24755	1.21762	3.11798	-2.47266	-4.92709	-2.57805	-3.32593	0.801156	1.96504	2.19283	2.6725	0.97406	-1.53293	0.88663	0.109253	0.821479	0.04013	0.03824	0.86086	-5.91231	-5.64941	-2.33047	-4.63073	1.15263
6.1815	2.67533	3.15656	4.01084	0.01967	1.03033	0.59645	0.548817	0.292723	2.20634	1.22977	3.11567	-2.51387	-4.91494	-2.58036	-3.33639	0.789508	1.94672	2.12216	2.65943	0.95574	-1.6036	0.87356	0.0752333	0.839752	0.06749	0.04645	0.86841	-5.88495	-5.6412	-2.32292	-4.61636	1.14888
6.2025	2.67287	3.15141	3.98194	0.01721	1.02518	0.56755	0.536647	0.291386	2.2152	1.2622	3.09985	-2.50501	-4.88251	-2.59618	-3.3279	0.77775	1.93974	2.14384	2.63132	0.94876	-1.58192	0.84545	0.0707633	0.82688	0.04161	0.04505	0.86076	-5.91083	-5.6426	-2.33057	-4.628	1.15132
6.2235	2.62681	3.18225	3.94495	-0.02885	1.05602	0.53056	0.519243	0.313226	2.20317	1.27494	3.07847	-2.51704	-4.86977	-2.61756	-3.33479	0.768038	1.91086	2.12427	2.56054	0.91988	-1.60149	0.77467	0.03102	0.817331	0.05662	0.05502	0.87052	-5.89582	-5.63263	-2.32081	-4.61642	1.15032
6.2445	2.60553	3.1468	3.89929	-0.05013	1.02057	0.4849	0.485113	0.309084	2.16666	1.24681	3.01538	-2.55355	-4.8979	-2.68065	-3.37737	0.761151	1.87994	2.0429	2.50691	0.88896	-1.68286	0.72104	-0.0242867	0.830702	0.02225	0.00129	0.8599	-5.93019	-5.68636	-2.33143	-4.64933	1.16108
6.2655	2.62701	3.21925	3.87467	-0.02865	1.09302	0.46028	0.508217	0.324684	2.19889	1.2686	3.02147	-2.52132	-4.87611	-2.67456	-3.35733	0.760677	1.87974	2.02607	2.49035	0.88876	-1.69969	0.70448	-0.0354833	0.833802	0.05648	0.05	0.88463	-5.89596	-5.63765	-2.3067	-4.61344	1.15578
6.2865	2.61702	3.22661	3.85758	-0.03864	1.10038	0.44319	0.501643	0.330103	2.18543	1.29461	3.00012	-2.53478	-4.8501	-2.69591	-3.36026	0.746369	1.88282	1.99488	2.43916	0.89184	-1.73088	0.65329	-0.0619167	0.837318	0.04917	0.04596	0.89368	-5.90327	-5.64169	-2.29765	-4.6142	1.16074
6.3075	2.60258	3.22436	3.84366	-0.05308	1.09813	0.42927	0.49144	0.333776	2.16462	1.29851	2.98276	-2.55559	-4.8462	-2.71327	-3.37169	0.73866	1.82616	1.97134	2.41193	0.83518	-1.75442	0.62606	-0.0977267	0.830543	0.05326	0.03591	0.89865	-5.89918	-5.65174	-2.29268	-4.61453	1.16312
6.3285	2.65192	3.27391	3.83566	-0.00374	1.14768	0.42127	0.521737	0.336161	2.18072	1.30235	3.02414	-2.53949	-4.84236	-2.67189	-3.35125	0.746536	1.82174	1.93633	2.40434	0.83076	-1.78943	0.61847	-0.1134	0.840253	0.09747	0.07308	0.92141	-5.85497	-5.61457	-2.26992	-4.57982	1.15703
6.3495	2.61168	3.21748	3.75607	-0.04398	1.09125	0.34168	0.462983	0.333278	2.15622	1.27629	2.95687	-2.56399	-4.86842	-2.73916	-3.39052	0.740677	1.78376	1.84854	2.34816	0.79278	-1.87722	0.56229	-0.17405	0.85418	0.04152	0.03734	0.89814	-5.91092	-5.65031	-2.29319	-4.61814	1.16491
6.3705	2.58476	3.24592	3.75405	-0.0709	1.11969	0.33966	0.462817	0.349167	2.12018	1.28462	2.95638	-2.60003	-4.86009	-2.73965	-3.39992	0.731195	1.75346	1.79359	2.30519	0.76248	-1.93217	0.51932	-0.21679	0.860558	0.04266	0.02457	0.91113	-5.90978	-5.66308	-2.2802	-4.61769	1.17091
6.3915	2.57009	3.23743	3.71501	-0.08557	1.1112	0.30062	0.442083	0.352644	2.09581	1.34086	2.94148	-2.6244	-4.80385	-2.75455	-3.39427	0.705792	1.72888	1.77332	2.22792	0.7379	-1.95244	0.44205	-0.257497	0.851764	0.03486	0.0154	0.88153	-5.91758	-5.67225	-2.3098	-4.63321	1.16386
6.4125	2.54304	3.23545	3.69024	-0.11262	1.10922	0.27585	0.42415	0.360425	2.07447	1.32262	2.93938	-2.64574	-4.82209	-2.75665	-3.40816	0.70769	1.69814	1.73372	2.20495	0.70716	-1.99204	0.41908	-0.2886	0.85577	0.03938	0.03803	0.92095	-5.91306	-5.64962	-2.27038	-4.61102	1.17279
6.4335	2.58244	3.22724	3.69014	-0.07322	1.10101	0.27575	0.434513	0.348142	2.06287	1.32179	2.94468	-2.65734	-4.82292	-2.75135	-3.41054	0.706713	1.65604	1.72201	2.15734	0.66506	-2.00375	0.37147	-0.322407	0.844933	0.06543	0.01694	0.87358	-5.88701	-5.67071	-2.31775	-4.62516	1.15539
6.4545	2.51125	3.21531	3.62004	-0.14441	1.08908	0.20565	0.38344	0.367007	2.03391	1.32155	2.87772	-2.6863	-4.82316	-2.81831	-3.44259	0.691336	1.60216	1.65535	2.0571	0.61118	-2.07041	0.27123	-0.396	0.842937	0	0	0.8773	-5.95244	-5.68765	-2.31403	-4.65137	1.17117
6.4755	2.53016	3.19425	3.63148	-0.1255	1.06802	0.21709	0.386537	0.354804	2.02249	1.34325	2.89136	-2.69772	-4.80146	-2.80467	-3.43462	0.684119	1.56288	1.66448	2.07941	0.5719	-2.06128	0.29354	-0.398613	0.835208	0.03534	0.05209	0.87136	-5.9171	-5.63556	-2.31997	-4.62421	1.15498
6.4965	2.52023	3.20699	3.61228	-0.13543	1.08076	0.19789	0.381073	0.362835	1.99232	1.36904	2.86792	-2.72789	-4.77567	-2.82811	-3.44389	0.666518	1.52063	1.65884	2.04374	0.52965	-2.06692	0.25787	-0.426467	0.82397	0.03813	0.0486	0.90447	-5.91431	-5.63905	-2.28686	-4.61341	1.16598
6.5175	2.50147	3.16774	3.57536	-0.15419	1.04151	0.16097	0.34943	0.3578	1.98197	1.3874	2.8603	-2.73824	-4.75731	-2.83573	-3.44376	0.657378	1.4731	1.62796	1.99531	0.48212	-2.0978	0.20944	-0.468747	0.818321	0.03101	0.02837	0.90993	-5.92143	-5.65928	-2.2814	-4.6207	1.1721
6.5385	2.54092	3.17983	3.57699	-0.11474	1.0536	0.1626	0.367153	0.352437	1.96992	1.42068	2.83634	-2.75029	-4.72403	-2.85969	-3.44467	0.640459	1.46901	1.68056	1.97535	0.47803	-2.0452	0.18948	-0.45923	0.797348	0.05647	0.10021	0.92643	-5.89597	-5.58744	-2.2649	-4.58277	1.16235
6.5595	2.49168	3.12819	3.54195	-0.16398	1.00196	0.12756	0.321847	0.350316	1.93661	1.38318	2.80628	-2.7836	-4.76153	-2.88975	-3.47829	0.64235	1.43076	1.63995	1.90495	0.43978	-2.08581	0.11908	-0.508983	0.79383	0.03741	0.05004	0.95393	-5.91503	-5.63761	-2.2374	-4.59668	1.18236
6.5805	2.50941	3.09876	3.55494	-0.14625	0.97253	0.14055	0.322277	0.335502	1.90364	1.40741	2.77912	-2.81657	-4.7373	-2.91691	-3.49026	0.624192	1.37169	1.63642	1.88932	0.38071	-2.08934	0.10345	-0.53506	0.781251	0.04413	0.04667	0.92145	-5.90831	-5.64098	-2.26988	-4.60639	1.1708
6.6015	2.46447	3.1064	3.50938	-0.19119	0.98017	0.09499	0.294657	0.352572	1.89827	1.4022	2.76686	-2.82194	-4.74251	-2.92917	-3.49787	0.623088	1.32435	1.61156	1.84029	0.33337	-2.1142	0.05442	-0.57547	0.773568	0.04273	0.0405	0.93964	-5.90971	-5.64715	-2.25169	-4.60285	1.17802
6.6225	2.4885	3.06415	3.49941	-0.16716	0.93792	0.08502	0.28526	0.334351	1.85956	1.4309	2.7384	-2.86065	-4.71381	-2.95763	-3.5107	0.602208	1.29632	1.63467	1.82175	0.30534	-2.09109	0.03588	-0.58329	0.757902	0.05885	0.0639	0.95872	-5.89359	-5.62375	-2.23261	-4.58332	1.17793
6.6435	2.48245	3.03438	3.4767	-0.17321	0.90815	0.06231	0.26575	0.328317	1.81943	1.41219	2.69351	-2.90078	-4.73252	-3.00252	-3.54527	0.594349	1.24388	1.59195	1.77521	0.2529	-2.13381	-0.01066	-0.630523	0.755484	0.0416	0.05923	0.9778	-5.91084	-5.62842	-2.21353	-4.58426	1.18817
6.6645	2.50844	3.03469	3.46085	-0.14722	0.90846	0.04646	0.269233	0.324467	1.85394	1.44163	2.7065	-2.86627	-4.70308	-2.98953	-3.51963	0.592796	1.22173	1.60846	1.73875	0.23075	-2.1173	-0.04712	-0.644557	0.740728	0.07297	0.08186	1.00713	-5.87947	-5.60579	-2.1842	-4.55649	1.18877
6.6855	2.50028	3.0293	3.46503	-0.15538	0.90307	0.05064	0.26611	0.323985	1.81197	1.42705	2.71217	-2.90824	-4.71766	-2.98386	-3.53659	0.59094	1.18216	1.57287	1.71966	0.19118	-2.15289	-0.06621	-0.675973	0.742187	0.06683	0.08191	1.03289	-5.88561	-5.60574	-2.15844	-4.54993	1.19847
6.7065	2.4958	3.0314	3.47792	-0.15986	0.90517	0.06353	0.269613	0.324256	1.7878	1.44267	2.65346	-2.93241	-4.70204	-3.04257	-3.55901	0.572401	1.14125	1.54799	1.66343	0.15027	-2.17777	-0.12244	-0.716647	0.734791	0.11474	0.13318	1.02345	-5.8377	-5.55447	-2.16788	-4.52002	1.17891
6.7275	2.53037	3.0264	3.4697	-0.12529	0.90017	0.05531	0.27673	0.31605	1.79094	1.47816	2.67707	-2.92927	-4.66655	-3.01896	-3.53826	0.564739	1.13297	1.5613	1.71723	0.14199	-2.16446	-0.06864	-0.697037	0.736227	0.13342	0.16134	1.11175	-5.81902	-5.52631	-2.07958	-4.47497	1.20067
6.7485	2.50471	3.02111	3.45714	-0.15095	0.89488	0.04275	0.262227	0.321231	1.76849	1.45737	2.60187	-2.95172	-4.68734	-3.09416	-3.57774	0.556322	1.10391	1.49347	1.66766	0.11293	-2.23229	-0.11821	-0.745857	0.746206	0.14027	0.13902	1.10221	-5.81217	-5.54863	-2.08912	-4.48331	1.19951
6.7695	2.48349	2.99363	3.43464	-0.17217	0.8674	0.02025	0.238493	0.319322	1.71692	1.45851	2.59013	-3.00329	-4.6862	-3.1059	-3.59846	0.544674	1.06267	1.46611	1.64778	0.07169	-2.25965	-0.13809	-0.77535	0.744617	0.14719	0.15367	1.10026	-5.80525	-5.53398	-2.09107	-4.47677	1.19542
6.7905	2.50108	2.97171	3.44674	-0.15458	0.84548	0.03235	0.241083	0.306978	1.71423	1.4564	2.56374	-3.00598	-4.68831	-3.13229	-3.60886	0.540955	1.05027	1.42906	1.60575	0.05929	-2.2967	-0.18012	-0.805843	0.748625	0.15485	0.16222	1.18346	-5.79759	-5.52543	-2.00787	-4.44363	1.22041
6.8115	2.50056	2.98118	3.44104	-0.1551	0.85495	0.02665	0.242167	0.310851	1.7188	1.43375	2.55382	-3.00141	-4.71096	-3.14221	-3.61819	0.547893	1.00408	1.40947	1.57324	0.0131	-2.31629	-0.21263	-0.838607	0.74171	0.2006	0.19844	1.20569	-5.75184	-5.48921	-1.98564	-4.4089	1.214
6.8325	2.49878	2.97442	3.43248	-0.15688	0.84819	0.01809	0.236467	0.310004	1.70483	1.43732	2.59096	-3.01538	-4.70739	-3.10507	-3.60928	0.549665	0.98341	1.39725	1.55769	-0.00757	-2.32851	-0.22818	-0.854753	0.739625	0.21846	0.21533	1.21512	-5.73398	-5.47232	-1.97621	-4.39417	1.21134
6.8535	2.47679	2.93824	3.41346	-0.17887	0.81201	-0.00093	0.210737	0.304993	1.65664	1.38147	2.50412	-3.06357	-4.76324	-3.19191	-3.67291	0.546424	0.92849	1.29667	1.55032	-0.06249	-2.42909	-0.23555	-0.909043	0.761663	0.21097	0.1942	1.24799	-5.74147	-5.49345	-1.94334	-4.39275	1.2268
6.8745	2.516	2.97672	3.43938	-0.13966	0.85049	0.02499	0.245273	0.306318	1.68444	1.41384	2.52864	-3.03577	-4.73087	-3.16739	-3.64468	0.544424	0.93033	1.3084	1.54737	-0.06065	-2.41736	-0.2385	-0.905503	0.75767	0.27675	0.25907	1.2972	-5.67569	-5.42858	-1.89413	-4.3328	1.22142
6.8955	2.51465	2.96851	3.42111	-0.14101	0.84228	0.00672	0.235997	0.306127	1.64573	1.42797	2.49707	-3.07448	-4.71674	-3.19896	-3.66339	0.527898	0.90196	1.30508	1.52762	-0.08902	-2.42068	-0.25825	-0.92265	0.750606	0.29117	0.26923	1.32915	-5.66127	-5.41842	-1.86218	-4.31396	1.22789
6.9165	2.50085	2.95618	3.45285	-0.15481	0.82995	0.03846	0.237867	0.301253	1.65751	1.40405	2.48804	-3.0627	-4.74066	-3.20799	-3.67045	0.536746	0.86233	1.27096	1.51783	-0.12865	-2.4548	-0.26804	-0.950497	0.753227	0.31347	0.33315	1.36096	-5.63897	-5.3545	-1.83037	-4.27461	1.22488
6.9375	2.52322	2.98377	3.46567	-0.13244	0.85754	0.05128	0.258793	0.304035	1.67993	1.39218	2.53554	-3.04028	-4.75253	-3.16049	-3.6511	0.551807	0.90099	1.28948	1.51724	-0.08999	-2.43628	-0.26863	-0.931633	0.754089	0.37858	0.3709	1.44052	-5.57386	-5.31675	-1.75081	-4.21381	1.23373
6.9585	2.49158	2.95997	3.43612	-0.16408	0.83374	0.02173	0.230463	0.30637	1.64132	1.35789	2.46442	-3.07889	-4.78682	-3.23161	-3.69911	0.545641	0.83889	1.21887	1.49697	-0.15209	-2.50689	-0.2889	-0.982627	0.763154	0.36349	0.36919	1.44042	-5.58895	-5.31846	-1.75091	-4.21944	1.23673
6.9795	2.48984	2.9633	3.4557	-0.16582	0.83707	0.04131	0.23752	0.30568	1.64773	1.34441	2.47604	-3.07248	-4.8003	-3.21999	-3.69759	0.552997	0.79728	1.20027	1.46548	-0.1937	-2.52549	-0.32039	-1.01319	0.757032	0.37889	0.44023	1.44377	-5.57355	-5.24742	-1.74756	-4.18951	1.2246
7.0005	2.50582	2.92295	3.44325	-0.14984	0.79672	0.02886	0.225247	0.290356	1.58976	1.34024	2.48998	-3.13045	-4.80447	-3.20605	-3.71366	0.545843	0.80406	1.20028	1.46053	-0.18692	-2.52548	-0.32534	-1.01258	0.757505	0.43563	0.43288	1.49226	-5.51681	-5.25477	-1.69907	-4.15688	1.23123
7.0215	2.50838	2.9413	3.47306	-0.14728	0.81507	0.05867	0.242153	0.292563	1.60643	1.32688	2.47444	-3.11378	-4.81783	-3.22159	-3.71773	0.550928	0.74749	1.15395	1.466	-0.24349	-2.57181	-0.31987	-1.04506	0.763695	0.44988	0.4938	1.53776	-5.50256	-5.19385	-1.65357	-4.11666	1.23477
7.0425	2.45608	2.90952	3.42135	-0.19958	0.78329	0.00696	0.19689	0.299201	1.59546	1.28861	2.415	-3.12475	-4.8561	-3.28103	-3.75396	0.552914	0.71781	1.11467	1.43424	-0.27317	-2.61109	-0.35163	-1.07863	0.766565	0.47538	0.49329	1.56496	-5.47706	-5.19436	-1.62637	-4.09926	1.23914
7.0635	2.5044	2.90405	3.45185	-0.15126	0.77782	0.03746	0.22134	0.283523	1.60201	1.28671	2.46607	-3.1182	-4.858	-3.22996	-3.73539	0.562233	0.74959	1.12837	1.41988	-0.24139	-2.59739	-0.36599	-1.06826	0.765412	0.53262	0.55346	1.61032	-5.41982	-5.13419	-1.58101	-4.04501	1.23475
7.0845	2.4859	2.90398	3.48003	-0.16976	0.77775	0.06564	0.224543	0.284828	1.60148	1.27834	2.4679	-3.11873	-4.86637	-3.22813	-3.73774	0.565196	0.71534	1.12908	1.43856	-0.27564	-2.59668	-0.34731	-1.07321	0.762016	0.55718	0.60614	1.67699	-5.39526	-5.08151	-1.51434	-3.99704	1.24465
7.1055	2.44165	2.90305	3.45384	-0.21401	0.77682	0.03945	0.200753	0.297181	1.58648	1.26393	2.44874	-3.13373	-4.88078	-3.24729	-3.75393	0.564376	0.6926	1.0936	1.40191	-0.29838	-2.63216	-0.38396	-1.10483	0.764063	0.58564	0.6225	1.71726	-5.3668	-5.06515	-1.47407	-3.96867	1.25034
7.1265	2.49026	2.91969	3.51431	-0.1654	0.79346	0.09992	0.24266	0.285852	1.55577	1.21215	2.45536	-3.16444	-4.93256	-3.24067	-3.77922	0.577088	0.68007	1.08669	1.42996	-0.31091	-2.63907	-0.35591	-1.10196	0.768663	0.6302	0.67109	1.74452	-5.32224	-5.01656	-1.44681	-3.92854	1.244
7.1475	2.5383	2.9617	3.52553	-0.11736	0.83547	0.11114	0.276417	0.287204	1.57936	1.26809	2.44413	-3.14085	-4.87662	-3.2519	-3.75646	0.560998	0.71564	1.12792	1.4188	-0.27534	-2.59784	-0.36707	-1.08008	0.75934	0.69012	0.73925	1.81319	-5.26232	-4.9484	-1.37814	-3.86295	1.24571
7.1685	2.50819	2.92508	3.50469	-0.14747	0.79885	0.0903	0.247227	0.284224	1.54585	1.19878	2.42979	-3.17436	-4.94593	-3.26624	-3.79551	0.575821	0.65974	1.07612	1.40661	-0.33124	-2.64964	-0.37926	-1.12005	0.764922	0.69232	0.74826	1.81972	-5.26012	-4.93939	-1.37161	-3.85704	1.24616
7.1895	2.50062	2.91961	3.51215	-0.15504	0.79338	0.09776	0.245367	0.283558	1.53883	1.21415	2.41526	-3.18138	-4.93056	-3.28077	-3.79757	0.567221	0.64848	1.08986	1.42525	-0.3425	-2.6359	-0.36062	-1.11301	0.761465	0.73966	0.79817	1.8731	-5.21278	-4.88948	-1.31823	-3.80683	1.2478
7.2105	2.4852	2.88949	3.51481	-0.17046	0.76326	0.10042	0.231073	0.277345	1.52733	1.18123	2.39299	-3.19288	-4.96348	-3.30304	-3.8198	0.572724	0.64275	1.08505	1.40749	-0.34823	-2.64071	-0.37838	-1.12244	0.759185	0.78426	0.82246	1.92465	-5.16818	-4.86519	-1.26668	-3.76668	1.25306
7.2315	2.47688	2.90296	3.48453	-0.17878	0.77673	0.07014	0.222697	0.286185	1.5138	1.17252	2.38543	-3.20641	-4.97219	-3.3106	-3.82973	0.57202	0.61815	1.06415	1.41612	-0.37283	-2.66161	-0.36975	-1.13473	0.763441	0.80465	0.87147	1.9786	-5.14779	-4.81618	-1.21273	-3.72557	1.26006
7.2525	2.44286	2.85066	3.45866	-0.2128	0.72443	0.04427	0.1853	0.279593	1.50028	1.14148	2.3397	-3.21993	-5.00323	-3.35633	-3.85983	0.573054	0.57706	1.03762	1.38318	-0.41392	-2.68814	-0.40269	-1.16825	0.759952	0.86132	0.87844	1.98216	-5.09112	-4.80921	-1.20917	-3.70317	1.24965
7.2735	2.50924	2.87413	3.51793	-0.14642	0.7479	0.10354	0.235007	0.266405	1.52162	1.15026	2.35889	-3.19859	-4.99445	-3.33714	-3.84339	0.576916	0.57301	1.09211	1.37334	-0.41797	-2.63365	-0.41253	-1.15472	0.739468	0.9336	0.95132	2.04258	-5.01884	-4.73633	-1.14875	-3.63464	1.24562
7.2945	2.49964	2.8494	3.51054	-0.15602	0.72317	0.09615	0.2211	0.261377	1.52694	1.12055	2.35276	-3.19327	-5.02416	-3.34327	-3.85357	0.586896	0.57598	1.09225	1.3849	-0.415	-2.63351	-0.40097	-1.14983	0.741853	0.97631	0.9921	2.08211	-4.97613	-4.69555	-1.10922	-3.59363	1.24484
7.3155	2.49976	2.8449	3.52345	-0.1559	0.71867	0.10906	0.223943	0.258919	1.49625	1.12415	2.33725	-3.22396	-5.02056	-3.35878	-3.86777	0.577709	0.58068	1.08457	1.37521	-0.4103	-2.64119	-0.41066	-1.15405	0.74357	1.04397	1.031	2.1266	-4.90847	-4.65665	-1.06473	-3.54328	1.24141
7.3365	2.54276	2.86461	3.50309	-0.1129	0.73838	0.0887	0.23806	0.25684	1.53072	1.14797	2.34564	-3.18949	-4.99674	-3.35039	-3.84554	0.577471	0.61968	1.11626	1.41217	-0.3713	-2.6095	-0.3737	-1.11817	0.745667	1.1289	1.10469	2.1978	-4.82354	-4.58296	-0.99353	-3.46668	1.23852
7.3575	2.48164	2.82457	3.48598	-0.17402	0.69834	0.07159	0.198637	0.259717	1.48892	1.16146	2.30999	-3.23129	-4.98325	-3.38604	-3.86686	0.55998	0.56122	1.09223	1.39103	-0.42976	-2.63353	-0.39484	-1.15271	0.740479	1.15693	1.09675	2.18689	-4.79551	-4.5909	-1.00444	-3.46362	1.23101
7.3785	2.50724	2.8023	3.4845	-0.14842	0.67607	0.07011	0.199253	0.246613	1.46597	1.13313	2.31972	-3.25424	-5.01158	-3.37631	-3.88071	0.566532	0.57816	1.08699	1.40353	-0.41282	-2.63877	-0.38234	-1.14464	0.747115	1.22892	1.16774	2.24418	-4.72352	-4.51991	-0.94715	-3.39686	1.22626
7.3995	2.50932	2.77852	3.4766	-0.14634	0.65229	0.06221	0.189387	0.239153	1.4693	1.12588	2.32964	-3.25091	-5.01883	-3.36639	-3.87871	0.571034	0.60232	1.11401	1.37007	-0.38866	-2.61175	-0.4158	-1.13874	0.736548	1.29093	1.16701	2.27237	-4.66151	-4.52064	-0.91896	-3.36704	1.22471
7.4205	2.50934	2.72912	3.42675	-0.14632	0.60289	0.01236	0.15631	0.22794	1.47104	1.12447	2.33074	-3.24917	-5.02024	-3.36529	-3.87823	0.571986	0.57261	1.11672	1.37607	-0.41837	-2.60904	-0.4098	-1.14574	0.731656	1.3483	1.21975	2.31861	-4.60414	-4.4679	-0.87272	-3.31492	1.22173
7.4415	2.46814	2.70485	3.37837	-0.18752	0.57862	-0.03602	0.11836	0.234249	1.44825	1.10637	2.29272	-3.27196	-5.03834	-3.40331	-3.90454	0.568168	0.55474	1.0424	1.38007	-0.43624	-2.68336	-0.4058	-1.17513	0.754165	1.3888	1.24552	2.3202	-4.56364	-4.44213	-0.87113	-3.2923	1.21109
7.4625	2.47294	2.70401	3.3833	-0.18272	0.57778	-0.03109	0.121323	0.232388	1.47611	1.13073	2.31416	-3.2441	-5.01398	-3.38187	-3.87998	0.568391	0.61976	1.07327	1.405	-0.37122	-2.65249	-0.38087	-1.13486	0.75882	1.46796	1.304	2.39049	-4.48448	-4.38365	-0.80084	-3.22299	1.21142
7.4835	2.47687	2.6942	3.34603	-0.17879	0.56797	-0.06836	0.10694	0.232709	1.43436	1.13549	2.31796	-3.28585	-5.00922	-3.37807	-3.89105	0.55972	0.62089	1.09867	1.39641	-0.37009	-2.62709	-0.38946	-1.12888	0.749126	1.52796	1.37534	2.40959	-4.42448	-4.31231	-0.78174	-3.17284	1.19599
7.5045	2.48736	2.64268	3.362	-0.1683	0.51645	-0.05239	0.0985867	0.211594	1.45737	1.12893	2.29531	-3.26284	-5.01578	-3.40072	-3.89311	0.562743	0.62956	1.1003	1.44162	-0.36142	-2.62546	-0.34425	-1.11038	0.757558	1.56509	1.42157	2.46396	-4.38735	-4.26608	-0.72737	-3.12693	1.20029
7.5255	2.49486	2.62897	3.33938	-0.1608	0.50274	-0.07501	0.0889767	0.208359	1.46259	1.1312	2.34765	-3.25762	-5.01351	-3.34838	-3.87317	0.570772	0.68431	1.0884	1.44304	-0.30667	-2.63736	-0.34283	-1.09562	0.770941	1.63726	1.48888	2.51702	-4.31518	-4.19877	-0.67431	-3.06275	1.19469
7.5465	2.50274	2.63175	3.3244	-0.15292	0.50552	-0.08999	0.0875367	0.20978	1.48852	1.17159	2.377	-3.23169	-4.97312	-3.31903	-3.84128	0.566481	0.68476	1.14452	1.46772	-0.30622	-2.58124	-0.31815	-1.06854	0.75636	1.69058	1.55342	2.59792	-4.26186	-4.13423	-0.59341	-2.9965	1.20211
7.5675	2.45132	2.55694	3.3163	-0.20434	0.43071	-0.09809	0.04276	0.196385	1.42624	1.11209	2.33576	-3.29397	-5.03262	-3.36027	-3.89562	0.568822	0.70024	1.09452	1.44438	-0.29074	-2.63124	-0.34149	-1.08782	0.771847	1.68198	1.64767	2.59477	-4.27046	-4.03998	-0.59656	-2.969	1.18808
7.5885	2.44346	2.52964	3.23048	-0.2122	0.40341	-0.18391	0.00243333	0.200655	1.45164	1.13769	2.33258	-3.26857	-5.00702	-3.36345	-3.87968	0.564335	0.67417	1.08396	1.43987	-0.31681	-2.6418	-0.346	-1.10154	0.770178	1.72113	1.68609	2.63278	-4.23131	-4.00156	-0.55855	-2.93047	1.18781
7.6095	2.44154	2.51244	3.24251	-0.21412	0.38621	-0.17188	7e-05	0.193455	1.41561	1.16787	2.37074	-3.3046	-4.97684	-3.32529	-3.86891	0.553997	0.71375	1.09247	1.41967	-0.27723	-2.63329	-0.3662	-1.09224	0.770953	1.71706	1.77747	2.65154	-4.23538	-3.91018	-0.53979	-2.89512	1.1814
7.6305	2.44205	2.47847	3.21051	-0.21361	0.35224	-0.20388	-0.02175	0.187016	1.4299	1.17322	2.36999	-3.29031	-4.97149	-3.32604	-3.86261	0.554534	0.70751	1.07399	1.4269	-0.28347	-2.65177	-0.35897	-1.09807	0.777156	1.749	1.83944	2.70248	-4.20344	-3.84821	-0.48885	-2.84683	1.18344
7.6515	2.37188	2.42238	3.18229	-0.28378	0.29615	-0.2321	-0.0732433	0.185298	1.42084	1.13534	2.31642	-3.29937	-5.00937	-3.37961	-3.89612	0.557108	0.69531	1.05036	1.37895	-0.29567	-2.6754	-0.40692	-1.126	0.775367	1.7027	1.86243	2.73318	-4.24974	-3.82522	-0.45815	-2.84437	1.19939
7.6725	2.41696	2.43763	3.15935	-0.2387	0.3114	-0.25504	-0.06078	0.18615	1.43018	1.15126	2.39019	-3.29003	-4.99345	-3.30584	-3.86311	0.56519	0.68138	1.07273	1.3844	-0.3096	-2.65303	-0.40147	-1.12137	0.766291	1.72706	1.97279	2.80474	-4.22538	-3.71486	-0.38659	-2.77561	1.20357
7.6935	2.40034	2.42661	3.14654	-0.25532	0.30038	-0.26785	-0.0742633	0.187357	1.455	1.14758	2.35896	-3.26521	-4.99713	-3.33707	-3.86647	0.56571	0.71495	1.04632	1.38679	-0.27603	-2.67944	-0.39908	-1.11818	0.781436	1.69088	2.05467	2.86494	-4.26156	-3.63298	-0.32639	-2.74031	1.22052
7.7145	2.3925	2.42743	3.14505	-0.26316	0.3012	-0.26934	-0.0771	0.189158	1.42642	1.17335	2.41852	-3.29379	-4.97136	-3.27751	-3.84755	0.561923	0.72808	1.02907	1.3692	-0.2629	-2.69669	-0.41667	-1.12542	0.786888	1.71425	2.10798	2.91327	-4.23819	-3.57967	-0.27806	-2.69864	1.22513
7.7355	2.40259	2.41496	3.14967	-0.25307	0.28873	-0.26472	-0.0763533	0.182573	1.47218	1.2333	2.41731	-3.24803	-4.91141	-3.27872	-3.81272	0.549416	0.76014	1.0256	1.38786	-0.23084	-2.70016	-0.39801	-1.10967	0.796708	1.71567	2.22255	3.01223	-4.23677	-3.4651	-0.1791	-2.62699	1.24405
7.7565	2.37242	2.40235	3.08966	-0.28324	0.27612	-0.32473	-0.110617	0.193739	1.46385	1.19766	2.38366	-3.25636	-4.94705	-3.31237	-3.83859	0.554464	0.69527	1.00139	1.31663	-0.29571	-2.72437	-0.46924	-1.16311	0.782237	1.71326	2.24836	3.01446	-4.23918	-3.43929	-0.17687	-2.61845	1.24243
7.7775	2.3793	2.38889	3.08363	-0.27636	0.26266	-0.33076	-0.11482	0.189392	1.45126	1.22127	2.39807	-3.26895	-4.92344	-3.29796	-3.83012	0.546726	0.71178	0.98859	1.3135	-0.2792	-2.73717	-0.47237	-1.16291	0.789101	1.72907	2.35771	3.11276	-4.22337	-3.32994	-0.07857	-2.54396	1.25939
7.7985	2.375	2.38355	3.05856	-0.28066	0.25732	-0.35583	-0.12639	0.193078	1.46915	1.20869	2.41244	-3.25106	-4.93602	-3.28359	-3.82356	0.556311	0.70298	0.98979	1.29097	-0.288	-2.73597	-0.4949	-1.17296	0.783786	1.72369	2.40251	3.1651	-4.22875	-3.28514	-0.02623	-2.51337	1.27306
7.8195	2.35734	2.34282	3.05448	-0.29832	0.21659	-0.35991	-0.147213	0.182769	1.46291	1.21354	2.45538	-3.2573	-4.93117	-3.24065	-3.80971	0.560752	0.72383	0.95798	1.28446	-0.26715	-2.76778	-0.50141	-1.17878	0.797373	1.75921	2.44402	3.22985	-4.19323	-3.24363	0.03852	-2.46611	1.28197
7.8405	2.35537	2.32011	3.00336	-0.30029	0.19388	-0.41103	-0.17248	0.185949	1.46733	1.1954	2.40194	-3.25288	-4.94931	-3.29409	-3.83209	0.558735	0.7296	0.90943	1.22346	-0.26138	-2.81633	-0.56241	-1.21337	0.806176	1.75715	2.46721	3.28712	-4.19529	-3.22044	0.09579	-2.43998	1.29874
7.8615	2.38184	2.3441	3.02792	-0.27382	0.21787	-0.38647	-0.147473	0.185544	1.49023	1.2312	2.44569	-3.22998	-4.91351	-3.25034	-3.79794	0.557814	0.75039	0.93413	1.27591	-0.24059	-2.79163	-0.50996	-1.18073	0.809197	1.79425	2.5935	3.35254	-4.15819	-3.09415	0.16121	-2.36371	1.29929
7.8825	2.36767	2.34768	3.03468	-0.28799	0.22145	-0.37971	-0.14875	0.186984	1.47921	1.25606	2.47721	-3.241	-4.88865	-3.21882	-3.78282	0.55295	0.73028	0.90526	1.2469	-0.2607	-2.8205	-0.53897	-1.20672	0.810877	1.85967	2.63861	3.43395	-4.09277	-3.04904	0.24262	-2.29973	1.30639
7.9035	2.34581	2.32729	3.01345	-0.30985	0.20106	-0.40094	-0.16991	0.18734	1.46947	1.26245	2.45789	-3.25074	-4.88226	-3.23814	-3.79038	0.545952	0.76687	0.8823	1.22434	-0.22411	-2.84346	-0.56153	-1.2097	0.822667	1.90332	2.7079	3.56222	-4.04912	-2.97975	0.37089	-2.21933	1.33139
7.9245	2.33624	2.32343	3.01224	-0.31942	0.1972	-0.40215	-0.17479	0.187522	1.50159	1.26686	2.45379	-3.21862	-4.87785	-3.24224	-3.77957	0.549182	0.74899	0.86252	1.23343	-0.24199	-2.86324	-0.55244	-1.21922	0.826879	1.94754	2.77678	3.61719	-4.0049	-2.91087	0.42586	-2.1633	1.33255
7.9455	2.3665	2.35834	3.01793	-0.28916	0.23211	-0.39646	-0.15117	0.194127	1.5164	1.32506	2.56349	-3.20381	-4.81965	-3.13254	-3.71867	0.550876	0.79785	0.88907	1.24006	-0.19313	-2.83669	-0.54581	-1.19188	0.828684	2.02368	2.86535	3.72211	-3.92876	-2.8223	0.53078	-2.07343	1.34071
7.9665	2.31902	2.27941	3.00725	-0.33664	0.15318	-0.40714	-0.196867	0.176203	1.48443	1.25301	2.54049	-3.23578	-4.8917	-3.15554	-3.76101	0.565821	0.77767	0.80969	1.22621	-0.21331	-2.91607	-0.55966	-1.22968	0.849102	2.0459	2.85948	3.75408	-3.90654	-2.82817	0.56275	-2.05732	1.34651
7.9875	2.31484	2.28982	2.99117	-0.34082	0.16359	-0.42322	-0.20015	0.183419	1.46647	1.26917	2.51214	-3.25374	-4.87554	-3.18389	-3.77106	0.55261	0.7979	0.83621	1.2181	-0.19308	-2.88955	-0.56777	-1.2168	0.84334	2.11606	2.94158	3.78383	-3.83638	-2.74607	0.5925	-1.99665	1.33229
8.0085	2.30545	2.2801	2.98423	-0.35021	0.15387	-0.43016	-0.208833	0.182814	1.4757	1.29717	2.53428	-3.24451	-4.84754	-3.16175	-3.75127	0.548657	0.80269	0.80568	1.20594	-0.18829	-2.92008	-0.57993	-1.22943	0.85285	2.18372	2.99639	3.85624	-3.76872	-2.69126	0.66491	-1.93169	1.33504
8.0295	2.30552	2.23791	2.90046	-0.35014	0.11168	-0.51393	-0.250797	0.187304	1.46989	1.27388	2.5066	-3.25032	-4.87083	-3.18943	-3.77019	0.550599	0.79809	0.77604	1.18958	-0.19289	-2.94972	-0.59629	-1.2463	0.859634	2.22958	3.01592	3.88404	-3.72286	-2.67173	0.69271	-1.90063	1.3317
8.0505	2.2941	2.20915	2.94992	-0.36156	0.08292	-0.46447	-0.247703	0.16796	1.50522	1.32522	2.55798	-3.21499	-4.81949	-3.13805	-3.72418	0.548107	0.82858	0.75698	1.22328	-0.1624	-2.96878	-0.56259	-1.23126	0.876409	2.33445	3.12127	3.96501	-3.61799	-2.56638	0.77368	-1.80356	1.3239
8.0715	2.3227	2.26179	2.95044	-0.33296	0.13556	-0.46395	-0.22045	0.181977	1.53003	1.32685	2.57837	-3.19018	-4.81786	-3.11766	-3.70857	0.555042	0.86007	0.76124	1.22375	-0.13091	-2.96452	-0.56212	-1.21918	0.881502	2.40498	3.20573	4.0283	-3.54746	-2.48192	0.83697	-1.7308	1.32022
8.0925	2.24817	2.16553	2.90099	-0.40749	0.0393	-0.5134	-0.293863	0.169364	1.48325	1.31676	2.55165	-3.23696	-4.82795	-3.14438	-3.73643	0.546414	0.78814	0.70233	1.16239	-0.20284	-3.02343	-0.62348	-1.28325	0.878522	2.43825	3.21473	4.00654	-3.51419	-2.47292	0.81521	-1.72397	1.30469
8.1135	2.28687	2.17897	2.95852	-0.36879	0.05274	-0.45587	-0.257307	0.157048	1.51455	1.39413	2.5898	-3.20566	-4.75058	-3.10623	-3.68749	0.532319	0.88255	0.7654	1.23209	-0.10843	-2.96036	-0.55378	-1.20752	0.885797	2.56635	3.3344	4.03017	-3.38609	-2.35325	0.83884	-1.6335	1.27162
8.1345	2.26917	2.11924	2.90297	-0.38649	-0.00699	-0.51142	-0.301633	0.151672	1.4892	1.28902	2.53286	-3.23101	-4.85569	-3.16317	-3.74996	0.553213	0.8066	0.7045	1.1681	-0.18438	-3.02126	-0.61777	-1.27447	0.88231	2.56402	3.33906	4.02668	-3.38842	-2.34859	0.83535	-1.63389	1.27059
8.1555	2.30844	2.1289	2.96352	-0.34722	0.00267	-0.45087	-0.26514	0.137207	1.52005	1.35364	2.60944	-3.20016	-4.79107	-3.08659	-3.69261	0.550209	0.92709	0.73377	1.21175	-0.06389	-2.99199	-0.57412	-1.21	0.903087	2.67155	3.45112	4.04411	-3.28089	-2.23653	0.85278	-1.55488	1.24101
8.1765	2.24297	2.0751	2.88627	-0.41269	-0.05113	-0.52812	-0.330647	0.143676	1.46055	1.30789	2.5352	-3.25966	-4.83682	-3.16083	-3.75244	0.542942	0.81907	0.64271	1.1632	-0.17191	-3.08305	-0.62267	-1.29254	0.90466	2.64797	3.4732	3.96483	-3.30447	-2.21445	0.7735	-1.58181	1.21897
8.1975	2.26348	2.09814	2.93638	-0.39218	-0.02809	-0.47801	-0.299427	0.137912	1.49847	1.38518	2.61646	-3.22174	-4.75953	-3.07957	-3.68695	0.53786	0.88444	0.70855	1.19271	-0.10654	-3.01721	-0.59316	-1.23897	0.900149	2.7472	3.63601	4.0233	-3.20524	-2.05164	0.83197	-1.47497	1.20058
8.2185	2.21257	2.04678	2.86164	-0.44309	-0.07945	-0.55275	-0.35843	0.143037	1.43042	1.32205	2.54659	-3.28979	-4.82266	-3.14944	-3.75396	0.535882	0.80291	0.61387	1.17848	-0.18807	-3.11189	-0.60739	-1.30245	0.912782	2.77215	3.62361	3.94497	-3.18029	-2.06404	0.75364	-1.4969	1.1705
8.2395	2.23662	2.04473	2.918	-0.41904	-0.0815	-0.49639	-0.33231	0.127377	1.46262	1.37314	2.55881	-3.25759	-4.77157	-3.13722	-3.72213	0.525871	0.83313	0.64951	1.19257	-0.15785	-3.07625	-0.5933	-1.2758	0.908959	2.87657	3.73197	3.98704	-3.07587	-1.95568	0.79571	-1.41195	1.15022
8.2605	2.26734	2.05972	2.9317	-0.38832	-0.06651	-0.48269	-0.312507	0.125979	1.49232	1.39018	2.59248	-3.22789	-4.75453	-3.10355	-3.69532	0.530818	0.81157	0.66911	1.19545	-0.17941	-3.05665	-0.59042	-1.27549	0.898447	2.9369	3.80017	3.9748	-3.01554	-1.88748	0.78347	-1.37318	1.12642
8.2815	2.23502	1.96905	2.86562	-0.42064	-0.15718	-0.54877	-0.37553	0.115271	1.41273	1.36367	2.51253	-3.30748	-4.78104	-3.1835	-3.75734	0.5131	0.81461	0.5898	1.16494	-0.17637	-3.13596	-0.62093	-1.31109	0.921417	2.95557	3.83888	3.90537	-2.99687	-1.84877	0.71404	-1.3772	1.09689
8.3025	2.25061	2.01639	2.93041	-0.40505	-0.10984	-0.48398	-0.332957	0.113861	1.47088	1.42576	2.59275	-3.24933	-4.71895	-3.10328	-3.69052	0.515941	0.85408	0.65538	1.20855	-0.1369	-3.07038	-0.57732	-1.26153	0.913316	3.04223	3.93683	3.91942	-2.91021	-1.75082	0.72809	-1.31098	1.07306
8.3235	2.20724	1.96289	2.87141	-0.44842	-0.16334	-0.54298	-0.384913	0.1141	1.40968	1.38213	2.53593	-3.31053	-4.76258	-3.1601	-3.7444	0.510937	0.79541	0.57019	1.11042	-0.19557	-3.15557	-0.67545	-1.3422	0.917208	3.08173	3.95774	3.88207	-2.87071	-1.72991	0.69074	-1.30329	1.05
8.3445	2.26829	1.98334	2.92662	-0.38737	-0.14289	-0.48777	-0.339343	0.102413	1.48275	1.45264	2.58643	-3.23746	-4.69207	-3.1096	-3.67971	0.507524	0.83778	0.63446	1.1938	-0.1532	-3.0913	-0.59207	-1.27886	0.915035	3.2027	4.0931	3.92681	-2.74974	-1.59455	0.73548	-1.20294	1.02497
8.3655	2.1916	1.93364	2.84137	-0.46406	-0.19259	-0.57302	-0.40989	0.113111	1.40261	1.39192	2.55616	-3.3176	-4.75279	-3.13987	-3.73675	0.510603	0.79418	0.56424	1.1435	-0.1968	-3.16152	-0.64237	-1.33356	0.922985	3.19905	4.10203	3.82968	-2.75339	-1.58562	0.63835	-1.23355	0.99481
8.3865	2.23774	1.95572	2.91669	-0.41792	-0.17051	-0.4977	-0.362043	0.098497	1.43991	1.45661	2.57293	-3.2803	-4.6881	-3.1231	-3.69717	0.49754	0.84855	0.61379	1.2069	-0.14243	-3.11197	-0.57897	-1.27779	0.925708	3.33534	4.24761	3.88486	-2.6171	-1.44004	0.69353	-1.1212	0.968902
8.4075	2.16892	1.91128	2.88136	-0.48674	-0.21495	-0.53303	-0.411573	0.0992157	1.39738	1.43775	2.53523	-3.32283	-4.70696	-3.1608	-3.7302	0.490616	0.78262	0.54148	1.10892	-0.20836	-3.18428	-0.67695	-1.35653	0.923832	3.35228	4.23528	3.82969	-2.60016	-1.45237	0.63836	-1.13806	0.947997
8.4285	2.237	1.93848	2.90773	-0.41866	-0.18775	-0.50666	-0.371023	0.0950926	1.48872	1.49265	2.60016	-3.23149	-4.65206	-3.09587	-3.65981	0.497669	0.83186	0.58535	1.20633	-0.15912	-3.14041	-0.57954	-1.29302	0.931632	3.4709	4.36081	3.8651	-2.48154	-1.32684	0.67377	-1.04487	0.921706
8.4495	2.19385	1.90754	2.88987	-0.46181	-0.21869	-0.52452	-0.401673	0.0932654	1.43805	1.48112	2.58109	-3.28216	-4.66359	-3.11494	-3.6869	0.490727	0.81774	0.55478	1.20906	-0.17324	-3.17098	-0.57681	-1.30701	0.939238	3.53758	4.34887	3.80514	-2.41486	-1.33878	0.61381	-1.04661	0.886422
8.4705	2.19291	1.89972	2.86382	-0.46275	-0.22651	-0.55057	-0.413277	0.0967633	1.42226	1.49702	2.57688	-3.29795	-4.64769	-3.11915	-3.68826	0.482482	0.81043	0.53385	1.19939	-0.18055	-3.19191	-0.58648	-1.31965	0.943437	3.58456	4.40248	3.81498	-2.36788	-1.28517	0.62365	-1.0098	0.874487
8.4915	2.19405	1.87947	2.89704	-0.46161	-0.24676	-0.51735	-0.408573	0.0824912	1.41635	1.53771	2.60239	-3.30386	-4.607	-3.09364	-3.66817	0.473323	0.8168	0.53884	1.23173	-0.17418	-3.18692	-0.55414	-1.30508	0.947292	3.64899	4.43198	3.78391	-2.30345	-1.25567	0.59258	-0.988847	0.84659
8.5125	2.14695	1.84776	2.87306	-0.50871	-0.27847	-0.54133	-0.442837	0.0827211	1.40556	1.50327	2.59328	-3.31465	-4.64144	-3.10275	-3.68628	0.481482	0.75904	0.51597	1.18153	-0.23194	-3.20979	-0.60434	-1.34869	0.936739	3.65967	4.49825	3.77055	-2.29277	-1.1894	0.57922	-0.96765	0.836453
8.5335	2.20544	1.9006	2.93564	-0.45022	-0.22563	-0.47875	-0.384867	0.0800432	1.47674	1.57271	2.65305	-3.24347	-4.572	-3.04298	-3.61948	0.479762	0.82904	0.57577	1.27922	-0.16194	-3.14999	-0.50665	-1.27286	0.943825	3.76867	4.53962	3.8223	-2.18377	-1.14803	0.63097	-0.900277	0.821934
8.5545	2.13779	1.83915	2.87078	-0.51787	-0.28708	-0.54361	-0.44952	0.0815592	1.4284	1.53725	2.59309	-3.29181	-4.60746	-3.10294	-3.6674	0.47318	0.78268	0.52603	1.2243	-0.2083	-3.19973	-0.56157	-1.3232	0.943791	3.74248	4.50216	3.76357	-2.20996	-1.18549	0.57224	-0.94107	0.812397
8.5755	2.21739	1.87428	2.91315	-0.43827	-0.25195	-0.50124	-0.397153	0.0748427	1.4938	1.63569	2.70011	-3.22641	-4.50902	-2.99592	-3.57712	0.470678	0.81106	0.55558	1.27721	-0.17992	-3.17018	-0.50866	-1.28625	0.946732	3.82194	4.58192	3.79379	-2.1305	-1.10573	0.60246	-0.877923	0.797118
8.5965	2.16693	1.81977	2.90966	-0.48873	-0.30646	-0.50473	-0.433307	0.0635913	1.42012	1.5553	2.62721	-3.30009	-4.58941	-3.06882	-3.65277	0.473053	0.751	0.53127	1.24722	-0.23998	-3.19449	-0.53865	-1.32437	0.939025	3.8046	4.54086	3.74998	-2.14784	-1.14679	0.55865	-0.911993	0.790067
8.6175	2.20916	1.87712	2.95025	-0.4465	-0.24911	-0.46414	-0.386583	0.068925	1.48781	1.66389	2.68824	-3.2324	-4.48082	-3.00779	-3.57367	0.458186	0.79135	0.61585	1.33662	-0.19963	-3.10991	-0.44925	-1.25293	0.931282	3.86708	4.56162	3.80411	-2.08536	-1.12603	0.61278	-0.866203	0.789646
8.6385	2.17601	1.8126	2.89461	-0.47965	-0.31363	-0.51978	-0.437687	0.0631008	1.44373	1.56734	2.65453	-3.27648	-4.57737	-3.0415	-3.63178	0.477635	0.77418	0.5409	1.24217	-0.2168	-3.18486	-0.5437	-1.31512	0.939621	3.78264	4.49463	3.72331	-2.1698	-1.19302	0.53198	-0.943613	0.789843
8.6595	2.22882	1.8606	2.94093	-0.42684	-0.26563	-0.47346	-0.388643	0.0629618	1.49753	1.67127	2.72456	-3.22268	-4.47344	-2.97147	-3.55586	0.464484	0.80082	0.59992	1.30281	-0.19016	-3.12584	-0.48306	-1.26635	0.93358	3.84962	4.55764	3.80089	-2.10282	-1.13001	0.60956	-0.874423	0.793357
8.6805	2.1998	1.83294	2.93378	-0.45586	-0.29329	-0.48061	-0.40992	0.0587511	1.48482	1.63496	2.67235	-3.23539	-4.50975	-3.02368	-3.58961	0.464113	0.784	0.60345	1.25795	-0.20698	-3.12231	-0.52792	-1.28574	0.922949	3.81672	4.49217	3.77862	-2.13572	-1.19548	0.58729	-0.914637	0.798509
8.7015	2.15365	1.81147	2.89675	-0.50201	-0.31476	-0.51764	-0.444803	0.065178	1.46171	1.61741	2.62954	-3.2585	-4.5273	-3.06649	-3.61743	0.458299	0.7369	0.61063	1.25165	-0.25408	-3.11513	-0.53422	-1.30114	0.910591	3.77277	4.47144	3.75106	-2.17967	-1.21621	0.55973	-0.945383	0.802307
8.7225	2.21886	1.85435	2.99429	-0.4368	-0.27188	-0.4201	-0.37626	0.0524122	1.50628	1.67745	2.73644	-3.21393	-4.46726	-2.95959	-3.54693	0.465987	0.78685	0.66792	1.30243	-0.20413	-3.05784	-0.48344	-1.24847	0.908271	3.75837	4.5434	3.78371	-2.19407	-1.14425	0.59238	-0.915313	0.812483
8.7435	2.17776	1.79892	2.85026	-0.4779	-0.32731	-0.56413	-0.456447	0.0692005	1.46423	1.62438	2.67743	-3.25598	-4.52033	-3.0186	-3.5983	0.466078	0.70711	0.64422	1.19204	-0.28387	-3.08154	-0.59383	-1.31975	0.885429	3.71487	4.45448	3.75037	-2.23757	-1.23317	0.55904	-0.970567	0.81792
8.7645	2.2234	1.84759	2.96836	-0.43226	-0.27864	-0.44603	-0.385643	0.0536491	1.52436	1.69941	2.71837	-3.19585	-4.4453	-2.97766	-3.5396	0.457208	0.75891	0.68488	1.25318	-0.23207	-3.04088	-0.53269	-1.26855	0.890406	3.74327	4.50738	3.80328	-2.20917	-1.18027	0.61195	-0.92583	0.824264
8.7855	2.18165	1.80379	2.89603	-0.47401	-0.32244	-0.51836	-0.43827	0.0593132	1.48107	1.65922	2.67319	-3.23914	-4.48549	-3.02284	-3.58249	0.455797	0.68808	0.67467	1.20392	-0.3029	-3.05109	-0.58195	-1.31198	0.873278	3.69055	4.42735	3.74625	-2.26189	-1.2603	0.55492	-0.98909	0.824373
8.8065	2.25578	1.82343	2.95763	-0.39988	-0.3028	-0.45676	-0.38648	0.0449466	1.57127	1.72059	2.74019	-3.14894	-4.42412	-2.95584	-3.50963	0.460629	0.72343	0.73198	1.22757	-0.26755	-2.99378	-0.5583	-1.27321	0.86437	3.75236	4.51538	3.79547	-2.20008	-1.17227	0.60414	-0.922737	0.819067
8.8275	2.20581	1.77901	2.89103	-0.44985	-0.34722	-0.52336	-0.440143	0.0510783	1.51957	1.65336	2.69284	-3.20064	-4.49135	-3.00319	-3.56506	0.466639	0.67764	0.70026	1.15611	-0.31334	-3.0255	-0.62976	-1.32287	0.856203	3.67322	4.42217	3.75415	-2.27922	-1.26548	0.56282	-0.99396	0.831583
8.8485	2.27372	1.84236	2.95968	-0.38194	-0.28387	-0.45471	-0.373507	0.0494972	1.54041	1.73574	2.74257	-3.1798	-4.40897	-2.95346	-3.51408	0.452192	0.72292	0.76114	1.23354	-0.26806	-2.96462	-0.55233	-1.26167	0.85542	3.69775	4.44333	3.82699	-2.25469	-1.24432	0.63566	-0.95445	0.846867
8.8695	2.23762	1.79044	2.91064	-0.41804	-0.33579	-0.50375	-0.419193	0.0484893	1.55551	1.70807	2.73513	-3.1647	-4.43664	-2.9609	-3.52075	0.46171	0.67776	0.77728	1.16825	-0.31322	-2.94848	-0.61762	-1.29311	0.832338	3.65498	4.40383	3.7936	-2.29746	-1.28382	0.60227	-0.993003	0.849615
8.8905	2.27252	1.79855	2.92027	-0.38314	-0.32768	-0.49412	-0.401647	0.04893	1.60712	1.69295	2.7484	-3.11309	-4.45176	-2.94763	-3.50416	0.476201	0.66785	0.74666	1.12718	-0.32313	-2.9791	-0.65869	-1.32031	0.835034	3.65997	4.41878	3.80144	-2.29247	-1.26887	0.61011	-0.983743	0.849944
8.9115	2.26413	1.78938	2.92979	-0.39153	-0.33685	-0.4846	-0.404327	0.043129	1.59688	1.72542	2.76151	-3.12333	-4.41929	-2.93452	-3.49238	0.466649	0.65675	0.73531	1.1394	-0.33423	-2.99045	-0.64647	-1.32372	0.838227	3.63893	4.39411	3.77398	-2.31351	-1.29354	0.58265	-1.00813	0.848141
8.9325	2.25027	1.78133	2.90878	-0.40539	-0.3449	-0.50561	-0.418633	0.0468632	1.58308	1.71692	2.69498	-3.13713	-4.42779	-3.00105	-3.52199	0.4546	0.61921	0.71314	1.11726	-0.37177	-3.01262	-0.66861	-1.351	0.835217	3.62714	4.371	3.75421	-2.3253	-1.31665	0.56288	-1.02636	0.846286
8.9535	2.313	1.86155	2.95857	-0.34266	-0.26468	-0.45582	-0.354387	0.055488	1.66612	1.78329	2.80697	-3.05409	-4.36142	-2.88906	-3.43486	0.465725	0.66678	0.76373	1.13886	-0.3242	-2.96203	-0.64701	-1.31108	0.830718	3.68569	4.43593	3.85084	-2.26675	-1.25172	0.65951	-0.952987	0.857842
8.9745	2.24936	1.78991	2.8989	-0.4063	-0.33632	-0.51549	-0.41937	0.0521331	1.60008	1.71211	2.74445	-3.12013	-4.4326	-2.95158	-3.50144	0.468117	0.58923	0.70925	1.10139	-0.40175	-3.01651	-0.68448	-1.36758	0.828495	3.61513	4.37657	3.78098	-2.33731	-1.31108	0.58965	-1.01958	0.857419
8.9955	2.3285	1.83583	2.95414	-0.32716	-0.2904	-0.46025	-0.35927	0.0515931	1.67282	1.77785	2.84656	-3.04739	-4.36686	-2.84947	-3.42124	0.47625	0.6478	0.72796	1.14437	-0.34318	-2.9978	-0.6415	-1.32749	0.839582	3.67059	4.45208	3.84468	-2.28185	-1.23557	0.65335	-0.95469	0.858879
9.0165	2.27901	1.79043	2.89407	-0.37665	-0.3358	-0.52032	-0.410923	0.0559551	1.64161	1.72179	2.77617	-3.0786	-4.42292	-2.91986	-3.47379	0.476771	0.55041	0.70671	1.06453	-0.44057	-3.01905	-0.72134	-1.39365	0.81673	3.62935	4.37399	3.81605	-2.32309	-1.31366	0.62472	-1.00401	0.864929
9.0375	2.36444	1.84694	2.96683	-0.29122	-0.27929	-0.44756	-0.339357	0.0542112	1.72646	1.81893	2.83543	-2.99375	-4.32578	-2.8606	-3.39338	0.467784	0.61172	0.71603	1.13549	-0.37926	-3.00973	-0.65038	-1.34646	0.835311	3.67847	4.44513	3.87158	-2.27397	-1.24252	0.68025	-0.945413	0.865652
9.0585	2.34294	1.81289	2.95032	-0.31272	-0.31334	-0.46407	-0.363377	0.050347	1.74783	1.80662	2.83194	-2.97238	-4.33809	-2.86409	-3.39152	0.474316	0.58023	0.70283	1.12126	-0.41075	-3.02293	-0.66461	-1.3661	0.831652	3.66191	4.38955	3.82964	-2.29053	-1.2981	0.63831	-0.98344	0.859997
9.0795	2.36896	1.80318	2.92915	-0.2867	-0.32305	-0.48524	-0.364997	0.0610305	1.70632	1.79122	2.82331	-3.01389	-4.35349	-2.87272	-3.41337	0.471825	0.56366	0.7115	1.1511	-0.42732	-3.01426	-0.63477	-1.35878	0.829902	3.6626	4.41704	3.85721	-2.28984	-1.27061	0.66588	-0.964857	0.86683
9.1005	2.35332	1.83632	2.96333	-0.30234	-0.28991	-0.45106	-0.34777	0.0517695	1.72136	1.78987	2.84934	-2.99885	-4.35484	-2.84669	-3.40013	0.479373	0.54195	0.69052	1.1228	-0.44903	-3.03524	-0.66307	-1.38245	0.828703	3.66314	4.39621	3.85761	-2.2893	-1.29144	0.66628	-0.971487	0.868071
9.1215	2.34647	1.80048	2.91038	-0.30919	-0.32575	-0.50401	-0.37965	0.0623635	1.72082	1.75721	2.84118	-2.99939	-4.3875	-2.85485	-3.41391	0.488578	0.53651	0.66561	1.06021	-0.45447	-3.06015	-0.72566	-1.41343	0.827075	3.65146	4.39465	3.82741	-2.30098	-1.293	0.63608	-0.985967	0.861642
9.1425	2.40702	1.84931	2.99966	-0.24864	-0.27692	-0.41473	-0.31343	0.0513037	1.76669	1.84553	2.90953	-2.95352	-4.29918	-2.7865	-3.3464	0.478824	0.58545	0.74153	1.13193	-0.40553	-2.98423	-0.65394	-1.3479	0.821302	3.74259	4.44335	3.91418	-2.20985	-1.2443	0.72285	-0.910433	0.862899
9.1635	2.37217	1.7703	2.91819	-0.28349	-0.35593	-0.4962	-0.37854	0.0624361	1.70815	1.80566	2.87549	-3.01206	-4.33905	-2.82054	-3.39055	0.477462	0.53183	0.72184	1.1007	-0.45915	-3.00392	-0.68517	-1.38275	0.813208	3.66921	4.3531	3.86999	-2.28323	-1.33455	0.67866	-0.979707	0.873238
9.1845	2.46561	1.85396	2.97192	-0.19005	-0.27227	-0.44247	-0.301597	0.0743281	1.79408	1.86964	2.93455	-2.92613	-4.27507	-2.76148	-3.32089	0.47945	0.60254	0.75051	1.1503	-0.38844	-2.97525	-0.63557	-1.33309	0.824175	3.72153	4.4286	3.93906	-2.23091	-1.25905	0.74773	-0.914077	0.876989
9.2055	2.39018	1.78909	2.94077	-0.26548	-0.33714	-0.47362	-0.358747	0.0610483	1.71822	1.81813	2.88907	-3.00199	-4.32658	-2.80696	-3.37851	0.477367	0.52925	0.69948	1.13425	-0.46173	-3.02628	-0.65162	-1.37988	0.825025	3.68585	4.38277	3.8937	-2.26659	-1.30488	0.70237	-0.956367	0.8746
9.2265	2.4755	1.88232	3.0039	-0.18016	-0.24391	-0.41049	-0.278187	0.0686638	1.76577	1.86499	2.9436	-2.95444	-4.27972	-2.75243	-3.32886	0.478991	0.60958	0.79073	1.16228	-0.3814	-2.93503	-0.62359	-1.31334	0.813854	3.79236	4.4359	3.95841	-2.16008	-1.25175	0.76708	-0.881583	0.865031
9.2475	2.41394	1.81286	2.96662	-0.24172	-0.31337	-0.44777	-0.334287	0.0603939	1.71585	1.8287	2.94019	-3.00436	-4.31601	-2.75584	-3.35874	0.483983	0.54831	0.71976	1.12432	-0.44267	-3.006	-0.66155	-1.37007	0.8204	3.73794	4.37163	3.91327	-2.2145	-1.31602	0.72194	-0.936193	0.868691
9.2685	2.52377	1.86206	3.04195	-0.13189	-0.26417	-0.37244	-0.256167	0.069556	1.75388	1.88003	2.99381	-2.96633	-4.26468	-2.70222	-3.31108	0.482859	0.62909	0.80517	1.16012	-0.36189	-2.92059	-0.62575	-1.30274	0.812502	3.81601	4.43549	4.00123	-2.13643	-1.25216	0.8099	-0.859563	0.872891
9.2895	2.47869	1.84267	3.0076	-0.17697	-0.28356	-0.40679	-0.289107	0.0664013	1.72883	1.84091	2.97071	-2.99138	-4.3038	-2.72532	-3.34017	0.4879	0.58816	0.78301	1.14721	-0.40282	-2.94275	-0.63866	-1.32808	0.810202	3.80455	4.37518	3.99161	-2.14789	-1.31247	0.80028	-0.886693	0.877286
9.3105	2.44146	1.80214	2.97759	-0.2142	-0.32409	-0.4368	-0.32503	0.0642608	1.69811	1.85658	2.93084	-3.0221	-4.28813	-2.76519	-3.35847	0.470708	0.57105	0.76376	1.12751	-0.41993	-2.962	-0.65836	-1.34676	0.810546	3.77399	4.39168	3.95677	-2.17845	-1.29597	0.76544	-0.902993	0.872247
9.3315	2.55375	1.89901	3.02642	-0.10191	-0.22722	-0.38797	-0.239033	0.0827894	1.76976	1.92633	2.98479	-2.95045	-4.21838	-2.71124	-3.29336	0.467638	0.64184	0.82547	1.20798	-0.34914	-2.90029	-0.57789	-1.27577	0.814938	3.81865	4.40195	4.05886	-2.13379	-1.2857	0.86753	-0.850653	0.893295
9.3525	2.50053	1.85793	2.99986	-0.15513	-0.2683	-0.41453	-0.27932	0.0750848	1.6895	1.83067	2.94635	-3.03071	-4.31404	-2.74968	-3.36481	0.481499	0.57669	0.81805	1.13691	-0.41429	-2.90771	-0.64896	-1.32365	0.79492	3.80406	4.40416	4.00085	-2.14838	-1.28349	0.80952	-0.874117	0.878063
9.3735	2.53575	1.87558	3.05918	-0.11991	-0.25065	-0.35521	-0.241923	0.0680653	1.75787	1.89516	3.02666	-2.96234	-4.24955	-2.66937	-3.29375	0.485324	0.64075	0.89034	1.21847	-0.35023	-2.83542	-0.5674	-1.25102	0.794678	3.86338	4.44305	4.08344	-2.08906	-1.2446	0.89211	-0.81385	0.887131
9.3945	2.51107	1.87121	3.00518	-0.14459	-0.25502	-0.40921	-0.269607	0.0767366	1.68545	1.85302	2.95296	-3.03476	-4.29169	-2.74307	-3.35651	0.475113	0.57105	0.80208	1.2029	-0.41993	-2.92368	-0.58297	-1.30886	0.808781	3.81607	4.40719	4.04752	-2.13637	-1.28046	0.85619	-0.853547	0.889859
9.4155	2.55073	1.92512	3.05718	-0.10493	-0.20111	-0.35721	-0.221083	0.0735085	1.78268	1.91378	3.04626	-2.93753	-4.23093	-2.64977	-3.27274	0.486242	0.65512	0.89318	1.23574	-0.33586	-2.83258	-0.55013	-1.23952	0.798926	3.87734	4.45149	4.08599	-2.0751	-1.23616	0.89466	-0.805533	0.883921
9.4365	2.51515	1.86851	2.99613	-0.14051	-0.25772	-0.41826	-0.272163	0.0805041	1.70218	1.84186	3.00312	-3.01803	-4.30285	-2.69291	-3.33793	0.491504	0.60508	0.84083	1.18388	-0.3859	-2.88493	-0.60199	-1.29094	0.799432	3.86105	4.38046	4.07396	-2.09139	-1.30719	0.88263	-0.83865	0.889915
9.4575	2.57512	1.9564	3.06115	-0.08054	-0.16983	-0.35324	-0.201203	0.0802694	1.76553	1.90906	3.10747	-2.95468	-4.23565	-2.58856	-3.25963	0.499324	0.67354	0.9128	1.24508	-0.31744	-2.81296	-0.54079	-1.22373	0.797227	3.89676	4.46678	4.13602	-2.05568	-1.22087	0.94469	-0.777287	0.894079
9.4785	2.57531	1.94667	3.04311	-0.08035	-0.17956	-0.37128	-0.210397	0.0853878	1.71614	1.87898	3.02382	-3.00407	-4.26573	-2.67221	-3.314	0.485411	0.62291	0.91382	1.25234	-0.36807	-2.81194	-0.53353	-1.23785	0.788495	3.90452	4.44743	4.11842	-2.04792	-1.24022	0.92709	-0.787017	0.888203
9.4995	2.54142	1.93242	3.02119	-0.11424	-0.19381	-0.3932	-0.23375	0.082968	1.7032	1.8689	2.99122	-3.01701	-4.27581	-2.70481	-3.33254	0.480167	0.61359	0.90088	1.22771	-0.37739	-2.82488	-0.55816	-1.25348	0.787433	3.88675	4.43705	4.10945	-2.06569	-1.2506	0.91812	-0.79939	0.890407
9.5205	2.61793	1.96672	3.06712	-0.03773	-0.15951	-0.34727	-0.181503	0.0900306	1.76779	1.9378	3.07963	-2.95242	-4.20691	-2.6164	-3.25858	0.483987	0.69071	0.93625	1.31472	-0.30027	-2.78951	-0.47115	-1.18698	0.802784	3.95518	4.47756	4.19301	-1.99726	-1.21009	1.00168	-0.735223	0.897689
9.5415	2.53931	1.94616	3.04133	-0.11635	-0.18007	-0.37306	-0.22316	0.0771742	1.73596	1.86596	3.05857	-2.98425	-4.27875	-2.63746	-3.30015	0.499434	0.63694	0.86662	1.26245	-0.35404	-2.85914	-0.52342	-1.24553	0.808284	3.90129	4.43682	4.10145	-2.05115	-1.25083	0.91012	-0.797287	0.884412
9.5625	2.61188	2.00736	3.09501	-0.04378	-0.11887	-0.31938	-0.160677	0.0822591	1.76119	1.94399	3.09869	-2.95902	-4.20072	-2.59734	-3.25236	0.485539	0.66944	0.93674	1.32571	-0.32154	-2.78902	-0.46016	-1.19024	0.800391	3.95989	4.5361	4.22088	-1.99255	-1.15155	1.02955	-0.70485	0.900542
9.5835	2.57414	1.94349	3.03532	-0.08152	-0.18274	-0.37907	-0.214443	0.0873457	1.74844	1.92107	3.03901	-2.97177	-4.22364	-2.65702	-3.28414	0.478455	0.61408	0.92856	1.25247	-0.3769	-2.7972	-0.5334	-1.23583	0.781989	3.91085	4.45665	4.15258	-2.04159	-1.231	0.96125	-0.770447	0.89691
9.6045	2.62822	2.01449	3.09772	-0.02744	-0.11174	-0.31667	-0.15195	0.08588	1.8003	1.97044	3.10725	-2.91991	-4.17427	-2.58878	-3.22765	0.482864	0.70723	0.97619	1.32534	-0.28375	-2.74957	-0.46053	-1.16462	0.794118	3.97681	4.54529	4.1897	-1.97563	-1.14236	0.99837	-0.70654	0.885743
9.6255	2.56902	1.94768	3.01829	-0.08664	-0.17855	-0.3961	-0.22043	0.0917548	1.74159	1.90832	3.04367	-2.97862	-4.23639	-2.65236	-3.28912	0.482907	0.61917	0.93815	1.30136	-0.37181	-2.78761	-0.48451	-1.21464	0.787156	3.93357	4.5112	4.09591	-2.01887	-1.17645	0.90458	-0.76358	0.868809
9.6465	2.64791	2.01775	3.09269	-0.00775	-0.10848	-0.3217	-0.145977	0.0925485	1.79385	1.96761	3.10276	-2.92636	-4.1771	-2.59327	-3.23224	0.482114	0.68458	0.99902	1.38633	-0.3064	-2.72674	-0.39954	-1.14423	0.791713	4.02782	4.53936	4.18632	-1.92462	-1.14829	0.99499	-0.69264	0.873068
9.6675	2.61805	1.92924	3.08007	-0.03761	-0.19699	-0.33432	-0.18964	0.0857316	1.76905	1.94926	3.03563	-2.95116	-4.19545	-2.6604	-3.269	0.470766	0.69345	0.96617	1.36426	-0.29753	-2.75959	-0.42161	-1.15958	0.800808	4.02103	4.54143	4.16535	-1.93141	-1.14622	0.97402	-0.701203	0.867739
9.6885	2.65141	1.89426	3.0821	-0.00425	-0.23197	-0.33229	-0.189503	0.0970483	1.78018	1.96854	3.08411	-2.94003	-4.17617	-2.61192	-3.24271	0.476246	0.70081	0.9659	1.38794	-0.29017	-2.75986	-0.39793	-1.14932	0.805871	4.04638	4.5651	4.10157	-1.90606	-1.12255	0.91024	-0.706123	0.839235
9.7095	2.62801	1.88072	3.07463	-0.02765	-0.24551	-0.33976	-0.204307	0.0924238	1.77056	1.96875	3.04606	-2.94965	-4.17596	-2.64997	-3.25853	0.466803	0.72106	0.98767	1.40549	-0.26992	-2.73809	-0.38038	-1.12946	0.804945	4.03913	4.57288	4.03436	-1.91331	-1.11477	0.84303	-0.72835	0.818809
9.7305	2.62451	1.83181	3.07466	-0.03115	-0.29442	-0.33973	-0.221767	0.0962017	1.80423	1.9404	3.04866	-2.91598	-4.20431	-2.64737	-3.25589	0.480509	0.667	0.96093	1.39142	-0.32398	-2.76483	-0.39445	-1.16109	0.80213	4.01774	4.57434	3.99379	-1.9347	-1.11331	0.80246	-0.748517	0.810929
9.7515	2.69337	1.85139	3.12591	0.03771	-0.27484	-0.28848	-0.175203	0.106529	1.86642	2.02349	3.09923	-2.85379	-4.12122	-2.5968	-3.1906	0.471185	0.74429	0.99884	1.45323	-0.24669	-2.72692	-0.33264	-1.10208	0.812797	4.11224	4.63694	4.0334	-1.8402	-1.05071	0.84207	-0.682947	0.795839
9.7725	2.63501	1.75682	3.0469	-0.02065	-0.36941	-0.36749	-0.252517	0.115935	1.77744	1.96724	3.04274	-2.94277	-4.17747	-2.65329	-3.25784	0.467345	0.69473	0.94208	1.42453	-0.29625	-2.78368	-0.36134	-1.14709	0.818511	4.07336	4.61857	3.91536	-1.87908	-1.06908	0.72403	-0.741377	0.769109
9.7935	2.70511	1.76688	3.13436	0.04945	-0.35935	-0.28003	-0.196643	0.125159	1.85724	2.02323	3.107	-2.86297	-4.12148	-2.58903	-3.19116	0.471834	0.76215	1.03792	1.48474	-0.22883	-2.68784	-0.30113	-1.0726	0.80789	4.15494	4.66615	3.89729	-1.7975	-1.0215	0.70596	-0.704347	0.73988
9.8145	2.62902	1.65616	3.10614	-0.02664	-0.47007	-0.30825	-0.26832	0.129555	1.80157	2.00686	3.07158	-2.91864	-4.13785	-2.62445	-3.22698	0.463285	0.72875	0.99314	1.45527	-0.26223	-2.73262	-0.3306	-1.10848	0.812308	4.12617	4.63267	3.78212	-1.82627	-1.05498	0.59079	-0.763487	0.712805
9.8355	2.67326	1.69307	3.15581	0.0176	-0.43316	-0.25858	-0.224713	0.13122	1.89203	2.04685	3.07455	-2.82818	-4.09786	-2.62148	-3.18251	0.46155	0.77277	1.01944	1.52701	-0.21821	-2.70632	-0.25886	-1.06113	0.822679	4.20717	4.68943	3.78563	-1.74527	-0.99822	0.5943	-0.716397	0.689919
9.8565	2.69326	1.60929	3.12721	0.0376	-0.51694	-0.28718	-0.255507	0.160863	1.87465	2.06153	3.03262	-2.84556	-4.08318	-2.66341	-3.19738	0.446009	0.77092	0.98613	1.49452	-0.22006	-2.73963	-0.29135	-1.08368	0.828231	4.19834	4.67405	3.72077	-1.7541	-1.0136	0.52944	-0.746087	0.672634
9.8775	2.6742	1.59565	3.09113	0.01854	-0.53058	-0.32326	-0.278433	0.160094	1.84231	2.04284	3.04817	-2.8779	-4.10187	-2.64786	-3.20921	0.451243	0.76665	1.01363	1.47973	-0.22433	-2.71213	-0.30614	-1.08087	0.815974	4.21724	4.69386	3.66814	-1.7352	-0.99379	0.47681	-0.750727	0.650015
9.8985	2.66764	1.5465	3.08613	0.01198	-0.57973	-0.32826	-0.29867	0.171452	1.83691	2.0652	3.05566	-2.8833	-4.07951	-2.64037	-3.20106	0.444788	0.77845	1.01327	1.5461	-0.21253	-2.71249	-0.23977	-1.05493	0.828817	4.24368	4.72982	3.57787	-1.70876	-0.95783	0.38654	-0.760017	0.612894
9.9195	2.663	1.50202	3.05469	0.00734	-0.62421	-0.3597	-0.325523	0.183112	1.84603	2.02756	3.03204	-2.87418	-4.11715	-2.66399	-3.21844	0.453433	0.75403	1.00286	1.48032	-0.23695	-2.7229	-0.30555	-1.08847	0.817457	4.24821	4.71947	3.52903	-1.70423	-0.96818	0.3377	-0.778237	0.597056
9.9405	2.70459	1.51439	3.04714	0.04893	-0.61184	-0.36725	-0.310053	0.19288	1.90737	2.09528	3.05564	-2.81284	-4.04943	-2.64039	-3.16755	0.44374	0.84228	1.0355	1.52499	-0.1487	-2.69026	-0.26088	-1.03328	0.829123	4.27613	4.78721	3.52907	-1.67631	-0.90044	0.33774	-0.746337	0.58649
9.9615	2.61249	1.47077	2.99391	-0.04317	-0.65546	-0.42048	-0.373037	0.178338	1.83268	2.07061	3.01757	-2.88753	-4.0741	-2.67846	-3.21336	0.43458	0.77667	1.01639	1.4822	-0.21431	-2.70937	-0.30367	-1.07578	0.817201	4.29472	4.75117	3.42098	-1.65772	-0.93648	0.22965	-0.788183	0.549859
9.9825	2.70113	1.50495	3.02862	0.04547	-0.62128	-0.38577	-0.320527	0.195219	1.88268	2.14862	3.06792	-2.83753	-3.99609	-2.62811	-3.15391	0.425407	0.86742	1.07931	1.53172	-0.12356	-2.64645	-0.25415	-1.00805	0.820065	4.36226	4.78929	3.46024	-1.59018	-0.89836	0.26891	-0.739877	0.542492
10.0035	2.61888	1.44621	2.92029	-0.03678	-0.68002	-0.4941	-0.403633	0.191117	1.81476	2.08267	3.00503	-2.90545	-4.06204	-2.691	-3.2195	0.425796	0.82191	1.02538	1.47	-0.16907	-2.70038	-0.31587	-1.06177	0.820399	4.30008	4.75874	3.35287	-1.65236	-0.92891	0.16154	-0.806577	0.527188
10.0245	2.67259	1.50228	2.92879	0.01693	-0.62395	-0.4856	-0.364207	0.194708	1.89428	2.12386	3.0656	-2.82593	-4.02085	-2.63043	-3.15907	0.43457	0.88383	1.05942	1.57722	-0.10715	-2.66634	-0.20865	-0.994047	0.83666	4.39841	4.83633	3.35034	-1.55403	-0.85132	0.15901	-0.74878	0.497163
10.0455	2.56311	1.43811	2.86901	-0.09255	-0.68812	-0.54538	-0.442017	0.179526	1.82234	2.08397	3.0188	-2.89787	-4.06074	-2.67723	-3.21195	0.42915	0.83294	1.02038	1.49987	-0.15804	-2.70538	-0.286	-1.04981	0.82861	4.35923	4.76737	3.23722	-1.59321	-0.92028	0.04589	-0.822533	0.475685
10.0665	2.60586	1.5045	2.84998	-0.0498	-0.62173	-0.56441	-0.41198	0.181844	1.89618	2.14964	3.06755	-2.82403	-3.99507	-2.62848	-3.14919	0.426689	0.90758	1.08411	1.58299	-0.0834	-2.64165	-0.20288	-0.975977	0.833551	4.43804	4.86267	3.26868	-1.5144	-0.82498	0.07735	-0.75401	0.460867
10.0875	2.56624	1.47283	2.8143	-0.08942	-0.6534	-0.60009	-0.447637	0.179768	1.88423	2.11783	3.08266	-2.83598	-4.02688	-2.61337	-3.15874	0.438799	0.86465	1.0852	1.51532	-0.12633	-2.64056	-0.27055	-1.01248	0.815104	4.46258	4.83621	3.16381	-1.48986	-0.85144	-0.02752	-0.789607	0.423272
10.1085	2.52922	1.45864	2.7144	-0.12644	-0.66759	-0.69999	-0.498007	0.186019	1.84722	2.07248	3.03271	-2.87299	-4.07223	-2.66332	-3.20285	0.438885	0.85471	1.05611	1.49827	-0.13627	-2.66965	-0.2876	-1.03117	0.820402	4.42034	4.8205	3.11528	-1.5321	-0.86715	-0.07605	-0.8251	0.420851
10.1295	2.53317	1.50615	2.76983	-0.12249	-0.62008	-0.64456	-0.462377	0.17009	1.92419	2.13732	3.09599	-2.79602	-4.00739	-2.60004	-3.13448	0.440105	0.94993	1.12632	1.56567	-0.04105	-2.59944	-0.2202	-0.953563	0.824562	4.47993	4.87611	3.1492	-1.47251	-0.81154	-0.04213	-0.775393	0.41331
10.1505	2.45507	1.4573	2.64579	-0.20059	-0.66893	-0.7686	-0.54604	0.175105	1.87028	2.07475	3.05562	-2.84993	-4.06996	-2.64041	-3.18677	0.445719	0.88506	1.02204	1.52706	-0.10592	-2.70372	-0.25881	-1.02282	0.84161	4.45054	4.80378	3.06538	-1.5019	-0.88387	-0.12595	-0.83724	0.397886
10.1715	2.46472	1.54379	2.68619	-0.19094	-0.58244	-0.7282	-0.500527	0.16041	1.90669	2.0992	3.10032	-2.81352	-4.04551	-2.59571	-3.15158	0.451366	0.95933	1.10005	1.598	-0.03165	-2.62571	-0.18787	-0.94841	0.839862	4.54984	4.87883	3.07785	-1.4026	-0.80882	-0.11348	-0.774967	0.372522
10.1925	2.40247	1.48471	2.57575	-0.25319	-0.64152	-0.83864	-0.577783	0.171983	1.87843	2.03564	3.08259	-2.84178	-4.10907	-2.61344	-3.1881	0.465181	0.91297	1.06825	1.53033	-0.07801	-2.65751	-0.25554	-0.99702	0.831825	4.49912	4.82998	2.98459	-1.45332	-0.85767	-0.20674	-0.839243	0.359975
10.2135	2.41853	1.55864	2.6162	-0.23713	-0.56759	-0.79819	-0.534303	0.162817	1.95561	2.08075	3.12604	-2.7646	-4.06396	-2.56999	-3.13285	0.468932	1.00447	1.11884	1.58979	0.01349	-2.60692	-0.19608	-0.929837	0.840721	4.56918	4.89441	3.04212	-1.38326	-0.79324	-0.14921	-0.775237	0.356353
10.2345	2.3358	1.49751	2.54348	-0.31986	-0.62872	-0.87091	-0.606497	0.159462	1.87899	2.00594	3.08465	-2.84122	-4.13877	-2.61138	-3.19712	0.475475	0.93316	1.05087	1.5837	-0.05782	-2.67489	-0.20217	-0.978293	0.849321	4.54226	4.85171	2.94704	-1.41018	-0.83594	-0.24429	-0.830137	0.336576
10.2555	2.34651	1.54745	2.55643	-0.30915	-0.57878	-0.85796	-0.581963	0.158436	1.96488	2.01695	3.17361	-2.75533	-4.12776	-2.52242	-3.13517	0.500829	1.00369	1.12096	1.60147	0.01271	-2.6048	-0.1844	-0.925497	0.841577	4.62808	4.88204	2.98215	-1.32436	-0.80561	-0.20918	-0.779717	0.322185
10.2765	2.31673	1.50287	2.47218	-0.33893	-0.62336	-0.94221	-0.634833	0.174246	1.95602	1.97153	3.13775	-2.76419	-4.17318	-2.55828	-3.16522	0.507475	0.98653	1.04647	1.62555	-0.00445	-2.67929	-0.16032	-0.94802	0.866804	4.61261	4.85185	2.91763	-1.33983	-0.8358	-0.2737	-0.816443	0.307917
10.2975	2.24833	1.50504	2.44149	-0.40733	-0.62119	-0.9729	-0.66714	0.164875	1.92583	1.90549	3.10944	-2.79438	-4.23922	-2.58659	-3.20673	0.519718	0.95835	1.03361	1.56948	-0.03263	-2.69215	-0.21639	-0.98039	0.857522	4.61361	4.80497	2.89125	-1.33883	-0.88268	-0.30008	-0.84053	0.300601
10.3185	2.2951	1.53733	2.47034	-0.36056	-0.5889	-0.94405	-0.63117	0.16976	1.97846	1.96081	3.16553	-2.74175	-4.1839	-2.5305	-3.15205	0.519517	1.03261	1.07003	1.66579	0.04163	-2.65573	-0.12008	-0.911393	0.873417	4.71539	4.89014	2.94969	-1.23705	-0.79751	-0.24164	-0.758733	0.288003
10.3395	2.16488	1.49018	2.41671	-0.49078	-0.63605	-0.99768	-0.70817	0.150707	1.94185	1.87089	3.1161	-2.77836	-4.27382	-2.57993	-3.2107	0.534636	0.97175	0.9809	1.60915	-0.01923	-2.74486	-0.17672	-0.98027	0.883466	4.6578	4.81664	2.85599	-1.29464	-0.87101	-0.33534	-0.833663	0.277555
10.3605	2.19897	1.55318	2.42963	-0.45669	-0.57305	-0.98476	-0.6715	0.160191	2.03772	1.95772	3.21432	-2.68249	-4.18699	-2.48171	-3.11706	0.538094	1.027	0.99333	1.72115	0.03602	-2.73243	-0.06472	-0.920377	0.906493	4.69739	4.84637	2.8946	-1.25505	-0.84128	-0.29673	-0.797687	0.277501
10.3815	2.11135	1.51248	2.34132	-0.54431	-0.61375	-1.07307	-0.74371	0.165896	1.97118	1.85983	3.10393	-2.74903	-4.28488	-2.5921	-3.20867	0.540009	0.9877	0.9481	1.66061	-0.00328	-2.77766	-0.12526	-0.968733	0.905149	4.68546	4.79404	2.80443	-1.26698	-0.89361	-0.3869	-0.849163	0.255027
10.4025	2.13275	1.55242	2.38672	-0.52291	-0.57381	-1.02767	-0.70813	0.160444	2.0102	1.93659	3.17955	-2.71001	-4.20812	-2.51648	-3.14487	0.534552	1.04307	0.97175	1.68824	0.05209	-2.75401	-0.09763	-0.933183	0.911439	4.77075	4.81429	2.87479	-1.18169	-0.87336	-0.31654	-0.79053	0.253158
10.4235	2.04533	1.51949	2.31921	-0.61033	-0.60674	-1.09518	-0.77075	0.162218	2.01379	1.84812	3.14928	-2.70642	-4.29659	-2.54675	-3.18325	0.558573	0.96858	0.87726	1.64457	-0.0224	-2.8485	-0.1413	-1.00407	0.922855	4.7441	4.75024	2.79328	-1.20834	-0.93741	-0.39805	-0.847933	0.238151
10.4445	2.10014	1.5369	2.33342	-0.55552	-0.58933	-1.08097	-0.74194	0.169796	2.0436	1.89178	3.18074	-2.67661	-4.25293	-2.51529	-3.14828	0.554286	1.03189	0.91121	1.69246	0.04091	-2.81455	-0.09341	-0.955683	0.930242	4.81184	4.73973	2.78339	-1.1406	-0.94792	-0.40794	-0.832153	0.219278
10.4655	2.01391	1.50759	2.28515	-0.64175	-0.61864	-1.12924	-0.796543	0.166482	1.99104	1.88797	3.17077	-2.72917	-4.25674	-2.52526	-3.17039	0.546355	0.97867	0.85087	1.66391	-0.01231	-2.87489	-0.12196	-1.00305	0.936453	4.78651	4.73337	2.75249	-1.16593	-0.95428	-0.43884	-0.853017	0.215913
10.4865	1.9925	1.49019	2.2278	-0.66316	-0.63604	-1.18659	-0.828597	0.179168	2.03819	1.90403	3.15512	-2.68202	-4.24068	-2.54091	-3.15454	0.544597	1.00118	0.81643	1.68176	0.0102	-2.90933	-0.10411	-1.00108	0.954695	4.77801	4.67939	2.72345	-1.17443	-1.00826	-0.46788	-0.883523	0.213286
10.5075	1.95135	1.51551	2.2158	-0.70431	-0.61072	-1.19859	-0.837873	0.182371	2.07012	1.88466	3.16225	-2.65009	-4.26005	-2.53378	-3.14797	0.557051	0.99792	0.75166	1.68053	0.00694	-2.9741	-0.10534	-1.02417	0.975505	4.77484	4.65478	2.70927	-1.1776	-1.03287	-0.48206	-0.89751	0.211885
10.5285	1.8936	1.49381	2.17842	-0.76206	-0.63242	-1.23597	-0.876817	0.183435	2.02909	1.87992	3.14769	-2.69112	-4.26479	-2.54834	-3.16808	0.5499	0.98111	0.71327	1.63451	-0.00987	-3.01249	-0.15136	-1.05791	0.978145	4.80188	4.59885	2.62884	-1.15056	-1.0888	-0.56249	-0.93395	0.186584
10.5495	1.93405	1.55094	2.18137	-0.72161	-0.57529	-1.23302	-0.843307	0.199382	2.1065	1.95477	3.18489	-2.61371	-4.18994	-2.51114	-3.10493	0.543312	1.04136	0.74508	1.67235	0.05038	-2.98068	-0.11352	-1.01461	0.984175	4.82654	4.65106	2.64303	-1.1259	-1.03659	-0.5483	-0.903597	0.179509
10.5705	1.82208	1.50479	2.08304	-0.83358	-0.62144	-1.33135	-0.92879	0.21039	2.06067	1.87854	3.14695	-2.65954	-4.26617	-2.54908	-3.15826	0.55487	0.94552	0.65479	1.56855	-0.04546	-3.07097	-0.21732	-1.11125	0.981115	4.78372	4.57096	2.58394	-1.16872	-1.11669	-0.60739	-0.964267	0.179069
10.5915	1.86755	1.57154	2.11955	-0.78811	-0.55469	-1.29484	-0.879213	0.218465	2.11128	1.94275	3.13541	-2.60893	-4.20196	-2.56062	-3.12384	0.539242	1.06132	0.66785	1.63341	0.07034	-3.05791	-0.15246	-1.04668	1.00767	4.84147	4.60016	2.58513	-1.11097	-1.08749	-0.6062	-0.934887	0.164483
10.6125	1.78656	1.48919	2.04211	-0.8691	-0.63704	-1.37228	-0.959473	0.217002	2.07077	1.93228	3.08719	-2.64944	-4.21243	-2.60884	-3.1569	0.527893	0.99711	0.56947	1.57629	0.00613	-3.15629	-0.20958	-1.11991	1.02009	4.78768	4.51414	2.48735	-1.16476	-1.17351	-0.70398	-1.01408	0.155072
10.6335	1.84758	1.56272	2.11059	-0.80808	-0.56351	-1.3038	-0.891797	0.217764	2.12441	1.96816	3.10618	-2.5958	-4.17655	-2.58985	-3.12073	0.527911	1.08227	0.60618	1.63372	0.09129	-3.11958	-0.15215	-1.06015	1.03211	4.83971	4.53104	2.55259	-1.11273	-1.15661	-0.63874	-0.96936	0.165795
10.6545	1.75462	1.50244	2.01188	-0.90104	-0.62379	-1.40251	-0.97578	0.227882	2.0901	1.93251	3.05832	-2.63011	-4.2122	-2.63771	-3.16001	0.526101	1.00501	0.53295	1.53689	0.01403	-3.19281	-0.24898	-1.14259	1.02792	4.77513	4.45188	2.4722	-1.17731	-1.23577	-0.71913	-1.04407	0.163344
10.6755	1.78589	1.55809	2.03619	-0.86977	-0.56814	-1.3782	-0.938703	0.236371	2.14667	1.99618	3.10521	-2.57354	-4.14853	-2.59082	-3.1043	0.52214	1.08497	0.60398	1.58293	0.09399	-3.12178	-0.20294	-1.07691	1.02602	4.81674	4.48954	2.48464	-1.1357	-1.19811	-0.70669	-1.0135	0.154459
10.6965	1.73315	1.53874	1.9982	-0.92251	-0.58749	-1.41619	-0.975397	0.240682	2.1555	1.98705	3.06128	-2.56471	-4.15766	-2.63475	-3.11904	0.519703	1.07573	0.54404	1.52972	0.08475	-3.18172	-0.25615	-1.11771	1.03669	4.7899	4.41958	2.45151	-1.16254	-1.26807	-0.73982	-1.05681	0.161396
10.7175	1.65618	1.51806	1.9508	-0.99948	-0.60817	-1.46359	-1.02375	0.247236	2.12254	1.96322	3.03542	-2.59767	-4.18149	-2.66061	-3.14659	0.517769	1.07191	0.50451	1.52076	0.08093	-3.22125	-0.26511	-1.13514	1.04783	4.74918	4.39402	2.40081	-1.20326	-1.29363	-0.79052	-1.0958	0.154855
10.7385	1.71944	1.59321	1.98993	-0.93622	-0.53302	-1.42446	-0.964567	0.257727	2.21764	2.01889	3.04968	-2.50257	-4.12582	-2.64635	-3.09158	0.518783	1.121	0.53758	1.54451	0.13002	-3.18818	-0.24136	-1.09984	1.04966	4.8019	4.42238	2.40586	-1.15054	-1.26527	-0.78547	-1.06709	0.144654
10.7595	1.66921	1.52432	1.89688	-0.98645	-0.60191	-1.51751	-1.03529	0.265437	2.15446	1.97739	2.95235	-2.56575	-4.16732	-2.74368	-3.15892	0.506811	1.11205	0.48704	1.49418	0.12107	-3.23872	-0.29169	-1.13645	1.05787	4.76695	4.32226	2.33847	-1.18549	-1.36539	-0.85286	-1.13458	0.150128
10.7805	1.69504	1.60059	1.97286	-0.96062	-0.52564	-1.44153	-0.97593	0.264505	2.19028	2.01386	2.9973	-2.52993	-4.13085	-2.69873	-3.11984	0.50785	1.19169	0.52781	1.53962	0.20071	-3.19795	-0.24625	-1.08116	1.06623	4.78743	4.38294	2.38714	-1.16501	-1.30471	-0.80419	-1.0913	0.149114
10.8015	1.62587	1.55461	1.89153	-1.02979	-0.57162	-1.52286	-1.04142	0.274661	2.1562	1.98264	2.9055	-2.56401	-4.16207	-2.79053	-3.1722	0.499234	1.11183	0.49718	1.51294	0.12085	-3.22858	-0.27293	-1.12689	1.05698	4.72309	4.28334	2.27604	-1.22935	-1.40431	-0.91529	-1.18298	0.143059
10.8225	1.66167	1.63284	1.92646	-0.99399	-0.49339	-1.48793	-0.99177	0.287101	2.20935	2.05019	2.94962	-2.51086	-4.09452	-2.74641	-3.11726	0.493337	1.19718	0.57584	1.53438	0.2062	-3.14992	-0.25149	-1.06507	1.05076	4.75166	4.31315	2.3446	-1.20078	-1.3745	-0.84673	-1.14067	0.15529
10.8435	1.55347	1.56706	1.85632	-1.10219	-0.55917	-1.55807	-1.07314	0.288723	2.1599	2.00369	2.8937	-2.56031	-4.14102	-2.80233	-3.16789	0.491557	1.17192	0.49663	1.46957	0.18094	-3.22913	-0.3163	-1.1215	1.06355	4.68174	4.24572	2.29167	-1.2707	-1.44193	-0.89966	-1.2041	0.160043
10.8645	1.60382	1.65715	1.89204	-1.05184	-0.46908	-1.52235	-1.01442	0.304628	2.21943	2.05972	2.92569	-2.50078	-4.08499	-2.77034	-3.1187	0.48937	1.1874	0.54467	1.51018	0.19642	-3.18109	-0.27569	-1.08679	1.05598	4.73162	4.29068	2.30128	-1.22082	-1.39697	-0.89005	-1.16928	0.148587
10.8855	1.56364	1.63051	1.86689	-1.09202	-0.49572	-1.5475	-1.04508	0.304528	2.2028	2.041	2.89254	-2.51741	-4.10371	-2.80349	-3.14154	0.488123	1.20387	0.54192	1.53051	0.21289	-3.18384	-0.25536	-1.07544	1.06283	4.67942	4.23648	2.24868	-1.27302	-1.45117	-0.94265	-1.22228	0.148973
10.9065	1.53224	1.60104	1.80438	-1.12342	-0.52519	-1.61001	-1.08621	0.313713	2.17095	2.02064	2.88212	-2.54926	-4.12407	-2.81391	-3.16241	0.48686	1.18889	0.47674	1.45341	0.19791	-3.24902	-0.33246	-1.12786	1.07158	4.65264	4.24539	2.22968	-1.2998	-1.44226	-0.96165	-1.23457	0.142522
10.9275	1.57564	1.72128	1.88923	-1.08002	-0.40495	-1.52516	-1.00338	0.32564	2.24252	2.07435	2.90629	-2.47769	-4.07036	-2.78974	-3.1126	0.48728	1.24598	0.55033	1.50533	0.255	-3.17543	-0.28054	-1.06699	1.0655	4.68524	4.24574	2.26316	-1.2672	-1.44191	-0.92817	-1.21243	0.150811
10.9485	1.49027	1.62366	1.80927	-1.16539	-0.50257	-1.60512	-1.09103	0.320443	2.17588	2.05234	2.86	-2.54433	-4.09237	-2.83603	-3.15758	0.474921	1.18498	0.50105	1.44698	0.194	-3.22471	-0.33889	-1.1232	1.06196	4.62865	4.18017	2.19749	-1.32379	-1.50748	-0.99384	-1.27504	0.150266
10.9695	1.54708	1.68437	1.84617	-1.10858	-0.44186	-1.56822	-1.03955	0.326979	2.2665	2.10447	2.89594	-2.45371	-4.04024	-2.80009	-3.09801	0.481608	1.25369	0.54786	1.49997	0.26271	-3.1779	-0.2859	-1.06703	1.06725	4.65851	4.19136	2.22948	-1.29393	-1.49629	-0.96185	-1.25069	0.155787
10.9905	1.45313	1.60995	1.77183	-1.20253	-0.51628	-1.64256	-1.12046	0.327709	2.20059	2.06416	2.86901	-2.51962	-4.08055	-2.82702	-3.1424	0.477397	1.19148	0.52585	1.44288	0.2005	-3.19991	-0.34299	-1.11413	1.05462	4.5691	4.13292	2.16199	-1.38334	-1.55473	-1.02934	-1.32247	0.154691
11.0115	1.52107	1.7199	1.85218	-1.13459	-0.40633	-1.56221	-1.03438	0.337415	2.2778	2.12277	2.89551	-2.44241	-4.02194	-2.80052	-3.08829	0.478134	1.25695	0.57161	1.50036	0.26597	-3.15415	-0.28551	-1.0579	1.06015	4.64012	4.20898	2.2129	-1.31232	-1.47867	-0.97843	-1.25647	0.147082
11.0325	1.40087	1.66381	1.7742	-1.25479	-0.46242	-1.64019	-1.11913	0.346693	2.19672	2.05869	2.87541	-2.52349	-4.08602	-2.82062	-3.14338	0.479063	1.19035	0.51603	1.47614	0.19937	-3.20973	-0.30973	-1.1067	1.06174	4.55205	4.12813	2.14528	-1.40039	-1.55952	-1.04605	-1.33532	0.151755
11.0535	1.47597	1.71163	1.8229	-1.17969	-0.4146	-1.59149	-1.06193	0.344804	2.26913	2.14098	2.9187	-2.45108	-4.00373	-2.77733	-3.07738	0.472653	1.27092	0.56524	1.52521	0.27994	-3.16052	-0.26066	-1.04708	1.06818	4.60561	4.19032	2.19104	-1.34683	-1.49733	-1.00029	-1.28148	0.147156
11.0745	1.41416	1.68997	1.78087	-1.2415	-0.43626	-1.63352	-1.10376	0.352414	2.24906	2.12165	2.88173	-2.47115	-4.02306	-2.8143	-3.10284	0.470654	1.23709	0.56373	1.49489	0.24611	-3.16203	-0.29098	-1.06897	1.05795	4.59047	4.15029	2.1615	-1.36197	-1.53736	-1.02983	-1.30972	0.148822
11.0955	1.39277	1.6884	1.74243	-1.26289	-0.43783	-1.67196	-1.12423	0.362946	2.2209	2.10286	2.87317	-2.49931	-4.04185	-2.82286	-3.12134	0.469636	1.1916	0.52797	1.44979	0.20062	-3.19779	-0.33608	-1.11108	1.05479	4.51547	4.09033	2.11436	-1.43697	-1.59732	-1.07697	-1.37042	0.153854
11.1165	1.43945	1.71908	1.77576	-1.21621	-0.40715	-1.63863	-1.08733	0.361291	2.26895	2.15934	2.88568	-2.45126	-3.98537	-2.81035	-3.08233	0.463268	1.23403	0.60971	1.53454	0.24305	-3.11605	-0.25133	-1.04144	1.04707	4.58251	4.14938	2.15561	-1.36993	-1.53827	-1.03572	-1.31464	0.147684
11.1375	1.34276	1.65859	1.73614	-1.3129	-0.46764	-1.67825	-1.15293	0.358509	2.22001	2.08433	2.86226	-2.5002	-4.06038	-2.83377	-3.13145	0.474342	1.20054	0.5546	1.45039	0.20956	-3.17116	-0.33548	-1.09903	1.04795	4.50399	4.08935	2.10483	-1.44845	-1.5983	-1.0865	-1.37775	0.151914
11.1585	1.39582	1.73362	1.78133	-1.25984	-0.39261	-1.63306	-1.09517	0.367431	2.26791	2.18026	2.94573	-2.4523	-3.96445	-2.7503	-3.05568	0.462455	1.23446	0.61589	1.52459	0.24348	-3.10987	-0.26128	-1.04256	1.04388	4.54233	4.14568	2.1463	-1.41011	-1.54197	-1.04503	-1.33237	0.148627
11.1795	1.34713	1.62942	1.72566	-1.30853	-0.49681	-1.68873	-1.16469	0.351514	2.21171	2.11923	2.88381	-2.5085	-4.02548	-2.81222	-3.1154	0.46341	1.16455	0.55168	1.4454	0.17357	-3.17408	-0.34047	-1.11366	1.04084	4.49437	4.06963	2.09075	-1.45807	-1.61802	-1.10058	-1.39222	0.152957
11.2005	1.36072	1.67859	1.78782	-1.29494	-0.44764	-1.62657	-1.12305	0.351012	2.26533	2.16257	2.95115	-2.45488	-3.98214	-2.74488	-3.06063	0.468297	1.24105	0.61832	1.48467	0.25007	-3.10744	-0.3012	-1.05286	1.03954	4.52713	4.11948	2.15334	-1.42531	-1.56817	-1.03799	-1.34382	0.15838
11.2215	1.29742	1.5975	1.71811	-1.35824	-0.52873	-1.69628	-1.19442	0.346853	2.22321	2.13118	2.91224	-2.497	-4.01353	-2.78379	-3.09811	0.465139	1.17113	0.55434	1.42917	0.18015	-3.17142	-0.3567	-1.11599	1.03933	4.45703	4.02788	2.07607	-1.49541	-1.65977	-1.11526	-1.42348	0.161248
11.2425	1.34468	1.64102	1.8034	-1.31098	-0.48521	-1.61099	-1.13573	0.336591	2.29723	2.17727	2.9606	-2.42298	-3.96744	-2.73543	-3.04195	0.471453	1.19179	0.65175	1.44861	0.20081	-3.07401	-0.33726	-1.07015	1.0139	4.51837	4.09523	2.10721	-1.43407	-1.59242	-1.08412	-1.3702	0.150168
11.2635	1.29493	1.56701	1.72148	-1.36073	-0.55922	-1.69291	-1.20429	0.336486	2.2423	2.12084	2.93339	-2.47791	-4.02387	-2.76264	-3.08814	0.47503	1.17802	0.57158	1.42557	0.18704	-3.15418	-0.3603	-1.10915	1.03465	4.44709	4.00981	2.08055	-1.50535	-1.67784	-1.11078	-1.43132	0.167829
11.2845	1.34026	1.64213	1.74843	-1.3154	-0.4841	-1.66596	-1.15515	0.350456	2.25013	2.19383	2.97235	-2.47008	-3.95088	-2.72368	-3.04821	0.457232	1.21486	0.6452	1.48672	0.22388	-3.08056	-0.29915	-1.05194	1.02548	4.49325	4.08304	2.10342	-1.45919	-1.60461	-1.08791	-1.3839	0.153835
11.3055	1.30005	1.54532	1.75311	-1.35561	-0.58091	-1.66128	-1.19927	0.321524	2.23894	2.15867	2.94575	-2.48127	-3.98604	-2.75028	-3.07253	0.463309	1.12483	0.60792	1.42188	0.13385	-3.11784	-0.36399	-1.11599	1.01119	4.45223	4.02735	2.09364	-1.50021	-1.6603	-1.09769	-1.4194	0.167362
11.3265	1.26054	1.50263	1.70314	-1.39512	-0.6236	-1.71125	-1.24332	0.323021	2.21772	2.15572	2.91608	-2.50249	-3.98899	-2.77995	-3.09048	0.456341	1.15026	0.6132	1.38022	0.15928	-3.11256	-0.40565	-1.11964	1.00972	4.43958	4.00505	2.02582	-1.51286	-1.6826	-1.16551	-1.45366	0.152178
11.3475	1.32102	1.56233	1.77051	-1.33464	-0.5639	-1.64388	-1.18081	0.321111	2.28288	2.19655	2.98021	-2.43733	-3.94816	-2.71582	-3.03377	0.464209	1.17174	0.66583	1.45292	0.18076	-3.05993	-0.33295	-1.07071	1.00561	4.46592	4.06599	2.10258	-1.48652	-1.62166	-1.08875	-1.39898	0.159944
11.3685	1.25256	1.48204	1.68752	-1.4031	-0.64419	-1.72687	-1.25805	0.320847	2.19704	2.1369	2.90495	-2.52317	-4.00781	-2.79108	-3.10735	0.456823	1.11176	0.56828	1.38054	0.12078	-3.15748	-0.40533	-1.14734	1.01648	4.39806	3.96746	2.02814	-1.55438	-1.72019	-1.16319	-1.47925	0.165121
11.3895	1.30877	1.51784	1.72808	-1.34689	-0.60839	-1.68631	-1.21386	0.318198	2.26821	2.21321	2.9598	-2.452	-3.9315	-2.73623	-3.03991	0.453283	1.14101	0.65882	1.41154	0.15003	-3.06694	-0.37433	-1.09708	0.996494	4.47634	4.03481	2.0769	-1.4761	-1.65284	-1.11443	-1.41446	0.158452
11.4105	1.23351	1.44936	1.68869	-1.42215	-0.67687	-1.7257	-1.27491	0.311594	2.19404	2.14812	2.89703	-2.52617	-3.99659	-2.799	-3.10725	0.451589	1.10001	0.57277	1.3253	0.10903	-3.15299	-0.46057	-1.16818	1.00594	4.39421	3.95124	2.01164	-1.55823	-1.73641	-1.17969	-1.49144	0.164144
11.4315	1.2998	1.48406	1.77271	-1.35586	-0.64217	-1.64168	-1.21324	0.297215	2.24825	2.19938	2.99136	-2.47196	-3.94533	-2.70467	-3.04065	0.457299	1.10917	0.65454	1.41109	0.11819	-3.07122	-0.37478	-1.10927	0.991243	4.42267	3.99484	2.05179	-1.52977	-1.69281	-1.13954	-1.45404	0.164142
11.4525	1.20523	1.43178	1.6679	-1.45043	-0.69445	-1.74649	-1.29712	0.313222	2.18472	2.15933	2.91399	-2.53549	-3.98538	-2.78204	-3.10097	0.447896	1.0888	0.56687	1.32724	0.09782	-3.15889	-0.45863	-1.17323	1.00574	4.42326	3.9388	1.99034	-1.52918	-1.74885	-1.20099	-1.49301	0.159184
11.4735	1.29116	1.45074	1.71194	-1.3645	-0.67549	-1.70245	-1.24748	0.302177	2.23484	2.22386	2.96263	-2.48537	-3.92085	-2.7334	-3.04654	0.44298	1.12883	0.62228	1.36629	0.13785	-3.10348	-0.41958	-1.1284	1.00056	4.44704	3.99933	2.02701	-1.5054	-1.68832	-1.16432	-1.45268	0.153545
11.4945	1.2407	1.41083	1.64241	-1.41496	-0.7154	-1.77198	-1.30078	0.310305	2.21963	2.19309	2.92934	-2.50058	-3.95162	-2.76669	-3.07296	0.445994	1.07934	0.56997	1.33125	0.08836	-3.15579	-0.45462	-1.17402	1.00321	4.40845	3.92479	1.98213	-1.54399	-1.76286	-1.2092	-1.50535	0.160991
11.5155	1.21208	1.37163	1.62363	-1.44358	-0.7546	-1.79076	-1.32965	0.30449	2.19612	2.16039	2.89263	-2.52409	-3.98432	-2.8034	-3.10394	0.447515	1.04321	0.54416	1.29171	0.05223	-3.1816	-0.49416	-1.20784	0.999403	4.37605	3.90808	1.93026	-1.57639	-1.77957	-1.26107	-1.53901	0.15084
11.5365	1.26531	1.41027	1.63229	-1.39035	-0.71596	-1.7821	-1.29614	0.311352	2.21671	2.22052	2.9566	-2.5035	-3.92419	-2.73943	-3.05571	0.43955	1.09952	0.60083	1.37048	0.10854	-3.12493	-0.41539	-1.14393	1.00198	4.42936	3.99004	2.00794	-1.52308	-1.69761	-1.18339	-1.46803	0.150973
11.5575	1.20468	1.37015	1.58338	-1.45098	-0.75608	-1.83101	-1.34602	0.314712	2.2072	2.17058	2.90614	-2.51301	-3.97413	-2.78989	-3.09234	0.44808	1.04855	0.52101	1.27036	0.05757	-3.20475	-0.51551	-1.2209	1.00563	4.38076	3.91015	1.93592	-1.57168	-1.7775	-1.25541	-1.53486	0.151834
11.5785	1.25093	1.41045	1.59937	-1.40473	-0.71578	-1.81502	-1.31184	0.320704	2.21725	2.23897	2.9441	-2.50296	-3.90574	-2.75193	-3.05354	0.432117	1.0867	0.55892	1.32447	0.09572	-3.16684	-0.4614	-1.17751	1.00758	4.43461	3.95644	1.94024	-1.51783	-1.73121	-1.25109	-1.50004	0.138884
11.5995	1.17702	1.35625	1.55218	-1.47864	-0.76998	-1.86221	-1.37028	0.319921	2.18452	2.18159	2.86531	-2.53569	-3.96312	-2.83072	-3.10984	0.435056	1.01523	0.52461	1.27379	0.02425	-3.20115	-0.51208	-1.22966	0.99783	4.40621	3.89421	1.85892	-1.54623	-1.79344	-1.33241	-1.55736	0.133204
11.6205	1.24301	1.4114	1.55086	-1.41265	-0.71483	-1.86353	-1.33034	0.334145	2.19211	2.23197	2.92904	-2.5281	-3.91274	-2.76699	-3.06928	0.427333	1.04947	0.54951	1.30213	0.05849	-3.17625	-0.48374	-1.2005	1.0002	4.43201	3.9621	1.89215	-1.52043	-1.72555	-1.29918	-1.51505	0.123112
11.6415	1.18107	1.37104	1.46889	-1.47459	-0.75519	-1.9455	-1.39176	0.3461	2.1474	2.19347	2.88168	-2.57281	-3.95124	-2.81435	-3.1128	0.424979	1.01304	0.48298	1.24679	0.02206	-3.24278	-0.53908	-1.25327	1.00786	4.38918	3.87944	1.80362	-1.56326	-1.80821	-1.38771	-1.58639	0.121938
11.6625	1.23752	1.43272	1.53278	-1.41814	-0.69351	-1.88161	-1.33109	0.345726	2.20146	2.23805	2.91906	-2.51875	-3.90666	-2.77697	-3.06746	0.42617	1.04607	0.55264	1.26906	0.05509	-3.17312	-0.51681	-1.21161	0.994552	4.43485	3.93574	1.82667	-1.51759	-1.75191	-1.36466	-1.54472	0.112609
11.6835	1.20233	1.4118	1.52821	-1.45333	-0.71443	-1.88618	-1.35131	0.342079	2.17554	2.18091	2.92542	-2.54467	-3.9638	-2.77061	-3.09303	0.440245	1.02602	0.49761	1.27703	0.03504	-3.22815	-0.50884	-1.23398	1.00937	4.38746	3.91148	1.78023	-1.56498	-1.77617	-1.4111	-1.58408	0.105819
11.7045	1.15541	1.38138	1.46936	-1.50025	-0.74485	-1.94503	-1.39671	0.350309	2.14558	2.16295	2.88034	-2.57463	-3.98176	-2.81569	-3.12403	0.434476	0.98415	0.44975	1.2204	-0.00683	-3.27601	-0.56547	-1.28277	1.00958	4.36652	3.86255	1.72307	-1.58592	-1.8251	-1.46826	-1.62643	0.104983
11.7255	1.24198	1.45828	1.50324	-1.41368	-0.66795	-1.91115	-1.33093	0.361258	2.19313	2.26985	2.94448	-2.52708	-3.87486	-2.75155	-3.05116	0.416915	1.0577	0.52181	1.26015	0.06672	-3.20395	-0.52572	-1.22098	1.00613	4.4447	3.94851	1.74431	-1.50774	-1.73914	-1.44702	-1.56463	0.0889966
11.7465	1.18497	1.40906	1.42971	-1.47069	-0.71717	-1.98468	-1.39085	0.36807	2.12154	2.21921	2.8895	-2.59867	-3.9255	-2.80653	-3.11023	0.412026	0.96602	0.4364	1.18882	-0.02496	-3.28936	-0.59705	-1.30379	1.00643	4.36336	3.87032	1.61473	-1.58908	-1.81733	-1.5766	-1.661	0.0782463
11.7675	1.25876	1.49983	1.47426	-1.3969	-0.6264	-1.94013	-1.32114	0.381128	2.15096	2.25376	2.93937	-2.56925	-3.89095	-2.75666	-3.07229	0.412891	0.99145	0.48138	1.23617	0.00047	-3.24438	-0.5497	-1.26454	1.00258	4.4487	3.95411	1.6636	-1.50374	-1.73354	-1.52773	-1.58834	0.0729312
11.7885	1.1749	1.4328	1.44096	-1.48076	-0.69343	-1.97343	-1.38254	0.372753	2.11387	2.19281	2.87804	-2.60634	-3.9519	-2.81799	-3.12541	0.417737	0.95938	0.43998	1.21757	-0.0316	-3.28578	-0.5683	-1.29523	1.00726	4.34378	3.8792	1.59878	-1.60866	-1.80845	-1.59255	-1.66989	0.0694376
11.8095	1.2249	1.49315	1.47955	-1.43076	-0.63308	-1.93484	-1.33289	0.378958	2.16417	2.24135	2.95135	-2.55604	-3.90336	-2.74468	-3.06803	0.421202	1.02145	0.4649	1.24087	0.03047	-3.26086	-0.545	-1.25846	1.01489	4.44203	3.89755	1.58512	-1.51041	-1.7901	-1.60621	-1.63557	0.0820635
11.8305	1.17668	1.49605	1.40991	-1.47898	-0.63018	-2.00448	-1.37121	0.400369	2.11597	2.1991	2.90009	-2.60424	-3.94561	-2.79594	-3.11526	0.418845	0.96211	0.39252	1.18889	-0.02887	-3.33324	-0.59698	-1.3197	1.02004	4.34773	3.84521	1.53384	-1.60471	-1.84244	-1.65749	-1.70155	0.0720755
11.8515	1.27404	1.53984	1.48847	-1.38162	-0.58639	-1.92592	-1.29798	0.388944	2.16504	2.23997	2.95548	-2.55517	-3.90474	-2.74055	-3.06682	0.422364	0.99785	0.44705	1.22127	0.00687	-3.27871	-0.5646	-1.27881	1.01347	4.42406	3.91867	1.53595	-1.52838	-1.76898	-1.65538	-1.65091	0.0694911
11.8725	1.21397	1.46856	1.41067	-1.44169	-0.65767	-2.00372	-1.36769	0.390329	2.12595	2.18209	2.89706	-2.59426	-3.96262	-2.79897	-3.11862	0.426119	0.96616	0.40545	1.17851	-0.02482	-3.32031	-0.60736	-1.3175	1.01543	4.34795	3.82241	1.42862	-1.60449	-1.86524	-1.76271	-1.74415	0.0758421
11.8935	1.25539	1.46488	1.43634	-1.40027	-0.66135	-1.97805	-1.34656	0.381046	2.14094	2.21417	2.91789	-2.57927	-3.93054	-2.77814	-3.09598	0.421209	0.96949	0.42737	1.16691	-0.02149	-3.29839	-0.61896	-1.31295	1.00759	4.38118	3.90418	1.42041	-1.57126	-1.78347	-1.77092	-1.70855	0.0687405
11.9145	1.27704	1.50235	1.44903	-1.37862	-0.62388	-1.96536	-1.32262	0.388263	2.18405	2.21877	2.92898	-2.53616	-3.92594	-2.76705	-3.07638	0.429976	0.97837	0.45196	1.21235	-0.01261	-3.2738	-0.57352	-1.28664	1.00669	4.41936	3.90067	1.44708	-1.53308	-1.78698	-1.74425	-1.6881	0.078487
11.9355	1.22489	1.40691	1.40265	-1.43077	-0.71932	-2.01174	-1.38728	0.373723	2.14743	2.17471	2.91567	-2.57278	-3.97	-2.78036	-3.10771	0.435288	0.91769	0.37277	1.14173	-0.07329	-3.35299	-0.64414	-1.35681	1.0116	4.36222	3.81742	1.35936	-1.59022	-1.87023	-1.83197	-1.76414	0.0876586
11.9565	1.27129	1.43008	1.45122	-1.38437	-0.69615	-1.96317	-1.3479	0.366212	2.2105	2.21822	2.96672	-2.50971	-3.92649	-2.72931	-3.05517	0.440248	0.99501	0.45946	1.20656	0.00403	-3.2663	-0.57931	-1.28053	1.00707	4.38443	3.90657	1.37958	-1.56801	-1.78108	-1.81175	-1.72028	0.0766481
11.9775	1.23473	1.35585	1.36716	-1.42093	-0.77038	-2.04723	-1.41285	0.368617	2.1328	2.14302	2.86815	-2.58741	-4.00169	-2.82788	-3.13899	0.436898	0.92367	0.35374	1.15386	-0.06731	-3.37202	-0.63201	-1.35711	1.02056	4.3053	3.80779	1.33476	-1.64714	-1.87986	-1.85657	-1.79452	0.0739977
11.9985	1.28233	1.36621	1.41628	-1.37333	-0.76002	-1.99811	-1.37715	0.357411	2.22683	2.20646	2.94887	-2.49338	-3.93825	-2.74716	-3.0596	0.445393	0.95698	0.42975	1.18806	-0.034	-3.29601	-0.59781	-1.30927	1.00661	4.3781	3.84946	1.36086	-1.57434	-1.83819	-1.83047	-1.74767	0.086692
12.0195	1.25107	1.2486	1.33289	-1.40459	-0.87763	-2.0815	-1.45457	0.348425	2.17395	2.13484	2.91049	-2.54626	-4.00987	-2.78554	-3.11389	0.453284	0.91994	0.32844	1.13541	-0.07104	-3.39732	-0.65046	-1.37294	1.02592	4.30487	3.77029	1.2805	-1.64757	-1.91736	-1.91083	-1.82525	0.0888617
12.0405	1.29812	1.29796	1.39544	-1.35754	-0.82827	-2.01895	-1.40159	0.344425	2.20368	2.17504	2.93987	-2.51653	-3.96967	-2.75616	-3.08079	0.449793	0.99165	0.39838	1.20368	0.00067	-3.32738	-0.58219	-1.30297	1.0261	4.37635	3.8224	1.34679	-1.57609	-1.86525	-1.84454	-1.76196	0.0931271
12.0615	1.23761	1.18458	1.34555	-1.41805	-0.94165	-2.06884	-1.47618	0.326687	2.13205	2.0955	2.87532	-2.58816	-4.04921	-2.82071	-3.15269	0.453257	0.90606	0.33698	1.14901	-0.08492	-3.38878	-0.63686	-1.37019	1.0218	4.2634	3.74489	1.2701	-1.68904	-1.94276	-1.92123	-1.85101	0.0812231
12.0825	1.29938	1.22021	1.37119	-1.35628	-0.90602	-2.0432	-1.43517	0.330637	2.24373	2.15786	2.93208	-2.47648	-3.98685	-2.76395	-3.07576	0.463042	0.96422	0.36983	1.18688	-0.02676	-3.35593	-0.59899	-1.32723	1.02771	4.31863	3.77024	1.3021	-1.63381	-1.91741	-1.88923	-1.81348	0.0902042
12.1035	1.27357	1.13469	1.30967	-1.38209	-0.99154	-2.10472	-1.49278	0.326079	2.2202	2.12421	2.88271	-2.50001	-4.0205	-2.81332	-3.11128	0.463521	0.93473	0.37201	1.14303	-0.05625	-3.35375	-0.64284	-1.35095	1.01562	4.27501	3.70474	1.26818	-1.67743	-1.98291	-1.92315	-1.86116	0.0934724
12.1245	1.26435	1.08089	1.26505	-1.39131	-1.04534	-2.14934	-1.52866	0.326013	2.16521	2.07159	2.85489	-2.555	-4.07312	-2.84114	-3.15642	0.465734	0.90891	0.33414	1.12894	-0.08207	-3.39162	-0.65693	-1.37687	1.02095	4.24436	3.68054	1.24938	-1.70808	-2.00711	-1.94195	-1.88571	0.0907867
12.1455	1.28474	1.10802	1.2922	-1.37092	-1.01821	-2.12219	-1.50377	0.325541	2.24525	2.14596	2.92121	-2.47496	-3.99875	-2.77482	-3.08284	0.466063	0.96494	0.37353	1.185	-0.02604	-3.35223	-0.60087	-1.32638	1.02643	4.28701	3.71188	1.28083	-1.66543	-1.97577	-1.9105	-1.85057	0.0944665
12.1665	1.21624	1.03824	1.20483	-1.43942	-1.08799	-2.20956	-1.57899	0.331205	2.16042	2.05891	2.82935	-2.55979	-4.0858	-2.86668	-3.17076	0.46602	0.88608	0.32067	1.13941	-0.1049	-3.40509	-0.64646	-1.38548	1.02183	4.23285	3.63643	1.22917	-1.71959	-2.05122	-1.96216	-1.91099	0.0990932
12.1875	1.24121	1.06621	1.24185	-1.41445	-1.06002	-2.17254	-1.549	0.328128	2.21576	2.0983	2.90589	-2.50445	-4.04641	-2.79014	-3.11367	0.473608	0.93551	0.37081	1.17514	-0.05547	-3.35495	-0.61073	-1.34038	1.01996	4.26876	3.67909	1.23821	-1.68368	-2.00856	-1.95312	-1.88179	0.100338
12.2085	1.20252	0.96856	1.15406	-1.45314	-1.15767	-2.26033	-1.62371	0.329538	2.12162	2.06597	2.82892	-2.59859	-4.07874	-2.86711	-3.18148	0.455277	0.89141	0.30558	1.10524	-0.09957	-3.42018	-0.68063	-1.40013	1.02386	4.19344	3.63197	1.19496	-1.759	-2.05568	-1.99637	-1.93702	0.0906401
12.2295	1.20387	1.0301	1.1428	-1.45179	-1.09613	-2.27159	-1.6065	0.348032	2.18478	2.11125	2.88949	-2.53543	-4.03346	-2.80654	-3.12514	0.460852	0.92054	0.35698	1.19153	-0.07044	-3.36878	-0.59434	-1.34452	1.02337	4.26042	3.67141	1.2083	-1.69202	-2.01624	-1.98303	-1.8971	0.102986
12.2505	1.15363	0.95469	1.0751	-1.50203	-1.17154	-2.33929	-1.67095	0.34752	2.09638	2.04369	2.84087	-2.62383	-4.10102	-2.85516	-3.19334	0.458728	0.86843	0.28097	1.12804	-0.12255	-3.44479	-0.65783	-1.40839	1.02986	4.18162	3.58279	1.16535	-1.77082	-2.10486	-2.02598	-1.96722	0.100805
12.2715	1.14223	0.98012	1.11696	-1.51343	-1.14611	-2.29743	-1.65232	0.339535	2.14638	2.06682	2.87843	-2.57383	-4.07789	-2.8176	-3.15644	0.466068	0.90049	0.33978	1.12736	-0.09049	-3.38598	-0.65851	-1.37833	1.01713	4.21728	3.64061	1.18194	-1.73516	-2.04704	-2.00939	-1.93053	0.0982878
12.2925	1.13175	0.96765	1.04552	-1.52391	-1.15858	-2.36887	-1.68379	0.358409	2.07543	2.05906	2.88675	-2.64478	-4.08565	-2.80928	-3.1799	0.455356	0.86845	0.30385	1.12984	-0.12253	-3.42191	-0.65603	-1.40016	1.02254	4.19056	3.57849	1.14312	-1.76188	-2.10916	-2.04821	-1.97308	0.107057
12.3135	1.08106	0.91749	0.98693	-1.5746	-1.20874	-2.42746	-1.73693	0.361056	2.01403	2.00196	2.82439	-2.70618	-4.14275	-2.87164	-3.24019	0.453801	0.8196	0.28121	1.09546	-0.17138	-3.44455	-0.69041	-1.43545	1.01566	4.14708	3.57294	1.09674	-1.80536	-2.11471	-2.09459	-2.00489	0.0999323
12.3345	1.11296	0.97852	1.0407	-1.5427	-1.14771	-2.37369	-1.68803	0.361293	2.04733	2.03115	2.88847	-2.67288	-4.11356	-2.80756	-3.198	0.459428	0.85952	0.34412	1.15908	-0.13146	-3.38164	-0.62679	-1.37996	1.011	4.18795	3.6451	1.14914	-1.76449	-2.04255	-2.04219	-1.94974	0.0926267
12.3555	1.04025	0.91449	0.95468	-1.61541	-1.21174	-2.45971	-1.76229	0.367667	1.99295	1.99408	2.7888	-2.72726	-4.15063	-2.90723	-3.26171	0.447488	0.81948	0.25003	1.07164	-0.1715	-3.47573	-0.71423	-1.45382	1.02302	4.11234	3.55223	1.11047	-1.8401	-2.13542	-2.08086	-2.01879	0.0907243
12.3765	1.10577	0.96232	1.0038	-1.54989	-1.16391	-2.41059	-1.70813	0.36848	2.01531	2.01511	2.85499	-2.7049	-4.1296	-2.84104	-3.22518	0.453915	0.87266	0.31266	1.13762	-0.11832	-3.4131	-0.64825	-1.39322	1.02146	4.17445	3.61536	1.10538	-1.77799	-2.07229	-2.08595	-1.97874	0.100454
12.3975	1.00733	0.91444	0.90324	-1.64833	-1.21179	-2.51115	-1.79042	0.381762	1.94515	1.9977	2.76826	-2.77506	-4.14701	-2.92777	-3.28328	0.434109	0.79667	0.251	1.09394	-0.19431	-3.47476	-0.69193	-1.45367	1.02071	4.11097	3.53849	1.02354	-1.84147	-2.14916	-2.16779	-2.05281	0.105805
12.4185	1.07053	0.92945	0.96805	-1.58513	-1.19678	-2.44634	-1.74275	0.369226	1.9918	2.0128	2.81434	-2.72841	-4.13191	-2.88169	-3.24734	0.444495	0.84232	0.28965	1.11042	-0.14866	-3.43611	-0.67545	-1.42007	1.01942	4.15532	3.575	1.09949	-1.79712	-2.11265	-2.09184	-2.00054	0.101886
12.4395	1.01741	0.88447	0.91052	-1.63825	-1.24176	-2.50387	-1.79463	0.372635	1.92998	1.9421	2.75425	-2.79023	-4.20261	-2.94178	-3.31154	0.447678	0.77039	0.27032	1.04675	-0.22059	-3.45544	-0.73912	-1.47172	1.00309	4.08773	3.52826	1.04614	-1.86471	-2.15939	-2.14519	-2.05643	0.0959476
12.4605	1.06542	0.94807	0.96724	-1.59024	-1.17816	-2.44715	-1.73852	0.373753	1.97738	1.95934	2.79986	-2.74283	-4.18537	-2.89617	-3.27479	0.457437	0.80511	0.31956	1.0874	-0.18587	-3.4062	-0.69847	-1.43018	0.99903	4.1448	3.59444	1.08459	-1.80764	-2.09321	-2.10674	-2.00253	0.0975232
12.4815	1.02619	0.91733	0.92151	-1.62947	-1.2089	-2.49288	-1.77708	0.37793	1.93312	1.968	2.73217	-2.78709	-4.17671	-2.96386	-3.30922	0.436736	0.78958	0.2741	1.06065	-0.2014	-3.45166	-0.72522	-1.45943	1.00753	4.0966	3.55715	1.03252	-1.85584	-2.1305	-2.15881	-2.04838	0.0966179
12.5025	0.99239	0.84274	0.87837	-1.66327	-1.28349	-2.53602	-1.82759	0.370792	1.91235	1.89341	2.66798	-2.80786	-4.2513	-3.02805	-3.3624	0.448971	0.75735	0.25351	0.99431	-0.23363	-3.47225	-0.79156	-1.49915	0.999612	4.06396	3.50992	1.02897	-1.88848	-2.17773	-2.16236	-2.07619	0.0939598
12.5235	1.02606	0.91744	0.95361	-1.6296	-1.20879	-2.46078	-1.76639	0.367833	1.95166	1.96562	2.70903	-2.76855	-4.17909	-2.987	-3.31155	0.438332	0.81261	0.33831	1.02387	-0.17837	-3.38745	-0.762	-1.44261	0.986909	4.09981	3.55491	1.05812	-1.85263	-2.13274	-2.13321	-2.03953	0.0934484
12.5445	0.98457	0.84867	0.88656	-1.67109	-1.27756	-2.52783	-1.82549	0.369086	1.87698	1.86844	2.66524	-2.84323	-4.27627	-3.03079	-3.38343	0.449691	0.78004	0.24376	0.98449	-0.21094	-3.482	-0.80138	-1.49811	1.00648	4.05363	3.48066	0.97754	-1.89881	-2.20699	-2.21379	-2.10653	0.103879
12.5655	1.03686	0.90376	0.94823	-1.6188	-1.22247	-2.46616	-1.76914	0.366808	1.92362	1.96254	2.66468	-2.79659	-4.18217	-3.03135	-3.3367	0.428131	0.81059	0.31435	1.02486	-0.18039	-3.41141	-0.76101	-1.45094	0.994463	4.09945	3.53953	1.05393	-1.85299	-2.14812	-2.1374	-2.04617	0.0966396
12.5865	0.99836	0.83942	0.90395	-1.6573	-1.28681	-2.51044	-1.81818	0.362275	1.88295	1.8833	2.59962	-2.83726	-4.26141	-3.09641	-3.39836	0.437962	0.75912	0.2633	0.96717	-0.23186	-3.46246	-0.8187	-1.50434	0.993608	4.0482	3.46968	0.98373	-1.90424	-2.21797	-2.2076	-2.10994	0.102892
12.6075	1.039	0.87041	0.93829	-1.61666	-1.25582	-2.4761	-1.78286	0.361934	1.91895	1.93933	2.66058	-2.80126	-4.20538	-3.03545	-3.34736	0.434302	0.76936	0.31839	1.01441	-0.22162	-3.40737	-0.77146	-1.46682	0.983174	4.07063	3.5069	1.05385	-1.88181	-2.18075	-2.13748	-2.06668	0.0932752
12.6285	0.98741	0.8393	0.8935	-1.66825	-1.28693	-2.52089	-1.82536	0.364772	1.85546	1.8428	2.54157	-2.86475	-4.30191	-3.15446	-3.44037	0.438812	0.74052	0.23425	0.93269	-0.25046	-3.49151	-0.85318	-1.53172	0.995224	4.03039	3.43752	0.97024	-1.92205	-2.25013	-2.22109	-2.13109	0.104856
12.6495	1.04201	0.90532	0.95599	-1.61365	-1.22091	-2.4584	-1.76432	0.36509	1.90462	1.88093	2.59258	-2.81559	-4.26378	-3.10345	-3.39427	0.442624	0.82029	0.28785	0.97069	-0.17069	-3.43791	-0.81518	-1.47459	0.999133	4.0533	3.51745	1.03996	-1.89914	-2.1702	-2.15137	-2.07357	0.0873842
12.6705	0.99183	0.82089	0.88601	-1.66383	-1.30534	-2.52838	-1.83252	0.362996	1.82996	1.82574	2.49586	-2.89025	-4.31897	-3.20017	-3.4698	0.43391	0.72725	0.26844	0.90594	-0.26373	-3.45732	-0.87993	-1.53366	0.97814	4.02446	3.41434	0.98422	-1.92798	-2.27331	-2.20711	-2.13613	0.105817
12.6915	0.97435	0.84257	0.90507	-1.68131	-1.28366	-2.50932	-1.82476	0.361015	1.83486	1.83426	2.54164	-2.88535	-4.31045	-3.15439	-3.45006	0.437148	0.72988	0.27281	0.97471	-0.2611	-3.45295	-0.81116	-1.5084	0.985154	4.05218	3.43784	0.96434	-1.90026	-2.24981	-2.22699	-2.12569	0.112906
12.7125	1.04413	0.8576	0.92224	-1.61153	-1.26863	-2.49215	-1.79077	0.364392	1.85084	1.86924	2.59484	-2.86937	-4.27547	-3.10119	-3.41534	0.435239	0.75972	0.29389	0.94553	-0.23126	-3.43187	-0.84034	-1.50116	0.981238	4.06162	3.45777	1.04161	-1.89082	-2.22988	-2.14972	-2.09014	0.102311
12.7335	0.94228	0.82276	0.8736	-1.71338	-1.30347	-2.54079	-1.85255	0.363898	1.79415	1.8137	2.48026	-2.92606	-4.33101	-3.21577	-3.49095	0.428277	0.72099	0.22878	0.89763	-0.26999	-3.49698	-0.88824	-1.55174	0.988861	3.99566	3.39571	0.95234	-1.95678	-2.29194	-2.23899	-2.16257	0.104024
12.7545	1.02075	0.84919	0.91782	-1.63491	-1.27704	-2.49657	-1.80284	0.361923	1.84343	1.86722	2.53336	-2.87678	-4.27749	-3.16267	-3.43898	0.427301	0.77972	0.29406	0.95738	-0.21126	-3.4317	-0.82849	-1.49048	0.986827	4.06552	3.45338	0.99357	-1.88692	-2.23427	-2.19776	-2.10632	0.110203
12.7755	0.95527	0.77375	0.85138	-1.70039	-1.35248	-2.56301	-1.87196	0.359825	1.74144	1.78516	2.46122	-2.97877	-4.35955	-3.23481	-3.52438	0.424077	0.71518	0.24081	0.87994	-0.2758	-3.48495	-0.90593	-1.55556	0.981695	3.99642	3.36537	0.92742	-1.95602	-2.32228	-2.26391	-2.18074	0.113615
12.7965	1.04065	0.83022	0.94623	-1.61501	-1.29601	-2.46816	-1.79306	0.349886	1.78111	1.81605	2.49561	-2.9391	-4.32866	-3.20042	-3.48939	0.42636	0.7391	0.28191	0.93386	-0.25188	-3.44385	-0.85201	-1.51591	0.979412	4.03152	3.43497	0.98232	-1.92092	-2.25268	-2.20901	-2.12754	0.104075
12.8175	0.96904	0.75546	0.8587	-1.68662	-1.37077	-2.55569	-1.87103	0.354266	1.69837	1.76707	2.44268	-3.02184	-4.37764	-3.25335	-3.55094	0.418716	0.68787	0.22965	0.86385	-0.30311	-3.49611	-0.92202	-1.57375	0.977646	3.9888	3.36936	0.91598	-1.96364	-2.31829	-2.27535	-2.18576	0.11175
12.8385	1.00705	0.81341	0.92031	-1.64861	-1.31282	-2.49408	-1.8185	0.351422	1.74483	1.84848	2.48516	-2.97538	-4.29623	-3.21087	-3.49416	0.406756	0.75742	0.26666	0.9478	-0.23356	-3.4591	-0.83807	-1.51024	0.989931	4.04324	3.4191	0.98471	-1.9092	-2.26855	-2.20662	-2.12812	0.110912
12.8595	0.95108	0.76712	0.83126	-1.70458	-1.35911	-2.58313	-1.88227	0.364343	1.61974	1.76616	2.41945	-3.10047	-4.37855	-3.27658	-3.5852	0.39992	0.68608	0.1978	0.8683	-0.3049	-3.52796	-0.91757	-1.58348	0.988197	3.96959	3.3849	0.92672	-1.98285	-2.30275	-2.26461	-2.1834	0.100879
12.8805	0.96536	0.77614	0.87132	-1.6903	-1.35009	-2.54307	-1.86115	0.354821	1.63497	1.82088	2.43145	-3.08524	-4.32383	-3.26458	-3.55788	0.386457	0.69606	0.22142	0.89318	-0.29492	-3.50434	-0.89269	-1.56398	0.985405	3.95715	3.38386	0.93297	-1.99529	-2.30379	-2.25836	-2.18581	0.0961602
12.9015	1.01075	0.82112	0.89452	-1.64491	-1.30511	-2.51987	-1.8233	0.361836	1.62466	1.8493	2.47153	-3.09555	-4.29541	-3.2245	-3.53849	0.380288	0.75266	0.23814	0.93337	-0.23832	-3.48762	-0.8525	-1.52615	0.996634	3.96793	3.40155	0.91657	-1.98451	-2.2861	-2.27476	-2.18179	0.0986943
12.9225	0.96677	0.72035	0.84854	-1.68889	-1.40588	-2.56585	-1.88687	0.34918	1.53345	1.77731	2.38254	-3.18676	-4.3674	-3.31349	-3.62255	0.374218	0.68884	0.20103	0.88526	-0.30214	-3.52473	-0.90061	-1.57583	0.989648	3.92714	3.3627	0.85248	-2.0253	-2.32495	-2.33885	-2.2297	0.102279
12.9435	1.00111	0.75313	0.90843	-1.65455	-1.3731	-2.50596	-1.84454	0.340546	1.58938	1.83505	2.39522	-3.13083	-4.30966	-3.30081	-3.58043	0.3679	0.70913	0.25962	0.92558	-0.28185	-3.46614	-0.86029	-1.53609	0.979363	3.92778	3.41421	0.90912	-2.02466	-2.27344	-2.28221	-2.19344	0.0844263
12.9645	0.942	0.72038	0.82747	-1.71366	-1.40585	-2.58692	-1.90214	0.353731	1.47999	1.76363	2.30826	-3.24022	-4.38108	-3.38777	-3.66969	0.358236	0.66376	0.17123	0.86763	-0.32722	-3.55453	-0.91824	-1.6	0.992048	3.87876	3.33728	0.81627	-2.07368	-2.35037	-2.37506	-2.26637	0.0966083
12.9855	1.01781	0.75028	0.91236	-1.63785	-1.37595	-2.50203	-1.83861	0.340217	1.47848	1.82038	2.36499	-3.24173	-4.32433	-3.33104	-3.63237	0.346941	0.73532	0.25374	0.94863	-0.25566	-3.47202	-0.83724	-1.52164	0.989536	3.90047	3.38858	0.83096	-2.05197	-2.29907	-2.36037	-2.23714	0.0942593
13.0065	0.94972	0.68369	0.80877	-1.70594	-1.44254	-2.60562	-1.91803	0.352102	1.38742	1.74954	2.25912	-3.33279	-4.39517	-3.43691	-3.72162	0.338112	0.68243	0.18582	0.86819	-0.30855	-3.53994	-0.91768	-1.58872	0.991328	3.80504	3.34835	0.77451	-2.1474	-2.3393	-2.41682	-2.30117	0.0800771
13.0275	0.99432	0.7364	0.86673	-1.66134	-1.38983	-2.54766	-1.86628	0.349591	1.43099	1.82849	2.32043	-3.28922	-4.31622	-3.3756	-3.66035	0.328883	0.70865	0.24099	0.91494	-0.28233	-3.48477	-0.87093	-1.54601	0.984159	3.84324	3.41143	0.79754	-2.1092	-2.27622	-2.39379	-2.25974	0.0825664
13.0485	0.94126	0.66786	0.83159	-1.7144	-1.45837	-2.5828	-1.91852	0.340262	1.35215	1.75777	2.22193	-3.36806	-4.38694	-3.4741	-3.74303	0.323405	0.66786	0.2209	0.871	-0.32312	-3.50486	-0.91487	-1.58095	0.977005	3.74174	3.35312	0.70961	-2.2107	-2.33453	-2.48172	-2.34232	0.0783335
13.0695	1.02729	0.71364	0.88853	-1.62837	-1.41259	-2.52586	-1.85561	0.340866	1.39186	1.80738	2.25611	-3.32835	-4.33733	-3.43992	-3.70187	0.31936	0.71246	0.2676	0.93224	-0.27852	-3.45816	-0.85363	-1.5301	0.978219	3.77721	3.37992	0.75128	-2.17523	-2.30773	-2.44005	-2.30767	0.076447
13.0905	1.00661	0.68491	0.86839	-1.64905	-1.44132	-2.546	-1.87879	0.338952	1.3426	1.76917	2.18511	-3.37761	-4.37554	-3.51092	-3.75469	0.312801	0.65794	0.21724	0.91802	-0.33304	-3.50852	-0.86785	-1.5698	0.981576	3.73259	3.39306	0.67591	-2.21985	-2.29459	-2.51542	-2.34329	0.0887298
13.1115	0.95391	0.6323	0.81925	-1.70175	-1.49393	-2.59514	-1.93027	0.337803	1.2801	1.74459	2.11713	-3.44011	-4.40012	-3.5789	-3.80638	0.299563	0.64242	0.19987	0.87527	-0.34856	-3.52589	-0.9106	-1.59502	0.978975	3.70579	3.32862	0.62312	-2.24665	-2.35903	-2.56821	-2.3913	0.0942179
13.1325	1.0172	0.7019	0.8754	-1.63846	-1.42433	-2.53899	-1.86726	0.341506	1.30919	1.77248	2.15061	-3.41102	-4.37223	-3.54542	-3.77622	0.300518	0.71053	0.26604	0.90441	-0.28045	-3.45972	-0.88146	-1.54054	0.975147	3.72771	3.35057	0.62779	-2.22473	-2.33708	-2.56354	-2.37512	0.0996379
13.1535	0.94958	0.62524	0.82072	-1.70608	-1.50099	-2.59367	-1.93358	0.335313	1.24552	1.75591	2.08554	-3.47469	-4.3888	-3.61049	-3.82466	0.284781	0.61507	0.20607	0.88206	-0.37591	-3.51969	-0.90381	-1.5998	0.971964	3.63338	3.29102	0.56967	-2.31906	-2.39663	-2.62166	-2.44578	0.0907446
13.1745	0.99619	0.67623	0.89022	-1.65947	-1.45	-2.52417	-1.87788	0.328754	1.30192	1.77757	2.11397	-3.41829	-4.36714	-3.58206	-3.78916	0.29283	0.67977	0.2587	0.90129	-0.31121	-3.46706	-0.88458	-1.55428	0.970605	3.69245	3.34146	0.59629	-2.25999	-2.34619	-2.59504	-2.40041	0.100448
13.1955	0.95192	0.61414	0.8203	-1.70374	-1.51209	-2.59409	-1.93664	0.333348	1.24867	1.74809	2.0541	-3.47154	-4.39662	-3.64193	-3.8367	0.28425	0.61128	0.20857	0.84917	-0.3797	-3.51719	-0.9367	-1.6112	0.966466	3.63211	3.28057	0.51454	-2.32033	-2.40708	-2.67679	-2.46807	0.107324
13.2165	0.97613	0.67245	0.87	-1.67953	-1.45378	-2.54439	-1.89257	0.332363	1.27381	1.8051	2.08828	-3.4464	-4.33961	-3.60775	-3.79792	0.274821	0.70113	0.22529	0.88836	-0.28985	-3.50047	-0.89751	-1.56261	0.984681	3.63983	3.29124	0.58399	-2.31261	-2.39641	-2.60734	-2.43879	0.0876799
13.2375	0.96052	0.5982	0.81805	-1.69514	-1.52803	-2.59634	-1.93984	0.331777	1.22783	1.73143	1.987	-3.49238	-4.41328	-3.70903	-3.87156	0.277985	0.59585	0.17937	0.85854	-0.39513	-3.54639	-0.92733	-1.62295	0.973914	3.58144	3.19727	0.46222	-2.371	-2.49038	-2.72911	-2.53016	0.105274
13.2585	1.02278	0.64763	0.86369	-1.63288	-1.4786	-2.5507	-1.88739	0.33463	1.28674	1.76387	2.0585	-3.43347	-4.38084	-3.63753	-3.81728	0.287872	0.69868	0.22987	0.92918	-0.2923	-3.49589	-0.85669	-1.54829	0.987334	3.64037	3.22572	0.51221	-2.31207	-2.46193	-2.67912	-2.48437	0.106551
13.2795	0.91619	0.58091	0.79065	-1.73947	-1.54532	-2.62374	-1.96951	0.331882	1.22115	1.72833	1.9761	-3.49906	-4.41638	-3.71993	-3.87846	0.276416	0.61571	0.16987	0.8558	-0.37527	-3.55589	-0.93007	-1.62041	0.980903	3.58187	3.15982	0.43157	-2.37057	-2.52783	-2.75976	-2.55272	0.113037
13.3005	0.94898	0.62287	0.78707	-1.70668	-1.50336	-2.62732	-1.94579	0.345784	1.2867	1.71621	2.00375	-3.43351	-4.4285	-3.69228	-3.85143	0.298048	0.66148	0.1788	0.87982	-0.3295	-3.54696	-0.90605	-1.59417	0.990479	3.62947	3.15989	0.40983	-2.32297	-2.52776	-2.7815	-2.54408	0.132617
13.3215	0.98229	0.64397	0.86588	-1.67337	-1.48226	-2.54851	-1.90138	0.328235	1.28811	1.76879	1.98943	-3.4321	-4.37592	-3.7066	-3.83821	0.280291	0.68135	0.23453	0.94214	-0.30963	-3.49123	-0.84373	-1.5482	0.983675	3.63355	3.16346	0.4213	-2.31889	-2.52419	-2.77003	-2.5377	0.130408
13.3425	0.88763	0.5709	0.77209	-1.76803	-1.55533	-2.6423	-1.98855	0.33259	1.27073	1.72807	1.92574	-3.44948	-4.41664	-3.77029	-3.8788	0.284418	0.6438	0.19268	0.84363	-0.34718	-3.53308	-0.94224	-1.6075	0.977994	3.58392	3.14211	0.37609	-2.36852	-2.54554	-2.81524	-2.57643	0.129879
13.3635	0.92414	0.62038	0.82686	-1.73152	-1.50585	-2.58753	-1.94163	0.329453	1.29429	1.75187	1.99387	-3.42592	-4.39284	-3.70216	-3.84031	0.287545	0.67751	0.25026	0.93239	-0.31347	-3.4755	-0.85348	-1.54748	0.976531	3.60366	3.12134	0.42444	-2.34878	-2.56631	-2.76689	-2.56066	0.120731
13.3845	0.88383	0.58604	0.77216	-1.77183	-1.54019	-2.64223	-1.98475	0.335472	1.23856	1.71262	1.95241	-3.48165	-4.43209	-3.74362	-3.88579	0.283427	0.63224	0.16674	0.86446	-0.35874	-3.55902	-0.92141	-1.61306	0.986446	3.56122	3.07716	0.32515	-2.39122	-2.61049	-2.86618	-2.62263	0.137243
13.4055	0.90139	0.63328	0.86922	-1.75427	-1.49295	-2.54517	-1.9308	0.316314	1.2884	1.74725	1.98498	-3.43181	-4.39746	-3.71105	-3.84677	0.2869	0.6871	0.2267	0.92999	-0.30388	-3.49906	-0.85588	-1.55294	0.986021	3.59794	3.10896	0.35868	-2.3545	-2.57869	-2.83265	-2.58861	0.138119
13.4265	0.82377	0.57271	0.74492	-1.83189	-1.55352	-2.66947	-2.01829	0.335358	1.24949	1.67474	1.89436	-3.47072	-4.46997	-3.80167	-3.91412	0.293887	0.64389	0.18962	0.88808	-0.34709	-3.53614	-0.89779	-1.59367	0.984158	3.51532	3.04228	0.2472	-2.43712	-2.64537	-2.94413	-2.67554	0.147137
13.4475	0.86169	0.65682	0.83595	-1.79397	-1.46941	-2.57844	-1.94727	0.329198	1.2635	1.76744	1.94112	-3.45671	-4.37727	-3.75491	-3.86296	0.271179	0.69677	0.26333	0.97409	-0.29421	-3.46243	-0.81178	-1.52281	0.981253	3.54999	3.09832	0.33445	-2.40245	-2.58933	-2.85688	-2.61622	0.13187
13.4685	0.80615	0.57797	0.7486	-1.84951	-1.54826	-2.66579	-2.02119	0.333828	1.17115	1.69577	1.87375	-3.54906	-4.44894	-3.82228	-3.94009	0.266368	0.66119	0.20318	0.88162	-0.32979	-3.52258	-0.90425	-1.58554	0.982615	3.50105	3.03974	0.2664	-2.45139	-2.64791	-2.92493	-2.67474	0.137356
13.4895	0.79466	0.60155	0.78246	-1.861	-1.52468	-2.63193	-2.00587	0.32774	1.16053	1.72261	1.89831	-3.55968	-4.4221	-3.79772	-3.9265	0.257151	0.70382	0.20358	0.96661	-0.28716	-3.52218	-0.81926	-1.54287	1.00151	3.4808	3.06905	0.23192	-2.47164	-2.6186	-2.95941	-2.68322	0.144466
13.5105	0.80106	0.6277	0.86394	-1.8546	-1.49853	-2.55045	-1.96786	0.308898	1.2196	1.75692	1.8978	-3.50061	-4.38779	-3.79823	-3.89554	0.260688	0.69803	0.27177	0.97334	-0.29295	-3.45399	-0.81253	-1.51982	0.978646	3.48872	3.09605	0.28018	-2.46372	-2.5916	-2.91115	-2.65549	0.133054
13.5315	0.71696	0.56606	0.76387	-1.9387	-1.56017	-2.65052	-2.0498	0.319621	1.12768	1.67997	1.81539	-3.59253	-4.46474	-3.88064	-3.9793	0.256573	0.65184	0.23305	0.92523	-0.33914	-3.49271	-0.86064	-1.56416	0.975954	3.43438	3.07402	0.18965	-2.51806	-2.61363	-3.00168	-2.71112	0.147875
13.5525	0.76674	0.62728	0.8346	-1.88892	-1.49895	-2.57979	-1.98922	0.316016	1.14128	1.76616	1.84889	-3.57893	-4.37855	-3.84714	-3.93487	0.234962	0.73313	0.30168	0.9622	-0.25785	-3.42408	-0.82367	-1.50187	0.974887	3.4123	3.14014	0.21718	-2.54014	-2.54751	-2.97415	-2.68727	0.143457
13.5735	0.69962	0.5489	0.74544	-1.95604	-1.57733	-2.66895	-2.06744	0.320008	1.05477	1.70775	1.78078	-3.66544	-4.43696	-3.91525	-4.00588	0.227282	0.66483	0.23784	0.93182	-0.32615	-3.48792	-0.85405	-1.55604	0.977887	3.32495	3.07598	0.15331	-2.62749	-2.61167	-3.03802	-2.75906	0.139555
13.5945	0.73871	0.61305	0.81593	-1.91695	-1.51318	-2.59846	-2.00953	0.316695	1.10539	1.76715	1.82605	-3.61482	-4.37756	-3.86998	-3.95412	0.224167	0.75183	0.29411	0.96567	-0.23915	-3.43165	-0.8202	-1.497	0.98176	3.36187	3.13679	0.21956	-2.59057	-2.55086	-2.97177	-2.7044	0.134176
13.6155	0.687	0.52326	0.77191	-1.96866	-1.60297	-2.64248	-2.07137	0.304443	1.01784	1.69845	1.7657	-3.70237	-4.44626	-3.93033	-4.02632	0.220041	0.69931	0.22337	0.90706	-0.29167	-3.50239	-0.87881	-1.55762	0.987045	3.28841	3.11316	0.15324	-2.66403	-2.57449	-3.03809	-2.75887	0.141983
13.6365	0.72445	0.56663	0.83054	-1.93121	-1.5596	-2.58385	-2.02489	0.299362	1.06363	1.76981	1.80693	-3.65658	-4.3749	-3.8891	-3.97353	0.211614	0.78464	0.27905	0.94487	-0.20634	-3.44671	-0.841	-1.49802	0.991422	3.2639	3.18978	0.21599	-2.68854	-2.49787	-2.97534	-2.72058	0.138762
13.6575	0.64632	0.51895	0.72808	-2.00934	-1.60728	-2.68631	-2.10098	0.314841	0.96947	1.68015	1.7586	-3.75074	-4.46456	-3.93743	-4.05091	0.213731	0.72381	0.25421	0.91049	-0.26717	-3.47155	-0.87538	-1.53803	0.982572	3.15629	3.13508	0.12201	-2.79615	-2.55257	-3.06932	-2.80601	0.149254
13.6785	0.68256	0.50346	0.75761	-1.9731	-1.62277	-2.65678	-2.08422	0.303619	0.97685	1.67895	1.74055	-3.74336	-4.46576	-3.95548	-4.05487	0.214378	0.74356	0.26463	0.92678	-0.24742	-3.46113	-0.85909	-1.52255	0.985243	3.15672	3.1721	0.14101	-2.79572	-2.51555	-3.05032	-2.7872	0.154434
13.6995	0.67195	0.52248	0.76045	-1.98371	-1.60375	-2.65394	-2.08047	0.307	0.99927	1.69438	1.78575	-3.72094	-4.45033	-3.91028	-4.02718	0.218519	0.78809	0.28527	0.93178	-0.20289	-3.44049	-0.85409	-1.49916	0.988702	3.14617	3.24472	0.18741	-2.80627	-2.44293	-3.00392	-2.75104	0.164281
13.7205	0.64886	0.48357	0.68263	-2.0068	-1.64266	-2.73176	-2.12707	0.320096	0.90704	1.63004	1.7047	-3.81317	-4.51467	-3.99133	-4.10639	0.210519	0.7658	0.26039	0.86203	-0.22518	-3.46537	-0.92384	-1.53813	0.9845	3.0782	3.18699	0.09946	-2.87424	-2.50066	-3.09187	-2.82226	0.172635
13.7415	0.70211	0.53651	0.72971	-1.95355	-1.58972	-2.68468	-2.07598	0.321961	0.94308	1.67457	1.74342	-3.77713	-4.47014	-3.95261	-4.06663	0.208019	0.83808	0.31399	0.90551	-0.1529	-3.41177	-0.88036	-1.48168	0.987631	3.08509	3.24867	0.16685	-2.86735	-2.43898	-3.02448	-2.77694	0.17496
13.7625	0.67928	0.4554	0.65131	-1.97638	-1.67083	-2.76308	-2.13676	0.325343	0.86254	1.63288	1.74101	-3.85767	-4.51183	-3.95502	-4.10817	0.203775	0.81082	0.25094	0.86219	-0.18016	-3.47482	-0.92368	-1.52622	0.997662	2.9986	3.24153	0.11409	-2.95384	-2.44612	-3.07724	-2.82573	0.193121
13.7835	0.67928	0.4738	0.62233	-1.97638	-1.65243	-2.79206	-2.14029	0.339037	0.87853	1.57679	1.72914	-3.84168	-4.56792	-3.96689	-4.1255	0.224145	0.80763	0.27513	0.90149	-0.18335	-3.45063	-0.88438	-1.50612	0.993093	2.98386	3.24586	0.12722	-2.96858	-2.44179	-3.06411	-2.82483	0.193494
13.8045	0.67938	0.43463	0.61747	-1.97628	-1.6916	-2.79692	-2.15493	0.331346	0.85618	1.53109	1.72205	-3.86403	-4.61362	-3.97398	-4.15054	0.233704	0.82422	0.26136	0.85848	-0.16676	-3.4644	-0.92739	-1.51952	0.996923	2.94185	3.24653	0.11744	-3.01059	-2.44112	-3.07389	-2.84187	0.201205
13.8255	0.6696	0.44158	0.56621	-1.98606	-1.68465	-2.84818	-2.17296	0.34864	0.8208	1.52791	1.72423	-3.89941	-4.6168	-3.9718	-4.16267	0.228025	0.81269	0.24983	0.84761	-0.17829	-3.47593	-0.93826	-1.53083	0.996989	2.90215	3.26881	0.116	-3.05029	-2.41884	-3.07533	-2.84815	0.214778
13.8465	0.6601	0.37746	0.54425	-1.99556	-1.74877	-2.87014	-2.20482	0.340201	0.80291	1.48821	1.70018	-3.9173	-4.6565	-3.99585	-4.18988	0.234408	0.80634	0.2027	0.83779	-0.18464	-3.52306	-0.94808	-1.55193	1.00991	2.8485	3.22586	0.09177	-3.10394	-2.46179	-3.09956	-2.88843	0.213324
13.8675	0.71138	0.41427	0.5651	-1.94428	-1.71196	-2.84929	-2.16851	0.346934	0.80635	1.48991	1.77551	-3.91386	-4.6548	-3.92052	-4.16306	0.245878	0.88359	0.26076	0.85079	-0.10739	-3.465	-0.93508	-1.50249	1.00993	2.88726	3.23937	0.08435	-3.06518	-2.44828	-3.10698	-2.87348	0.212942
13.8885	0.63893	0.36052	0.4872	-2.01673	-1.76571	-2.92719	-2.23654	0.352844	0.74885	1.38138	1.67369	-3.97136	-4.76333	-4.02234	-4.25234	0.255917	0.81974	0.2238	0.82218	-0.17124	-3.50196	-0.96369	-1.54563	1.00456	2.81629	3.24091	0.04388	-3.13615	-2.44674	-3.14745	-2.91011	0.23171
13.9095	0.67187	0.40029	0.50828	-1.98379	-1.72594	-2.90611	-2.20528	0.358233	0.78001	1.40952	1.71825	-3.9402	-4.73519	-3.97778	-4.21772	0.258961	0.89547	0.26072	0.86241	-0.09551	-3.46504	-0.92346	-1.49467	1.01376	2.82263	3.29712	0.0887	-3.12981	-2.39053	-3.10263	-2.87432	0.242024
13.9305	0.64136	0.36924	0.42823	-2.0143	-1.75699	-2.98616	-2.25248	0.374283	0.72076	1.36655	1.68272	-3.99945	-4.77816	-4.01331	-4.26364	0.257291	0.86822	0.23444	0.83235	-0.12276	-3.49132	-0.95352	-1.52253	1.01318	2.81577	3.26557	0.07666	-3.13667	-2.42208	-3.11467	-2.89114	0.234616
13.9515	0.60983	0.35991	0.44857	-2.04583	-1.76632	-2.96582	-2.25932	0.362346	0.69138	1.33547	1.64145	-4.02883	-4.80924	-4.05458	-4.29755	0.255953	0.8868	0.20633	0.84251	-0.10418	-3.51943	-0.94336	-1.52232	1.02752	2.78906	3.26663	0.07694	-3.16338	-2.42102	-3.11439	-2.8996	0.239706
13.9725	0.63367	0.32945	0.42199	-2.02199	-1.79678	-2.9924	-2.27039	0.366812	0.67174	1.28394	1.59617	-4.04847	-4.86077	-4.09986	-4.33637	0.262621	0.88261	0.20754	0.83721	-0.10837	-3.51822	-0.94866	-1.52508	1.02567	2.81683	3.22605	0.05261	-3.13561	-2.4616	-3.13872	-2.91198	0.22519
13.9935	0.6256	0.30617	0.41001	-2.03006	-1.82006	-3.00438	-2.28483	0.364845	0.64609	1.21591	1.54719	-4.07412	-4.9288	-4.14884	-4.38392	0.273293	0.888	0.21533	0.85008	-0.10298	-3.51043	-0.93579	-1.5164	1.02559	2.76678	3.22621	0.09739	-3.18566	-2.46144	-3.09394	-2.91368	0.227665
14.0145	0.59373	0.30024	0.39136	-2.06193	-1.82599	-3.02303	-2.30365	0.366082	0.62937	1.18717	1.53933	-4.09084	-4.95754	-4.1567	-4.40169	0.278573	0.8738	0.19372	0.86282	-0.11718	-3.53204	-0.92305	-1.52409	1.03057	2.77098	3.21134	0.09249	-3.18146	-2.47631	-3.09884	-2.91887	0.222562
14.0355	0.53329	0.25747	0.34231	-2.12237	-1.86876	-3.07208	-2.3544	0.366231	0.58351	1.1298	1.4441	-4.1367	-5.01491	-4.25193	-4.46785	0.275547	0.82383	0.18095	0.82182	-0.16715	-3.54481	-0.96405	-1.55867	1.01937	2.76436	3.1612	0.04885	-3.18808	-2.52645	-3.14248	-2.95234	0.21335
14.0565	0.55768	0.31065	0.40923	-2.09798	-1.81558	-3.00516	-2.30624	0.358843	0.6147	1.12402	1.44049	-4.10551	-5.02069	-4.25554	-4.46058	0.283384	0.90966	0.22559	0.83068	-0.08132	-3.50017	-0.95519	-1.51223	1.02548	2.83331	3.21262	0.08047	-3.11913	-2.47503	-3.11086	-2.90167	0.213335
14.0775	0.52725	0.26056	0.31458	-2.12841	-1.86567	-3.09981	-2.36463	0.375333	0.56868	1.04654	1.34094	-4.15153	-5.09817	-4.35509	-4.53493	0.287685	0.79243	0.18045	0.78977	-0.19855	-3.54531	-0.9961	-1.57999	1.00927	2.73751	3.1107	0.052	-3.21493	-2.57695	-3.13933	-2.97707	0.201247
14.0985	0.52853	0.31947	0.39235	-2.12713	-1.80676	-3.02204	-2.31864	0.363655	0.58983	1.08274	1.38426	-4.13038	-5.06197	-4.31177	-4.50137	0.285147	0.87279	0.23777	0.8616	-0.11819	-3.48799	-0.92427	-1.51015	1.01593	2.81643	3.20182	0.08342	-3.13601	-2.48583	-3.10791	-2.90992	0.212198
14.1195	0.51313	0.2696	0.31228	-2.14253	-1.85663	-3.10211	-2.36709	0.376663	0.5599	0.99653	1.29464	-4.16031	-5.14818	-4.40139	-4.56996	0.297368	0.81868	0.1856	0.78915	-0.1723	-3.54016	-0.99672	-1.56973	1.01355	2.79108	3.11221	0.05642	-3.16136	-2.57544	-3.13491	-2.95724	0.191051
14.1405	0.48624	0.2627	0.32742	-2.16942	-1.86353	-3.08697	-2.37331	0.367595	0.53558	0.97628	1.24288	-4.18463	-5.16843	-4.45315	-4.60207	0.293598	0.80709	0.20628	0.81611	-0.18389	-3.51948	-0.96976	-1.55771	1.00678	2.77602	3.07299	0.0507	-3.17642	-2.61466	-3.14063	-2.97724	0.181582
14.1615	0.50191	0.26734	0.28068	-2.15375	-1.85889	-3.13371	-2.38212	0.385316	0.54252	0.95069	1.20021	-4.17769	-5.19402	-4.49582	-4.62251	0.30015	0.79792	0.1866	0.77417	-0.19306	-3.53916	-1.0117	-1.58131	1.00705	2.74408	3.03948	0.03103	-3.20836	-2.64817	-3.1603	-3.00561	0.179258
14.1825	0.46544	0.27237	0.28128	-2.19022	-1.85386	-3.13311	-2.3924	0.382874	0.51402	0.90307	1.14379	-4.20619	-5.24164	-4.55224	-4.66669	0.304337	0.79607	0.19815	0.74074	-0.19491	-3.52761	-1.04513	-1.58922	0.999791	2.71445	3.00413	0.08138	-3.23799	-2.68352	-3.10995	-3.01049	0.16761
14.2035	0.46822	0.27119	0.24367	-2.18744	-1.85504	-3.17072	-2.4044	0.394992	0.49587	0.85946	1.1117	-4.22434	-5.28525	-4.58433	-4.69797	0.311485	0.77483	0.21788	0.71807	-0.21615	-3.50788	-1.0678	-1.59728	0.98643	2.67356	2.98749	0.0424	-3.27888	-2.70016	-3.14893	-3.04266	0.175309
14.2245	0.39567	0.24499	0.22822	-2.25999	-1.88124	-3.18617	-2.44247	0.387593	0.43116	0.79932	1.0203	-4.28905	-5.34539	-4.67573	-4.77006	0.308565	0.70808	0.1768	0.666	-0.2829	-3.54896	-1.11987	-1.65058	0.97946	2.59588	2.90116	0.00313	-3.35656	-2.78649	-3.1882	-3.11042	0.169098
14.2455	0.43234	0.3121	0.26593	-2.22332	-1.81413	-3.14846	-2.3953	0.39467	0.46189	0.80771	1.03068	-4.25832	-5.337	-4.66535	-4.75356	0.314496	0.73127	0.22841	0.72745	-0.25971	-3.49735	-1.05842	-1.60516	0.973785	2.61327	2.88297	0.0794	-3.33917	-2.80468	-3.11193	-3.08526	0.154869
14.2665	0.37811	0.26036	0.19678	-2.27755	-1.86587	-3.21761	-2.45368	0.400027	0.3845	0.75084	0.93754	-4.33571	-5.39387	-4.75849	-4.82936	0.307513	0.67152	0.15922	0.64583	-0.31946	-3.56654	-1.14004	-1.67535	0.974816	2.52934	2.80667	0	-3.4231	-2.88098	-3.19133	-3.16514	0.157044
14.2875	0.4114	0.32092	0.21956	-2.24426	-1.80531	-3.19483	-2.4148	0.410083	0.46058	0.7634	0.97806	-4.25963	-5.38131	-4.71797	-4.7863	0.325599	0.67233	0.23977	0.66451	-0.31865	-3.48599	-1.12136	-1.642	0.950668	2.52562	2.80623	0.06391	-3.42682	-2.88142	-3.12742	-3.14522	0.157695
14.3085	0.38645	0.28297	0.21014	-2.26921	-1.84326	-3.20425	-2.43891	0.401942	0.38782	0.68113	0.90955	-4.33239	-5.46358	-4.78648	-4.86082	0.328655	0.60764	0.19112	0.6234	-0.38334	-3.53464	-1.16247	-1.69348	0.947656	2.49608	2.72155	0.0331	-3.45636	-2.9661	-3.15823	-3.19356	0.142624
14.3295	0.36088	0.27798	0.17209	-2.29478	-1.84825	-3.2423	-2.46178	0.410999	0.3777	0.65655	0.85342	-4.34251	-5.48816	-4.84261	-4.89109	0.331608	0.57806	0.21726	0.58359	-0.41292	-3.5085	-1.20228	-1.7079	0.92869	2.44979	2.67992	0.03233	-3.50265	-3.00773	-3.159	-3.22313	0.146425
14.3505	0.35826	0.27262	0.17236	-2.2974	-1.85361	-3.24203	-2.46435	0.409402	0.34789	0.63547	0.83692	-4.37232	-5.50924	-4.85911	-4.91356	0.329328	0.54769	0.22492	0.55193	-0.44329	-3.50084	-1.23394	-1.72602	0.91629	2.3848	2.63377	0.04463	-3.56764	-3.05388	-3.1467	-3.25607	0.158071
14.3715	0.34437	0.27621	0.14622	-2.31129	-1.85002	-3.26817	-2.47649	0.417635	0.33467	0.58189	0.78075	-4.38554	-5.56282	-4.91528	-4.95455	0.340418	0.54845	0.20404	0.53171	-0.44253	-3.52172	-1.25416	-1.73947	0.921411	2.32816	2.57555	0.05436	-3.62428	-3.1121	-3.13697	-3.29112	0.166736
14.3925	0.30594	0.27085	0.1336	-2.34972	-1.85538	-3.28079	-2.4953	0.417869	0.33693	0.55651	0.761	-4.38328	-5.5882	-4.93503	-4.96884	0.348241	0.50303	0.25048	0.53682	-0.48795	-3.47528	-1.24905	-1.73743	0.896274	2.31233	2.53953	0.02984	-3.64011	-3.14812	-3.16149	-3.31657	0.161814
14.4135	0.26754	0.214	0.07011	-2.38812	-1.91223	-3.34428	-2.54821	0.421075	0.26322	0.51667	0.68885	-4.45699	-5.62804	-5.00718	-5.03074	0.338258	0.42552	0.17388	0.46167	-0.56546	-3.55188	-1.3242	-1.81385	0.896194	2.22151	2.47515	0.01717	-3.73093	-3.2125	-3.17416	-3.37253	0.179541
14.4345	0.30657	0.29534	0.12951	-2.34909	-1.83089	-3.28488	-2.48829	0.425462	0.29231	0.56565	0.72764	-4.4279	-5.57906	-4.96839	-4.99178	0.332517	0.48732	0.2563	0.49751	-0.50366	-3.46946	-1.28836	-1.75383	0.887222	2.26602	2.46736	0.10914	-3.68642	-3.22029	-3.08219	-3.32963	0.182794
14.4555	0.22134	0.20447	0.0877	-2.43432	-1.92176	-3.32669	-2.56092	0.410479	0.21474	0.48042	0.62344	-4.50547	-5.66429	-5.07259	-5.08078	0.334548	0.37346	0.1708	0.44079	-0.61752	-3.55496	-1.34508	-1.83919	0.883222	2.14803	2.41515	0.04131	-3.80441	-3.2725	-3.15002	-3.40898	0.200853
14.4765	0.24756	0.24949	0.07935	-2.4081	-1.87674	-3.33504	-2.53996	0.426106	0.29462	0.49619	0.66852	-4.42559	-5.64852	-5.02751	-5.03387	0.353044	0.42707	0.22832	0.4729	-0.56391	-3.49744	-1.31297	-1.79144	0.879981	2.15395	2.41956	0.10216	-3.79849	-3.26809	-3.08917	-3.38525	0.212978
14.4975	0.17729	0.14348	0.07432	-2.47837	-1.98275	-3.34007	-2.6004	0.396546	0.20071	0.43377	0.57535	-4.5195	-5.71094	-5.12068	-5.11704	0.343944	0.31338	0.16164	0.37159	-0.6776	-3.56412	-1.41428	-1.88533	0.865913	2.06568	2.311	0.01103	-3.88676	-3.37665	-3.1803	-3.48124	0.210535
14.5185	0.20043	0.23371	0.08261	-2.45523	-1.89252	-3.33178	-2.55984	0.418758	0.23049	0.48298	0.56976	-4.48972	-5.66173	-5.12627	-5.09257	0.338749	0.33618	0.18559	0.42075	-0.6548	-3.54017	-1.36512	-1.85336	0.867972	2.08513	2.33444	0.08664	-3.86731	-3.35321	-3.10469	-3.44174	0.224555
14.5395	0.16399	0.21902	0.07177	-2.49167	-1.90721	-3.34262	-2.5805	0.416741	0.17815	0.42024	0.56541	-4.54206	-5.72447	-5.13062	-5.13238	0.341334	0.2718	0.13011	0.40261	-0.71918	-3.59565	-1.38326	-1.89936	0.869539	2.02568	2.27317	0.09172	-3.92676	-3.41448	-3.09961	-3.48028	0.241034
14.5605	0.16488	0.21097	0.02045	-2.49078	-1.91526	-3.39394	-2.59999	0.430337	0.18368	0.40478	0.5254	-4.53653	-5.73993	-5.17063	-5.14903	0.347559	0.25094	0.1372	0.36521	-0.74004	-3.58856	-1.42066	-1.91642	0.858846	1.98423	2.2611	0.1176	-3.96821	-3.42655	-3.07373	-3.4895	0.260125
14.5815	0.12933	0.18732	0.02639	-2.52633	-1.93891	-3.388	-2.61775	0.420806	0.1347	0.38593	0.5089	-4.58551	-5.75878	-5.18713	-5.17714	0.338731	0.23261	0.10635	0.3579	-0.75837	-3.61941	-1.42797	-1.93525	0.863981	1.96695	2.2268	0.09275	-3.98549	-3.46085	-3.09858	-3.51497	0.257455
14.6025	0.11846	0.18321	0.00811	-2.5372	-1.94302	-3.40628	-2.62883	0.424884	0.14688	0.39434	0.48747	-4.57333	-5.75037	-5.20856	-5.17742	0.340139	0.20043	0.10236	0.34102	-0.79055	-3.6234	-1.44485	-1.95293	0.856324	1.93249	2.20093	0.12612	-4.01995	-3.48672	-3.06521	-3.52396	0.276238
14.6235	0.11347	0.14315	0.03257	-2.54219	-1.98308	-3.38182	-2.6357	0.406479	0.13358	0.39603	0.48052	-4.58663	-5.74868	-5.21551	-5.18361	0.335834	0.19234	0.09056	0.31252	-0.79864	-3.6352	-1.47335	-1.96906	0.855534	1.89213	2.20694	0.15001	-4.06031	-3.48071	-3.04132	-3.52745	0.295084
14.6445	0.07698	0.10273	0	-2.57868	-2.0235	-3.41439	-2.67219	0.404228	0.11523	0.32781	0.41877	-4.60498	-5.8169	-5.27726	-5.23305	0.350549	0.14347	0.06074	0.28867	-0.84751	-3.66502	-1.4972	-2.00324	0.851792	1.86342	2.13223	0.12568	-4.08902	-3.55542	-3.06565	-3.57003	0.295512
14.6655	0.08604	0.18293	0.04953	-2.56962	-1.9433	-3.36486	-2.62593	0.411334	0.14208	0.37875	0.4184	-4.57813	-5.76596	-5.27763	-5.20724	0.344698	0.1672	0.13712	0.28496	-0.82378	-3.58864	-1.50091	-1.97111	0.832051	1.86269	2.19769	0.2105	-4.08975	-3.48996	-2.98083	-3.52018	0.320474
14.6865	0.0258	0.12019	0.00645	-2.62986	-2.00604	-3.40794	-2.68128	0.40551	0.07784	0.25811	0.36879	-4.64237	-5.8866	-5.32724	-5.2854	0.359787	0.07111	0.04039	0.21048	-0.91987	-3.68537	-1.57539	-2.06021	0.834323	1.78854	2.10008	0.17707	-4.1639	-3.58757	-3.01426	-3.58858	0.331873
14.7075	0.06433	0.13941	0.04051	-2.59133	-1.98682	-3.37388	-2.65068	0.401508	0.12506	0.30032	0.39136	-4.59515	-5.84439	-5.30467	-5.24807	0.361733	0.12762	0.10229	0.26639	-0.86336	-3.62347	-1.51948	-2.0021	0.832515	1.85197	2.12722	0.26305	-4.10047	-3.56043	-2.92828	-3.52973	0.33873
14.7285	0.05014	0.12882	0.03967	-2.60552	-1.99741	-3.37472	-2.65922	0.398501	0.09856	0.2787	0.36371	-4.62165	-5.86601	-5.33232	-5.27333	0.360425	0.09725	0.05939	0.21891	-0.89373	-3.66637	-1.56696	-2.04235	0.834942	1.78369	2.09641	0.24964	-4.16875	-3.59124	-2.94169	-3.56723	0.354425
14.7495	0.01429	0.09243	0.01903	-2.64137	-2.0338	-3.39536	-2.69018	0.393805	0.05649	0.23836	0.31327	-4.66372	-5.90635	-5.38276	-5.31761	0.360192	0.09692	0.05823	0.15935	-0.89406	-3.66753	-1.62652	-2.0627	0.829804	1.76608	2.0732	0.30426	-4.18636	-3.61445	-2.88707	-3.56263	0.375967
14.7705	0.02426	0.12704	0.02885	-2.6314	-1.99919	-3.38554	-2.67204	0.40072	0.05643	0.22247	0.30938	-4.66378	-5.92224	-5.38665	-5.32422	0.364625	0.05965	0.05233	0.16368	-0.93133	-3.67343	-1.62219	-2.07565	0.823407	1.75063	2.068	0.27873	-4.20181	-3.61965	-2.9126	-3.57802	0.372745
14.7915	0.04304	0.11907	0.05789	-2.61262	-2.00716	-3.3565	-2.65876	0.390203	0.02644	0.21968	0.26196	-4.69377	-5.92503	-5.43407	-5.35096	0.357855	0.03554	0.03058	0.16256	-0.95544	-3.69518	-1.62331	-2.09131	0.824785	1.74021	2.03999	0.30892	-4.21223	-3.64766	-2.88241	-3.58077	0.38534
14.8125	0.0389	0.10928	0.07957	-2.61676	-2.01695	-3.33482	-2.65618	0.380946	0.04307	0.19994	0.25093	-4.67714	-5.94477	-5.4451	-5.35567	0.368655	0.05259	0.05201	0.12694	-0.93839	-3.67375	-1.65893	-2.09036	0.818565	1.72756	2.04849	0.31315	-4.22488	-3.63916	-2.87818	-3.58074	0.389855
14.8335	0.01355	0.06685	0.03438	-2.64211	-2.05938	-3.38001	-2.69383	0.382109	0.02173	0.16017	0.17598	-4.69848	-5.98454	-5.52005	-5.40102	0.375993	0	0.01942	0.09659	-0.99098	-3.70634	-1.68928	-2.12887	0.814089	1.68324	2.02599	0.30043	-4.2692	-3.66166	-2.8909	-3.60725	0.39881
14.8545	0.07956	0.11345	0.11546	-2.5761	-2.01278	-3.29893	-2.62927	0.37223	0.08492	0.18498	0.20417	-4.63529	-5.95973	-5.49186	-5.36229	0.387783	0.06145	0.07646	0.14212	-0.92953	-3.6493	-1.64375	-2.07419	0.814094	1.74014	2.05676	0.38663	-4.2123	-3.63089	-2.8047	-3.5493	0.408382
14.8755	0	0.05609	0.06014	-2.65566	-2.07014	-3.35425	-2.69335	0.371169	0.01773	0.11025	0.14155	-4.70248	-6.03446	-5.55448	-5.43047	0.389477	0.00561	0.00685	0.05904	-0.98537	-3.71891	-1.72683	-2.1437	0.816169	1.66655	2.0395	0.36089	-4.28589	-3.64815	-2.83044	-3.58816	0.421222
14.8965	0.09384	0.13198	0.11392	-2.56182	-1.99425	-3.30047	-2.61885	0.37815	0.08004	0.13933	0.16544	-4.64017	-6.00538	-5.53059	-5.39205	0.400144	0.06199	0.07317	0.09254	-0.92899	-3.65259	-1.69333	-2.09164	0.811066	1.73265	2.0693	0.40428	-4.21979	-3.61835	-2.78705	-3.54173	0.415367
14.9175	0.04912	0.08179	0.11543	-2.60654	-2.04444	-3.29896	-2.64998	0.362799	0.0482	0.09918	0.13111	-4.67201	-6.04553	-5.56492	-5.42749	0.402412	0.0459	0.05713	0.09567	-0.94508	-3.66863	-1.6902	-2.1013	0.812647	1.69848	2.03242	0.43435	-4.25396	-3.65523	-2.75698	-3.55539	0.435015
14.9385	0.0707	0.09288	0.12459	-2.58496	-2.03335	-3.2898	-2.63604	0.363604	0.00731	0.06551	0.1177	-4.7129	-6.0792	-5.57833	-5.45681	0.399069	0.05586	0.01219	0.04078	-0.93512	-3.71357	-1.74509	-2.13126	0.824983	1.66949	2.06019	0.41621	-4.28295	-3.62746	-2.77512	-3.56184	0.436508
14.9595	0.06422	0.06412	0.14978	-2.59144	-2.06211	-3.26461	-2.63939	0.347959	0.02007	0.0497	0.0782	-4.70014	-6.09501	-5.61783	-5.47099	0.409303	0.04881	0.0133	0.05408	-0.94217	-3.71246	-1.73179	-2.12881	0.823983	1.66648	2.04125	0.45637	-4.28596	-3.6464	-2.73496	-3.55577	0.450022
14.9805	0.06569	0.04879	0.15907	-2.58997	-2.07744	-3.25532	-2.64091	0.340977	0.02492	0.05151	0.06972	-4.69529	-6.0932	-5.62631	-5.4716	0.410889	0.08033	0.01786	0.06187	-0.91065	-3.7079	-1.724	-2.11418	0.830729	1.6199	2.04211	0.45636	-4.33254	-3.64554	-2.73497	-3.57102	0.462682
15.0015	0.09001	0.06132	0.15997	-2.56565	-2.06491	-3.25442	-2.62833	0.344809	0.01348	0.08384	0.05033	-4.70673	-6.06087	-5.6457	-5.4711	0.400536	0.05041	0.04704	0.05082	-0.94057	-3.67872	-1.73505	-2.11811	0.81331	1.61139	2.08791	0.47088	-4.34105	-3.59974	-2.72045	-3.55375	0.468392
15.0225	0.0651	0.0027	0.14843	-2.59056	-2.12353	-3.26596	-2.66002	0.331615	0	0.02408	0.02232	-4.72021	-6.12063	-5.67371	-5.50485	0.412989	0.07802	0	0.01422	-0.91296	-3.72576	-1.77165	-2.13679	0.832257	1.55911	2.0755	0.47521	-4.39333	-3.61215	-2.71612	-3.57387	0.484547
15.0435	0.11725	0.07569	0.22088	-2.53841	-2.05054	-3.19351	-2.59415	0.331122	0.02033	0.06713	0.06715	-4.69988	-6.07758	-5.62888	-5.46878	0.405684	0.1043	0.04292	0.07243	-0.88668	-3.68284	-1.71344	-2.09432	0.829343	1.63036	2.10925	0.54393	-4.32208	-3.5784	-2.6474	-3.51596	0.484446
15.0645	0.11652	0	0.14652	-2.53914	-2.12623	-3.26787	-2.64441	0.33374	0.01147	0.01227	0.00277	-4.70874	-6.13244	-5.69326	-5.51148	0.420917	0.08679	0.02201	0	-0.90419	-3.70375	-1.78587	-2.13127	0.82641	1.56073	2.08688	0.50437	-4.39171	-3.60077	-2.68696	-3.55981	0.492545
15.0855	0.15296	0.07597	0.24999	-2.5027	-2.05026	-3.1644	-2.57245	0.32351	0.05754	0.05984	0.05507	-4.66267	-6.08487	-5.64096	-5.46283	0.420103	0.1234	0.05322	0.05848	-0.86758	-3.67254	-1.72739	-2.08917	0.829681	1.59215	2.13681	0.59166	-4.36029	-3.55084	-2.59967	-3.5036	0.508796
15.1065	0.15798	0.03726	0.20459	-2.49768	-2.08897	-3.2098	-2.59882	0.327484	0.02902	0.06174	0.01369	-4.69119	-6.08297	-5.68234	-5.4855	0.413651	0.12127	0.05183	0.03503	-0.86971	-3.67393	-1.75084	-2.09816	0.827926	1.56534	2.10267	0.57177	-4.3871	-3.58498	-2.61956	-3.53055	0.51097
15.1275	0.12556	0.05426	0.22301	-2.5301	-2.07197	-3.19138	-2.59782	0.324915	0.00945	0.04633	0.00814	-4.71076	-6.09838	-5.68789	-5.49901	0.411554	0.11118	0.04283	0.02786	-0.8798	-3.68293	-1.75801	-2.10691	0.827785	1.56126	2.11293	0.5872	-4.39118	-3.57472	-2.60413	-3.52334	0.516516
15.1485	0.15837	0.04193	0.25756	-2.49729	-2.0843	-3.15683	-2.57947	0.312328	0.03055	0	0.03394	-4.68966	-6.14471	-5.66209	-5.49882	0.427896	0.11076	0.07453	0.04528	-0.88022	-3.65123	-1.74059	-2.09068	0.81885	1.53145	2.10468	0.62861	-4.42099	-3.58297	-2.56272	-3.52223	0.537295
15.1695	0.16703	0.03381	0.22791	-2.48863	-2.09242	-3.18648	-2.58918	0.319804	0.02586	0.07907	0.04181	-4.69435	-6.06564	-5.65422	-5.4714	0.406274	0.08431	0.09001	0.04427	-0.90667	-3.63575	-1.7416	-2.09467	0.807355	1.52981	2.10482	0.66436	-4.42263	-3.58283	-2.52697	-3.51081	0.548413
15.1905	0.18769	0.02186	0.25911	-2.46797	-2.10437	-3.15528	-2.57587	0.308132	0.02257	0.01828	0.03683	-4.69764	-6.12643	-5.6592	-5.49442	0.420604	0.11703	0.04307	0.05245	-0.87395	-3.68269	-1.73342	-2.09669	0.830909	1.51133	2.09249	0.66629	-4.44111	-3.59516	-2.52504	-3.52044	0.554382
15.2115	0.1654	0.02562	0.21837	-2.49026	-2.10061	-3.19602	-2.59563	0.320577	0.00142	0.00886	0.02363	-4.71879	-6.13585	-5.6724	-5.50901	0.417148	0.08502	0.05904	0.02512	-0.90596	-3.66672	-1.76075	-2.11114	0.815992	1.50813	2.05217	0.65533	-4.44431	-3.63548	-2.536	-3.5386	0.553007
15.2325	0.24473	0.07438	0.32349	-2.41093	-2.05185	-3.0909	-2.51789	0.304679	0.06792	0.08022	0.06912	-4.65229	-6.06449	-5.62691	-5.4479	0.417377	0.11368	0.1078	0.09203	-0.8773	-3.61796	-1.69384	-2.06303	0.81241	1.55265	2.10505	0.75973	-4.39979	-3.5826	-2.4316	-3.47133	0.570885
15.2535	0.19299	0.01038	0.24585	-2.46267	-2.11585	-3.16854	-2.58235	0.309721	0.01742	0.02301	0	-4.70279	-6.1217	-5.69603	-5.50684	0.420385	0.07947	0.05781	0.05018	-0.91151	-3.66795	-1.73569	-2.10505	0.816866	1.48971	2.05924	0.67468	-4.46273	-3.62841	-2.51665	-3.53593	0.563685
15.2745	0.27619	0.12797	0.3323	-2.37947	-1.99826	-3.08209	-2.48661	0.317427	0.0665	0.08457	0.06871	-4.65371	-6.06014	-5.62732	-5.44706	0.415886	0.10529	0.14474	0.11403	-0.88569	-3.58102	-1.67184	-2.04618	0.800271	1.54435	2.11076	0.79314	-4.40809	-3.57689	-2.39819	-3.46106	0.583092
15.2955	0.22034	0.04836	0.27911	-2.43532	-2.07787	-3.13528	-2.54949	0.31054	0.00271	0.04839	0.01934	-4.7175	-6.09632	-5.67669	-5.49684	0.408063	0.03671	0.0796	0.06854	-0.95427	-3.64616	-1.71733	-2.10592	0.801003	1.49792	2.04994	0.73652	-4.45452	-3.63771	-2.45481	-3.51568	0.580482
15.3165	0.3069	0.11505	0.35104	-2.34876	-2.01118	-3.06335	-2.47443	0.310167	0.09669	0.08918	0.08987	-4.62352	-6.05553	-5.60616	-5.4284	0.422832	0.07993	0.14939	0.12164	-0.91105	-3.57637	-1.66423	-2.05055	0.793287	1.5562	2.08626	0.81062	-4.39624	-3.60139	-2.38071	-3.45945	0.586146
15.3375	0.2735	0.12863	0.32246	-2.38216	-1.9976	-3.09193	-2.49056	0.320522	0.0621	0.09033	0.05747	-4.65811	-6.05438	-5.63856	-5.45035	0.413908	0.02871	0.11116	0.13656	-0.96227	-3.6146	-1.64931	-2.07539	0.794748	1.5449	2.06629	0.80038	-4.40754	-3.62136	-2.39095	-3.47328	0.586829
15.3585	0.28027	0.1301	0.33155	-2.37539	-1.99613	-3.08284	-2.48479	0.318439	0.07671	0.11348	0.08331	-4.6435	-6.03123	-5.61272	-5.42915	0.410983	0.01983	0.14194	0.12518	-0.97115	-3.58382	-1.66069	-2.07189	0.781734	1.53019	2.04673	0.81373	-4.42225	-3.64092	-2.3776	-3.48026	0.595681
15.3795	0.30288	0.15539	0.34726	-2.35278	-1.97084	-3.06713	-2.46358	0.321284	0.05499	0.11843	0.12883	-4.66522	-6.02628	-5.5672	-5.41957	0.399778	0.04376	0.11025	0.12223	-0.94722	-3.61551	-1.66364	-2.07546	0.797316	1.53083	2.09919	0.87213	-4.42161	-3.58846	-2.3192	-3.44309	0.61125
15.4005	0.31727	0.16792	0.37407	-2.33839	-1.95831	-3.04032	-2.44567	0.316922	0.05006	0.11964	0.11655	-4.67015	-6.02507	-5.57948	-5.4249	0.398695	0.03345	0.174	0.14374	-0.95753	-3.55176	-1.64213	-2.05047	0.776223	1.51873	2.06574	0.88158	-4.43371	-3.62191	-2.30975	-3.45512	0.61878
15.4215	0.331	0.19081	0.40597	-2.32466	-1.93542	-3.00842	-2.42283	0.313614	0.07188	0.11201	0.1394	-4.64833	-6.0327	-5.55663	-5.41255	0.406074	0.07454	0.16402	0.16771	-0.91644	-3.56174	-1.61816	-2.03211	0.791185	1.55097	2.04754	0.8829	-4.40147	-3.64011	-2.30843	-3.45	0.61164
15.4425	0.31307	0.2071	0.35725	-2.34259	-1.91913	-3.05714	-2.43962	0.332078	0.04072	0.13289	0.12017	-4.67949	-6.01182	-5.57586	-5.42239	0.392191	0.01337	0.14244	0.17622	-0.97761	-3.58332	-1.60965	-2.05686	0.784735	1.50801	2.03299	0.91834	-4.44443	-3.65466	-2.27299	-3.45736	0.634556
15.4635	0.37568	0.25799	0.45109	-2.27998	-1.86824	-2.9633	-2.37051	0.319341	0.10571	0.20124	0.1901	-4.6145	-5.94347	-5.50593	-5.35463	0.391028	0.07033	0.24956	0.2209	-0.92065	-3.4762	-1.56497	-1.98727	0.767347	1.59345	2.11729	1.00119	-4.35899	-3.57036	-2.19014	-3.37316	0.633809
15.4845	0.33885	0.27364	0.4077	-2.31681	-1.85259	-3.00669	-2.39203	0.335276	0.0528	0.17628	0.16684	-4.66741	-5.96843	-5.52919	-5.38834	0.382118	0.00392	0.19965	0.17852	-0.98706	-3.52611	-1.60735	-2.04017	0.764242	1.55011	2.06675	0.96709	-4.40233	-3.6209	-2.22424	-3.41582	0.637067
15.5055	0.40323	0.33224	0.47166	-2.25243	-1.79399	-2.94273	-2.32972	0.333857	0.1032	0.25098	0.24283	-4.61701	-5.89373	-5.4532	-5.32131	0.37441	0.07603	0.28111	0.22495	-0.91495	-3.44465	-1.56092	-1.97351	0.75884	1.58706	2.11088	1.02669	-4.36538	-3.57677	-2.16464	-3.36893	0.643742
15.5265	0.38293	0.32696	0.46559	-2.27273	-1.79927	-2.9488	-2.34027	0.333554	0.05494	0.24495	0.23208	-4.66527	-5.89976	-5.46395	-5.34299	0.361462	0.05348	0.26123	0.25779	-0.9375	-3.46453	-1.52808	-1.9767	0.763199	1.58057	2.07501	1.01349	-4.37187	-3.61264	-2.17784	-3.38745	0.643292
15.5475	0.3885	0.33111	0.48941	-2.26716	-1.79512	-2.92498	-2.32909	0.327629	0.08889	0.27166	0.2531	-4.63132	-5.87305	-5.44293	-5.31577	0.364052	0.09592	0.26978	0.25309	-0.89506	-3.45598	-1.53278	-1.96127	0.769693	1.56533	2.10707	1.02875	-4.38711	-3.58058	-2.16258	-3.37676	0.650203
15.5685	0.4002	0.36908	0.53997	-2.25546	-1.75715	-2.87442	-2.29568	0.323154	0.07265	0.29768	0.28466	-4.64756	-5.84703	-5.41137	-5.30199	0.35055	0.06748	0.27439	0.26583	-0.9235	-3.45137	-1.52004	-1.96497	0.76289	1.60488	2.09677	1.07872	-4.34756	-3.59088	-2.11261	-3.35035	0.656288
15.5895	0.44494	0.38015	0.52638	-2.21072	-1.74608	-2.88801	-2.2816	0.331547	0.09217	0.32262	0.31525	-4.62804	-5.82209	-5.38078	-5.27697	0.348579	0.0752	0.30207	0.29377	-0.91578	-3.42369	-1.4921	-1.94386	0.75839	1.60541	2.10324	1.06458	-4.34703	-3.58441	-2.12675	-3.35273	0.651324
15.6105	0.44808	0.44261	0.52253	-2.20758	-1.68362	-2.89186	-2.26102	0.349811	0.09537	0.35725	0.32866	-4.62484	-5.78746	-5.36737	-5.25989	0.339895	0.11678	0.31807	0.30023	-0.8742	-3.40769	-1.48564	-1.92251	0.763279	1.62514	2.10913	1.11813	-4.3273	-3.57852	-2.0732	-3.32634	0.662807
15.6315	0.43559	0.42559	0.54102	-2.22007	-1.70064	-2.87337	-2.26469	0.339272	0.09098	0.34139	0.30896	-4.62923	-5.80332	-5.38707	-5.27321	0.343679	0.10866	0.29588	0.3127	-0.88232	-3.42988	-1.47317	-1.92846	0.769844	1.61489	2.08551	1.07781	-4.33755	-3.60214	-2.11352	-3.35107	0.65418
15.6525	0.53491	0.50565	0.57888	-2.12075	-1.62058	-2.83551	-2.19228	0.352539	0.15207	0.43873	0.36115	-4.56814	-5.70598	-5.33488	-5.203	0.33502	0.1718	0.40417	0.34971	-0.81918	-3.32159	-1.43616	-1.85898	0.752683	1.70143	2.17962	1.15608	-4.25101	-3.50803	-2.03525	-3.26476	0.651097
15.6735	0.46532	0.46376	0.54818	-2.19034	-1.66247	-2.86621	-2.23967	0.348364	0.10795	0.40756	0.3395	-4.61226	-5.73715	-5.35653	-5.23531	0.330335	0.10371	0.33745	0.3091	-0.88727	-3.38831	-1.47677	-1.91745	0.754862	1.62996	2.12484	1.11612	-4.32248	-3.56281	-2.07521	-3.32017	0.659978
15.6945	0.56219	0.60271	0.6315	-2.09347	-1.52352	-2.78289	-2.13329	0.364094	0.1458	0.49749	0.43265	-4.57441	-5.64722	-5.26338	-5.16167	0.313841	0.15926	0.43154	0.37852	-0.83172	-3.29422	-1.40735	-1.84443	0.743697	1.71936	2.18094	1.1776	-4.23308	-3.50671	-2.01373	-3.25117	0.653287
15.7155	0.55301	0.55793	0.64404	-2.10265	-1.5683	-2.77035	-2.1471	0.347713	0.16398	0.48679	0.39936	-4.55623	-5.65792	-5.29667	-5.17027	0.324249	0.18916	0.42132	0.3866	-0.80182	-3.30444	-1.39927	-1.83518	0.754605	1.69215	2.14643	1.15926	-4.26029	-3.54122	-2.03207	-3.27786	0.656572
15.7365	0.56509	0.60528	0.64227	-2.09057	-1.52095	-2.77212	-2.12788	0.361663	0.15015	0.53468	0.46014	-4.57006	-5.61003	-5.23589	-5.13866	0.304124	0.21239	0.45442	0.39565	-0.77859	-3.27134	-1.39022	-1.81338	0.750056	1.74238	2.16193	1.14897	-4.21006	-3.52572	-2.04236	-3.25938	0.639774
15.7575	0.60018	0.60682	0.64133	-2.05548	-1.51941	-2.77306	-2.11598	0.36316	0.17564	0.5488	0.45751	-4.54457	-5.59591	-5.23852	-5.12633	0.308636	0.21828	0.48138	0.45139	-0.7727	-3.24438	-1.33448	-1.78385	0.748054	1.7411	2.16751	1.17537	-4.21134	-3.52014	-2.01596	-3.24915	0.648074
15.7785	0.60622	0.62992	0.67267	-2.04944	-1.49631	-2.74172	-2.09582	0.360266	0.20293	0.57264	0.50484	-4.51728	-5.57207	-5.19119	-5.09351	0.308383	0.2299	0.49964	0.42423	-0.76108	-3.22612	-1.36164	-1.78295	0.742121	1.74722	2.1417	1.15778	-4.20522	-3.54595	-2.03355	-3.26157	0.64283
15.7995	0.64018	0.69055	0.68192	-2.01548	-1.43568	-2.73247	-2.06121	0.375049	0.20861	0.59461	0.53038	-4.5116	-5.5501	-5.16565	-5.07578	0.303138	0.2699	0.52776	0.45163	-0.72108	-3.198	-1.33424	-1.75111	0.744786	1.77079	2.18962	1.17719	-4.18165	-3.49803	-2.01414	-3.23127	0.639764
15.8205	0.64789	0.67079	0.67895	-2.00777	-1.45544	-2.73544	-2.06622	0.370658	0.18916	0.60732	0.50784	-4.53105	-5.53739	-5.18819	-5.08554	0.295004	0.23892	0.50645	0.45193	-0.75206	-3.21931	-1.33394	-1.76844	0.74463	1.7585	2.14772	1.19458	-4.19394	-3.53993	-1.99675	-3.24354	0.651357
15.8415	0.70152	0.74544	0.74702	-1.95414	-1.38079	-2.66737	-2.00077	0.372135	0.25431	0.68697	0.62453	-4.4659	-5.45774	-5.0715	-4.99838	0.288644	0.32855	0.5585	0.52483	-0.66243	-3.16726	-1.26104	-1.69691	0.755211	1.83564	2.24017	1.23815	-4.1168	-3.44748	-1.95318	-3.17249	0.639539
15.8625	0.72216	0.75532	0.7161	-1.9335	-1.37091	-2.69829	-2.0009	0.384661	0.23105	0.7004	0.6059	-4.48916	-5.44431	-5.09013	-5.00787	0.278779	0.27486	0.55387	0.46521	-0.71612	-3.17189	-1.32066	-1.73622	0.738742	1.83396	2.20454	1.20647	-4.11848	-3.48311	-1.98486	-3.19548	0.63249
15.8835	0.77094	0.81345	0.79789	-1.88472	-1.31278	-2.6165	-1.938	0.377293	0.31462	0.76105	0.67682	-4.40559	-5.38366	-5.01921	-4.93615	0.285382	0.35533	0.64474	0.56197	-0.63565	-3.08102	-1.2239	-1.64686	0.736914	1.89454	2.26494	1.24792	-4.0579	-3.42271	-1.94341	-3.14134	0.626403
15.9045	0.75166	0.79057	0.75948	-1.904	-1.33566	-2.65491	-1.96486	0.382048	0.25218	0.73152	0.6737	-4.46803	-5.41319	-5.02233	-4.96785	0.274201	0.31966	0.57858	0.51844	-0.67132	-3.14718	-1.26743	-1.69531	0.746052	1.87582	2.27996	1.23461	-4.07662	-3.40769	-1.95672	-3.14701	0.625689
15.9255	0.8263	0.92256	0.85745	-1.82936	-1.20367	-2.55694	-1.86332	0.391024	0.29231	0.8338	0.76519	-4.4279	-5.31091	-4.93084	-4.88988	0.255724	0.41243	0.67658	0.59808	-0.57855	-3.04918	-1.18779	-1.60517	0.743115	1.97995	2.30213	1.29972	-3.97249	-3.38552	-1.89161	-3.08321	0.619425
15.9465	0.81161	0.90555	0.8107	-1.84405	-1.22068	-2.60369	-1.88947	0.399886	0.33719	0.82737	0.76414	-4.38302	-5.31734	-4.93189	-4.87742	0.271087	0.40523	0.68234	0.59595	-0.58575	-3.04342	-1.18992	-1.60636	0.739393	1.94639	2.30305	1.29252	-4.00605	-3.3846	-1.89881	-3.09649	0.625133
15.9675	0.87909	0.94841	0.81166	-1.77657	-1.17782	-2.60273	-1.85237	0.413079	0.36366	0.92998	0.80335	-4.35655	-5.21473	-4.89268	-4.82132	0.250291	0.43232	0.69532	0.58144	-0.55866	-3.03044	-1.20443	-1.59784	0.740159	1.97735	2.37578	1.30296	-3.97509	-3.31187	-1.88837	-3.05844	0.615567
15.9885	0.8761	0.95103	0.84854	-1.77956	-1.1752	-2.56585	-1.8402	0.40259	0.35162	0.907	0.83064	-4.36859	-5.23771	-4.86539	-4.8239	0.25175	0.4397	0.72988	0.63688	-0.55128	-2.99588	-1.14899	-1.56538	0.735766	1.99794	2.4078	1.30866	-3.9545	-3.27985	-1.88267	-3.03901	0.610089
16.0095	0.88868	0.97894	0.82742	-1.76698	-1.14729	-2.58697	-1.83375	0.416938	0.32265	0.92122	0.85299	-4.39756	-5.22349	-4.84304	-4.82136	0.238672	0.45784	0.72964	0.63813	-0.53314	-2.99612	-1.14774	-1.559	0.740139	2.02578	2.39817	1.29622	-3.92666	-3.28948	-1.89511	-3.03708	0.599882
16.0305	0.97167	1.1285	0.91655	-1.68399	-0.99773	-2.49784	-1.72652	0.433566	0.40667	1.01531	0.96105	-4.31354	-5.1294	-4.73498	-4.72597	0.235562	0.53586	0.7874	0.7156	-0.45512	-2.93836	-1.07027	-1.48792	0.746646	2.11521	2.52735	1.39439	-3.83723	-3.1603	-1.79694	-2.93149	0.599989
16.0515	0.96901	1.10532	0.90357	-1.68665	-1.02091	-2.51082	-1.73946	0.43091	0.38678	1.00999	0.97657	-4.33343	-5.13472	-4.71946	-4.7292	0.231364	0.48967	0.79456	0.7224	-0.50131	-2.9312	-1.06347	-1.49866	0.734424	2.07634	2.49561	1.37555	-3.8761	-3.19204	-1.81578	-2.96131	0.605849
16.0725	0.9542	1.14471	0.89966	-1.70146	-0.98152	-2.51473	-1.73257	0.442873	0.36803	1.01667	0.96108	-4.35218	-5.12804	-4.73495	-4.73839	0.223978	0.53389	0.83614	0.73787	-0.45709	-2.88962	-1.048	-1.4649	0.732497	2.10736	2.50565	1.36728	-3.84508	-3.182	-1.82405	-2.95038	0.594805
16.0935	1.01014	1.19349	0.97093	-1.64552	-0.93274	-2.44346	-1.67391	0.436338	0.41493	1.08759	1.01878	-4.30528	-5.05712	-4.67725	-4.67988	0.217042	0.56786	0.89368	0.77254	-0.42312	-2.83208	-1.01333	-1.42284	0.724925	2.13538	2.56768	1.44804	-3.81706	-3.11997	-1.74329	-2.89344	0.609267
16.1145	1.08207	1.2874	0.99558	-1.57359	-0.83883	-2.41881	-1.61041	0.456472	0.43843	1.1341	1.06252	-4.28178	-5.01061	-4.63351	-4.64197	0.210438	0.61237	0.93389	0.80729	-0.37861	-2.79187	-0.97858	-1.38302	0.725404	2.2073	2.62303	1.50862	-3.74514	-3.06462	-1.68271	-2.83082	0.60674
16.1355	1.05328	1.32378	0.97741	-1.60238	-0.80245	-2.43698	-1.61394	0.471884	0.44423	1.14964	1.05798	-4.27598	-4.99507	-4.63805	-4.63637	0.207585	0.60756	0.96107	0.83728	-0.38342	-2.76469	-0.94859	-1.36557	0.718335	2.18713	2.6408	1.45043	-3.76531	-3.04685	-1.7409	-2.85102	0.592543
16.1565	1.10537	1.3633	1.01515	-1.55029	-0.76293	-2.39924	-1.57082	0.472474	0.4779	1.15751	1.10027	-4.24231	-4.9872	-4.59576	-4.60842	0.215124	0.63477	0.98601	0.88214	-0.35621	-2.73975	-0.90373	-1.33323	0.720802	2.24181	2.66529	1.48849	-3.71063	-3.02236	-1.70284	-2.81194	0.58907
16.1775	1.1039	1.39807	1.01076	-1.55176	-0.72816	-2.40363	-1.56118	0.483689	0.46597	1.16511	1.10914	-4.25424	-4.9796	-4.58689	-4.60691	0.209633	0.63159	0.98677	0.90976	-0.35939	-2.73899	-0.87611	-1.32483	0.722642	2.24943	2.66853	1.50177	-3.70301	-3.01912	-1.68956	-2.8039	0.591111
16.1985	1.17134	1.51353	1.08545	-1.48432	-0.6127	-2.32894	-1.47532	0.495456	0.56888	1.22093	1.18243	-4.15133	-4.92378	-4.5136	-4.52957	0.22313	0.69919	1.1079	0.97835	-0.29179	-2.61786	-0.80752	-1.23906	0.705294	2.33449	2.73909	1.56382	-3.61795	-2.94856	-1.62751	-2.73134	0.584765
16.2195	1.16838	1.52114	1.05999	-1.48728	-0.60509	-2.3544	-1.48226	0.504989	0.52648	1.2553	1.22137	-4.19373	-4.88941	-4.47466	-4.51927	0.20206	0.69866	1.07009	0.99633	-0.29232	-2.65567	-0.78954	-1.24584	0.719378	2.27954	2.74672	1.56129	-3.6729	-2.94093	-1.63004	-2.74796	0.597564
16.2405	1.21126	1.56654	1.11895	-1.4444	-0.55969	-2.29544	-1.43318	0.501099	0.53188	1.23392	1.21769	-4.18833	-4.91079	-4.47834	-4.52582	0.209903	0.73333	1.11624	1.01619	-0.25765	-2.60952	-0.76968	-1.21228	0.714084	2.32934	2.79047	1.5742	-3.6231	-2.89718	-1.61713	-2.71247	0.586392
16.2615	1.1932	1.61608	1.15076	-1.46246	-0.51015	-2.26363	-1.41208	0.506812	0.52843	1.25599	1.26557	-4.19178	-4.88872	-4.43046	-4.50365	0.204491	0.73012	1.14575	1.03491	-0.26086	-2.58001	-0.75096	-1.19728	0.705694	2.35671	2.79726	1.59339	-3.59573	-2.89039	-1.59794	-2.69469	0.584955
16.2825	1.23234	1.64328	1.18566	-1.42332	-0.48295	-2.22873	-1.37833	0.504465	0.57362	1.32193	1.30208	-4.14659	-4.82278	-4.39395	-4.45444	0.197528	0.76765	1.20503	1.09982	-0.22333	-2.52073	-0.68605	-1.14337	0.701515	2.40553	2.8577	1.60903	-3.54691	-2.82995	-1.5823	-2.65305	0.57399
16.3035	1.32426	1.72308	1.27298	-1.3314	-0.40315	-2.14141	-1.29199	0.502179	0.64047	1.36529	1.40298	-4.07974	-4.77942	-4.29305	-4.38407	0.207044	0.82919	1.27837	1.17674	-0.16179	-2.44739	-0.60913	-1.07277	0.699336	2.45986	2.9104	1.66224	-3.49258	-2.77725	-1.52909	-2.59964	0.573725
16.3245	1.32417	1.77087	1.27318	-1.33149	-0.35536	-2.14121	-1.27602	0.516276	0.61879	1.34755	1.40209	-4.10142	-4.79716	-4.29394	-4.39751	0.207411	0.79982	1.29579	1.16895	-0.19116	-2.42997	-0.61692	-1.07935	0.686403	2.49191	2.87092	1.64371	-3.46053	-2.81673	-1.54762	-2.60829	0.561958
16.3455	1.35344	1.81492	1.29933	-1.30222	-0.31131	-2.11506	-1.24286	0.521543	0.62823	1.37933	1.44368	-4.09198	-4.76538	-4.25235	-4.3699	0.203085	0.85879	1.36694	1.23739	-0.13219	-2.35882	-0.54848	-1.01316	0.683476	2.50261	2.94113	1.6856	-3.44983	-2.74652	-1.50573	-2.56736	0.568318
16.3665	1.33672	1.8196	1.33294	-1.31894	-0.30663	-2.08145	-1.23567	0.514035	0.66896	1.4122	1.46878	-4.05125	-4.73251	-4.22725	-4.337	0.204176	0.87008	1.33744	1.24376	-0.1209	-2.38832	-0.54211	-1.01711	0.696304	2.51611	2.93388	1.674	-3.43633	-2.75377	-1.51733	-2.56914	0.561606
16.3875	1.4413	1.92454	1.42614	-1.21436	-0.20169	-1.98825	-1.13477	0.517269	0.73453	1.49989	1.60078	-3.98568	-4.64482	-4.09525	-4.24192	0.20392	0.94915	1.45866	1.3123	-0.04183	-2.2671	-0.47357	-0.9275	0.681297	2.59843	3.00838	1.76111	-3.35401	-2.67927	-1.43022	-2.48783	0.563539
16.4085	1.44756	1.95615	1.42913	-1.2081	-0.17008	-1.98526	-1.12115	0.525798	0.74689	1.49736	1.62231	-3.97332	-4.64735	-4.07372	-4.23146	0.209953	0.97381	1.47493	1.34147	-0.01717	-2.25083	-0.4444	-0.904133	0.68455	2.64595	3.06316	1.70208	-3.30649	-2.62449	-1.48925	-2.47341	0.530003
16.4295	1.4868	1.98277	1.46289	-1.16886	-0.14346	-1.9515	-1.08794	0.523502	0.77999	1.53941	1.65554	-3.94022	-4.6053	-4.04049	-4.19534	0.207015	1.00483	1.50388	1.39816	0.01385	-2.22188	-0.38771	-0.865247	0.68815	2.66002	3.05666	1.7299	-3.29242	-2.63099	-1.46143	-2.46161	0.535303
16.4505	1.5279	1.99018	1.5031	-1.12776	-0.13605	-1.91129	-1.05837	0.513641	0.80552	1.5647	1.68728	-3.91469	-4.58001	-4.00875	-4.16782	0.207878	1.00082	1.54756	1.34232	0.00984	-2.1782	-0.44355	-0.870637	0.666754	2.65252	3.07895	1.74456	-3.29992	-2.6087	-1.44677	-2.4518	0.54068
16.4715	1.57731	2.05518	1.57631	-1.07835	-0.07105	-1.83808	-0.995827	0.511764	0.8615	1.64965	1.78647	-3.85871	-4.49506	-3.90956	-4.08778	0.20417	1.07597	1.59325	1.48616	0.08499	-2.13251	-0.29971	-0.78241	0.684124	2.74684	3.13801	1.78319	-3.2056	-2.54964	-1.40814	-2.38779	0.525154
16.4925	1.64673	2.12905	1.67458	-1.00893	0.00282	-1.73981	-0.915307	0.505227	0.92901	1.72119	1.87973	-3.7912	-4.42352	-3.8163	-4.01034	0.206717	1.15105	1.66782	1.50118	0.16007	-2.05794	-0.28469	-0.72752	0.677487	2.79347	3.18843	1.82404	-3.15897	-2.49922	-1.36729	-2.34183	0.523166
16.5135	1.62837	2.13539	1.68297	-1.02729	0.00916	-1.73142	-0.916517	0.505506	0.91839	1.74208	1.893	-3.80182	-4.40263	-3.80303	-4.00249	0.200069	1.17637	1.73082	1.52399	0.18539	-1.99494	-0.26188	-0.690477	0.664889	2.83809	3.23583	1.84902	-3.11435	-2.45182	-1.34231	-2.30283	0.51694
16.5345	1.67057	2.16348	1.71344	-0.98509	0.03725	-1.70095	-0.88293	0.504368	0.94367	1.80271	1.95432	-3.77654	-4.342	-3.74171	-3.95342	0.194552	1.17548	1.72998	1.58631	0.1845	-1.99578	-0.19956	-0.67028	0.671959	2.86794	3.23417	1.79969	-3.0845	-2.45348	-1.39164	-2.30987	0.493933
16.5555	1.66528	2.2092	1.74058	-0.99038	0.08297	-1.67381	-0.860407	0.511286	0.99007	1.80732	2.00007	-3.73014	-4.33739	-3.69596	-3.92116	0.208347	1.22937	1.76381	1.56096	0.23839	-1.96195	-0.22491	-0.64949	0.66972	2.89387	3.27928	1.79668	-3.05857	-2.40837	-1.39465	-2.2872	0.484138
16.5765	1.79296	2.30107	1.86307	-0.8627	0.17484	-1.55132	-0.746393	0.501681	1.05995	1.92956	2.11463	-3.66026	-4.21515	-3.5814	-3.81894	0.19941	1.29969	1.81615	1.69662	0.30871	-1.90961	-0.08925	-0.563383	0.682846	3.00659	3.37799	1.8741	-2.94585	-2.30966	-1.31723	-2.19091	0.473876
16.5975	1.78529	2.28771	1.86558	-0.87037	0.16148	-1.54881	-0.752567	0.497219	1.0903	1.93643	2.15634	-3.62991	-4.20828	-3.53969	-3.79263	0.209452	1.29039	1.87947	1.66375	0.29941	-1.84629	-0.12212	-0.556333	0.656357	3.01901	3.38565	1.8355	-2.93343	-2.302	-1.35583	-2.19709	0.458425
16.6185	1.85069	2.33853	1.90662	-0.80497	0.2123	-1.50777	-0.700147	0.4993	1.11303	2.02184	2.21913	-3.60718	-4.12287	-3.4769	-3.73565	0.197229	1.34093	1.90971	1.7603	0.34995	-1.81605	-0.02557	-0.497223	0.668264	3.09457	3.46012	1.82292	-2.85787	-2.22753	-1.36841	-2.15127	0.431657
16.6395	1.83158	2.35751	1.93178	-0.82408	0.23128	-1.48261	-0.691803	0.499158	1.11696	2.06621	2.2503	-3.60325	-4.0785	-3.44573	-3.70916	0.190186	1.35884	1.9186	1.77099	0.36786	-1.80716	-0.01488	-0.484727	0.670384	3.10664	3.48229	1.81152	-2.8458	-2.20536	-1.37981	-2.14366	0.424318
16.6605	1.92204	2.43845	1.99836	-0.73362	0.31222	-1.41603	-0.612477	0.502566	1.18092	2.15303	2.3442	-3.53929	-3.99168	-3.35183	-3.6276	0.189913	1.39189	1.99447	1.85817	0.40091	-1.73129	0.0723	-0.41936	0.662789	3.20616	3.56153	1.84861	-2.74628	-2.12612	-1.34272	-2.07171	0.406085
16.6815	1.98201	2.49961	2.03607	-0.67365	0.37338	-1.37832	-0.55953	0.508881	1.26379	2.23486	2.42365	-3.45642	-3.90985	-3.27238	-3.54622	0.18942	1.46301	2.03951	1.90378	0.47203	-1.68625	0.11791	-0.365437	0.668272	3.30457	3.6331	1.88354	-2.64787	-2.05455	-1.30779	-2.0034	0.387692
16.7025	1.96087	2.52594	2.07853	-0.69479	0.39971	-1.33586	-0.543647	0.506683	1.256	2.29472	2.47352	-3.46421	-3.84999	-3.22251	-3.51224	0.182723	1.49393	2.04732	1.92867	0.50295	-1.67844	0.1428	-0.34423	0.675158	3.32784	3.67257	1.8499	-2.6246	-2.01508	-1.34143	-1.9937	0.370573
16.7235	2.0065	2.56901	2.11671	-0.64916	0.44278	-1.29768	-0.501353	0.507834	1.29874	2.34359	2.54469	-3.42147	-3.80112	-3.15134	-3.45798	0.188461	1.52764	2.10097	1.96662	0.53666	-1.62479	0.18075	-0.30246	0.6691	3.38543	3.72891	1.8441	-2.56701	-1.95874	-1.34723	-1.95766	0.352121
16.7445	2.00555	2.57051	2.18446	-0.65011	0.44428	-1.22993	-0.478587	0.490853	1.33481	2.38678	2.56	-3.3854	-3.75793	-3.13603	-3.42645	0.180697	1.53019	2.09691	2.01886	0.53921	-1.62885	0.23299	-0.28555	0.677442	3.42052	3.79448	1.84998	-2.53192	-1.89317	-1.34135	-1.92215	0.343993
16.7655	2.12182	2.69926	2.24479	-0.53384	0.57303	-1.1696	-0.376803	0.509145	1.43962	2.48531	2.69311	-3.28059	-3.6594	-3.00292	-3.3143	0.190258	1.60802	2.21137	2.07484	0.61704	-1.51439	0.28897	-0.202793	0.662601	3.57177	3.87072	1.87455	-2.38067	-1.81693	-1.31678	-1.83813	0.307301
16.7865	2.1083	2.693	2.27391	-0.54736	0.56677	-1.14048	-0.37369	0.500432	1.39239	2.52318	2.71183	-3.32782	-3.62153	-2.9842	-3.31118	0.184169	1.62253	2.21243	2.07409	0.63155	-1.51333	0.28822	-0.197853	0.665164	3.58437	3.92507	1.87085	-2.36807	-1.76258	-1.32048	-1.81704	0.303637
16.8075	2.1158	2.76465	2.30545	-0.53986	0.63842	-1.10894	-0.336793	0.514537	1.4729	2.56864	2.79846	-3.24731	-3.57607	-2.89757	-3.24032	0.195897	1.64588	2.2373	2.08373	0.6549	-1.48846	0.29786	-0.178567	0.663007	3.61512	3.97193	1.85693	-2.33732	-1.71572	-1.3344	-1.79581	0.292275
16.8285	2.0997	2.78051	2.31726	-0.55596	0.65428	-1.09713	-0.332937	0.51774	1.48007	2.60575	2.83147	-3.24014	-3.53896	-2.86456	-3.21455	0.195102	1.6343	2.24347	2.08636	0.64332	-1.48229	0.30049	-0.179493	0.658873	3.68091	4.00063	1.86233	-2.27153	-1.68702	-1.329	-1.76252	0.274691
16.8495	2.13653	2.8677	2.38503	-0.51913	0.74147	-1.02936	-0.269007	0.52627	1.52323	2.7194	2.914	-3.19698	-3.42531	-2.78203	-3.13477	0.188286	1.68048	2.33587	2.15386	0.6895	-1.38989	0.36799	-0.1108	0.646244	3.77346	4.09529	1.8455	-2.17898	-1.59236	-1.34583	-1.70572	0.247099
16.8705	2.19872	2.94819	2.49879	-0.45694	0.82196	-0.9156	-0.183527	0.519886	1.61863	2.79327	3.04887	-3.10158	-3.35144	-2.64716	-3.03339	0.206147	1.7492	2.43428	2.12162	0.75822	-1.29148	0.33575	-0.0658367	0.624839	3.86387	4.2032	1.88581	-2.08857	-1.48445	-1.30552	-1.62618	0.236895
16.8915	2.15448	2.97198	2.52059	-0.50118	0.84575	-0.8938	-0.183077	0.526751	1.63012	2.86181	3.01939	-3.09009	-3.2829	-2.67664	-3.01654	0.178834	1.70574	2.43967	2.11272	0.71476	-1.28609	0.32685	-0.0814933	0.61262	3.90406	4.22261	1.85112	-2.04838	-1.46504	-1.34021	-1.61788	0.218247
16.9125	2.12444	2.98344	2.52934	-0.53122	0.85721	-0.88505	-0.186353	0.531685	1.61539	2.86959	3.02693	-3.10482	-3.27512	-2.6691	-3.01635	0.180449	1.69349	2.44677	2.0755	0.70251	-1.27899	0.28963	-0.0956167	0.603572	3.93295	4.25839	1.8294	-2.01949	-1.42926	-1.36193	-1.60356	0.208871
16.9335	2.17465	3.06895	2.6165	-0.48101	0.94272	-0.79789	-0.11206	0.535264	1.72603	2.96585	3.1346	-2.99418	-3.17886	-2.56143	-2.91149	0.182969	1.74875	2.51781	2.11913	0.75777	-1.20795	0.33326	-0.0389733	0.597197	4.01856	4.37337	1.86011	-1.93388	-1.31428	-1.33122	-1.52646	0.203769
16.9545	2.19029	3.13241	2.72568	-0.46537	1.00618	-0.68871	-0.0493	0.531664	1.76564	3.06663	3.22069	-2.95457	-3.07808	-2.47534	-2.836	0.183819	1.77041	2.61107	2.12148	0.77943	-1.11469	0.33561	0.000116667	0.571938	4.13472	4.44535	1.89134	-1.81772	-1.2423	-1.29999	-1.45334	0.182951
16.9755	2.16978	3.15909	2.73084	-0.48588	1.03286	-0.68355	-0.0455233	0.542203	1.7898	3.05684	3.27085	-2.93041	-3.08787	-2.42518	-2.81449	0.19989	1.75711	2.63321	2.08431	0.76613	-1.09255	0.29844	-0.00932667	0.558185	4.14961	4.48418	1.8686	-1.80283	-1.20347	-1.32273	-1.44301	0.183174
16.9965	2.19711	3.24043	2.77298	-0.45855	1.1142	-0.64141	0.00474667	0.557233	1.82496	3.15883	3.35503	-2.89525	-2.98588	-2.341	-2.74071	0.20156	1.78547	2.6817	2.06685	0.79449	-1.04406	0.28098	0.01047	0.547707	4.21879	4.53963	1.86578	-1.73365	-1.14802	-1.32555	-1.40241	0.173369
17.0175	2.18318	3.19316	2.82262	-0.47248	1.06693	-0.59177	0.000893333	0.53413	1.83379	3.18669	3.34468	-2.88642	-2.95802	-2.35135	-2.73193	0.191409	1.75567	2.70766	2.03966	0.76469	-1.0181	0.25379	0.000126667	0.530045	4.27455	4.59319	1.83276	-1.67789	-1.09446	-1.35857	-1.37697	0.168673
17.0385	2.21692	3.30348	2.90884	-0.43874	1.17725	-0.50555	0.0776533	0.550137	1.9149	3.29825	3.44683	-2.80531	-2.84646	-2.2492	-2.63366	0.192595	1.82048	2.78656	2.07131	0.8295	-0.9392	0.28544	0.05858	0.523028	4.3364	4.65498	1.84248	-1.61604	-1.03267	-1.34885	-1.33252	0.168602
17.0595	2.31564	3.35285	3.00892	-0.34002	1.22662	-0.40547	0.160377	0.533456	2.00218	3.40998	3.53288	-2.71803	-2.73473	-2.16315	-2.53864	0.187805	1.86004	2.87292	2.10749	0.86906	-0.85284	0.32162	0.112613	0.507936	4.43675	4.77846	1.89151	-1.51569	-0.90919	-1.29982	-1.24157	0.177488
17.0805	2.31436	3.34768	3.05437	-0.3413	1.22145	-0.36002	0.173377	0.524065	1.98647	3.43723	3.5527	-2.73374	-2.70748	-2.14333	-2.52818	0.192576	1.83537	2.90977	2.10176	0.84439	-0.81599	0.31589	0.114763	0.489746	4.49053	4.78927	1.84832	-1.46191	-0.89838	-1.34301	-1.23443	0.171497
17.1015	2.32485	3.36229	3.10454	-0.33081	1.23606	-0.30985	0.198467	0.518832	2.01281	3.45561	3.60453	-2.7074	-2.6891	-2.0915	-2.496	0.202319	1.8244	2.91394	2.10218	0.83342	-0.81182	0.31631	0.112637	0.485735	4.50434	4.86536	1.81575	-1.4481	-0.82229	-1.37558	-1.21532	0.197629
17.1225	2.38026	3.4149	3.1834	-0.2754	1.28867	-0.23099	0.26076	0.514115	2.0805	3.62579	3.68896	-2.63971	-2.51892	-2.00707	-2.38857	0.193909	1.92149	3.04942	2.15763	0.93051	-0.67634	0.37176	0.208643	0.470973	4.58986	4.91251	1.83168	-1.36258	-0.77514	-1.35965	-1.16579	0.195327
17.1435	2.43137	3.40596	3.28254	-0.22429	1.27973	-0.13185	0.307863	0.486665	2.18674	3.66901	3.79392	-2.53347	-2.4757	-1.90211	-2.30376	0.201516	1.96348	3.131	2.22061	0.9725	-0.59476	0.43474	0.270827	0.459792	4.69652	5.02366	1.8573	-1.25592	-0.66399	-1.33403	-1.08465	0.211534
17.1645	2.48355	3.4047	3.34056	-0.17211	1.27847	-0.07383	0.344177	0.468007	2.18271	3.70769	3.81832	-2.5375	-2.43702	-1.87771	-2.28408	0.205243	1.9509	3.177	2.22507	0.95992	-0.54876	0.4392	0.283453	0.442426	4.73589	5.04129	1.82546	-1.21655	-0.64636	-1.36587	-1.07626	0.219229
17.1855	2.50904	3.41973	3.40094	-0.14662	1.2935	-0.01345	0.37781	0.459456	2.25433	3.78494	3.86561	-2.46588	-2.35977	-1.83042	-2.21869	0.196537	2.01526	3.25173	2.26686	1.02428	-0.47403	0.48099	0.343747	0.437935	4.77396	5.12113	1.81627	-1.17848	-0.56652	-1.37506	-1.04002	0.243456
17.2065	2.55352	3.39778	3.44843	-0.10214	1.27155	0.03404	0.40115	0.436972	2.24201	3.81791	3.89695	-2.4782	-2.3268	-1.79908	-2.20136	0.205834	2.03095	3.27838	2.276	1.03997	-0.44738	0.49013	0.360907	0.434195	4.82302	5.16001	1.79385	-1.12942	-0.52764	-1.39748	-1.01818	0.257187
17.2275	2.63038	3.41067	3.57168	-0.02528	1.28444	0.15729	0.47215	0.40955	2.33904	3.89031	4.04208	-2.38117	-2.2544	-1.65395	-2.09651	0.224284	2.09842	3.36338	2.37831	1.10744	-0.36238	0.59244	0.445833	0.430586	4.91009	5.24943	1.79734	-1.04235	-0.43822	-1.39399	-0.958187	0.279098
17.2485	2.73416	3.4518	3.65661	0.0785	1.32557	0.24222	0.548763	0.391268	2.402	4.00576	4.11223	-2.31821	-2.13895	-1.5838	-2.01365	0.221069	2.17007	3.48583	2.45172	1.17909	-0.23993	0.66585	0.535003	0.414827	5.00792	5.33333	1.81571	-0.94452	-0.35432	-1.37562	-0.891487	0.296014
17.2695	2.78657	3.42294	3.68286	0.13091	1.29671	0.26847	0.565363	0.367823	2.40895	3.97274	4.14578	-2.31126	-2.17197	-1.55025	-2.01116	0.233937	2.19421	3.46394	2.48863	1.20323	-0.26182	0.70276	0.548057	0.429939	5.03984	5.38312	1.78422	-0.9126	-0.30453	-1.40711	-0.874747	0.31885
17.2905	2.80426	3.39049	3.72196	0.1486	1.26426	0.30757	0.573477	0.348427	2.43948	3.94885	4.21775	-2.28073	-2.19586	-1.47828	-1.98496	0.25452	2.21683	3.47417	2.50408	1.22585	-0.25159	0.71821	0.564157	0.4334	5.05587	5.40644	1.72906	-0.89657	-0.28121	-1.46227	-0.880017	0.341043
17.3115	2.83401	3.41787	3.80671	0.17835	1.29164	0.39232	0.62077	0.341075	2.53415	3.98763	4.29048	-2.18606	-2.15708	-1.40555	-1.91623	0.255477	2.27441	3.52627	2.60406	1.28343	-0.19949	0.81819	0.634043	0.437872	5.17434	5.54105	1.76326	-0.7781	-0.1466	-1.42807	-0.784257	0.369941
17.3325	2.93437	3.44752	3.89276	0.27871	1.32129	0.47837	0.69279	0.319492	2.59437	4.05498	4.40859	-2.12584	-2.08973	-1.28744	-1.83434	0.273647	2.32454	3.5893	2.73121	1.33356	-0.13646	0.94534	0.714147	0.439821	5.25958	5.62255	1.76305	-0.69286	-0.0651	-1.42828	-0.728747	0.393925
17.3535	2.94874	3.41495	3.93309	0.29308	1.28872	0.5187	0.700167	0.301398	2.58729	4.03647	4.44653	-2.13292	-2.10824	-1.2495	-1.83022	0.290447	2.37045	3.55773	2.75721	1.37947	-0.16803	0.97134	0.727593	0.463051	5.26522	5.67774	1.74239	-0.68722	-0.00991	-1.44894	-0.715357	0.41565
17.3745	3.00317	3.40858	4.01767	0.34751	1.28235	0.60328	0.74438	0.278934	2.67844	4.02816	4.51881	-2.04177	-2.11655	-1.17722	-1.77851	0.301421	2.41049	3.56661	2.82833	1.41951	-0.15915	1.04246	0.767607	0.47599	5.37079	5.72409	1.73917	-0.58165	0.03644	-1.45216	-0.66579	0.431776
17.3955	3.01502	3.39434	3.99471	0.35936	1.26811	0.58032	0.73593	0.273628	2.70353	4.02671	4.5534	-2.01668	-2.118	-1.14263	-1.7591	0.309621	2.45493	3.51181	2.82865	1.46395	-0.21395	1.04278	0.76426	0.50399	5.37753	5.76419	1.68218	-0.57491	0.07654	-1.50915	-0.669173	0.460169
17.4165	3.0781	3.4198	4.09549	0.42244	1.29357	0.6811	0.799037	0.258295	2.79526	4.05013	4.66779	-1.92495	-2.09458	-1.02824	-1.68259	0.330819	2.51128	3.52608	2.94716	1.5203	-0.19968	1.16129	0.827303	0.523846	5.44568	5.85955	1.72646	-0.50676	0.1719	-1.46487	-0.59991	0.474785
17.4375	3.14392	3.45623	4.21731	0.48826	1.33	0.80292	0.873727	0.245555	2.857	4.02517	4.79132	-1.86321	-2.11954	-0.90471	-1.62915	0.369703	2.60723	3.54326	3.05873	1.61625	-0.1825	1.27286	0.902203	0.551336	5.53833	5.95914	1.72842	-0.41411	0.27149	-1.46291	-0.535177	0.504324
17.4585	3.14597	3.41505	4.21947	0.49031	1.28882	0.80508	0.861403	0.232224	2.88639	4.0211	4.80435	-1.83382	-2.12361	-0.89168	-1.61637	0.371876	2.62087	3.51492	3.12651	1.62989	-0.21084	1.34064	0.919897	0.571501	5.55845	5.95526	1.71619	-0.39399	0.26761	-1.47514	-0.53384	0.507925
17.4795	3.15288	3.38394	4.26282	0.49722	1.25771	0.84843	0.867787	0.219748	2.95154	4.03525	4.86348	-1.76867	-2.10946	-0.83255	-1.57023	0.381733	2.6195	3.45532	3.14492	1.62852	-0.27044	1.35905	0.90571	0.593198	5.57597	6.02462	1.6548	-0.37647	0.33697	-1.53653	-0.525343	0.545931
17.5005	3.2406	3.40197	4.32734	0.58494	1.27574	0.91295	0.924543	0.199501	3.01122	4.0625	4.95667	-1.70899	-2.08221	-0.73936	-1.51019	0.400189	2.67173	3.45955	3.19644	1.68075	-0.26621	1.41057	0.941703	0.608972	5.62489	6.13102	1.67234	-0.32755	0.44337	-1.51899	-0.467723	0.570804
17.5215	3.28859	3.42609	4.3811	0.63293	1.29986	0.96671	0.9665	0.192526	3.1258	4.09966	5.04311	-1.59441	-2.04505	-0.65292	-1.43079	0.410116	2.77214	3.52205	3.27469	1.78116	-0.20371	1.48882	1.02209	0.618683	5.68705	6.18436	1.74194	-0.26539	0.49671	-1.44939	-0.406023	0.566174
17.5425	3.32327	3.39115	4.43644	0.66761	1.26492	1.02205	0.98486	0.173428	3.17149	4.11076	5.11579	-1.54872	-2.03395	-0.58024	-1.38764	0.427309	2.72219	3.51043	3.31843	1.73121	-0.21533	1.53256	1.01615	0.618403	5.67623	6.18179	1.70898	-0.27621	0.49414	-1.48235	-0.421473	0.575168
17.5635	3.39185	3.40062	4.46993	0.73619	1.27439	1.05554	1.02204	0.156265	3.24747	4.15999	5.21818	-1.47274	-1.98472	-0.47785	-1.31177	0.442379	2.80029	3.48621	3.301	1.80931	-0.23955	1.51513	1.0283	0.639586	5.70342	6.22072	1.63714	-0.24902	0.53307	-1.55419	-0.42338	0.608814
17.5845	3.43918	3.33351	4.46277	0.78352	1.20728	1.04838	1.01306	0.123597	3.2169	4.17194	5.25814	-1.50331	-1.97277	-0.43789	-1.30466	0.454078	2.77832	3.47577	3.34456	1.78734	-0.24999	1.55869	1.03201	0.644391	5.68021	6.21628	1.63122	-0.27223	0.52863	-1.56011	-0.43457	0.608406
17.6055	3.48395	3.36755	4.54368	0.82829	1.24132	1.12929	1.0663	0.123321	3.3345	4.22822	5.39861	-1.38571	-1.91649	-0.29742	-1.19987	0.476532	2.80781	3.55424	3.36261	1.81683	-0.17152	1.57674	1.07402	0.626613	5.71944	6.26801	1.67731	-0.233	0.58036	-1.51402	-0.388887	0.609599
17.6265	3.60014	3.43185	4.60132	0.94448	1.30562	1.18693	1.14568	0.106273	3.45286	4.30592	5.49262	-1.26735	-1.83879	-0.20341	-1.10318	0.479176	2.87539	3.57651	3.38141	1.88441	-0.14925	1.59554	1.11023	0.635239	5.73828	6.2519	1.66264	-0.21416	0.56425	-1.52869	-0.392867	0.610751
17.6475	3.61573	3.3669	4.57154	0.96007	1.24067	1.15715	1.1193	0.083184	3.43259	4.35825	5.5201	-1.28762	-1.78646	-0.17593	-1.08334	0.476008	2.76842	3.62217	3.37225	1.77744	-0.10359	1.58638	1.08674	0.597717	5.7099	6.22172	1.64635	-0.24254	0.53407	-1.54498	-0.417817	0.606535
17.6685	3.70424	3.33827	4.61	1.04858	1.21204	1.19561	1.15208	0.0519652	3.49758	4.37228	5.56829	-1.22263	-1.77243	-0.12774	-1.04093	0.483395	2.76284	3.59183	3.29514	1.77186	-0.13393	1.50927	1.04907	0.596336	5.65465	6.17495	1.58649	-0.29779	0.4873	-1.60484	-0.471777	0.610182
17.6895	3.77478	3.34701	4.66922	1.11912	1.22078	1.25483	1.19824	0.0407645	3.57801	4.52037	5.66354	-1.1422	-1.62434	-0.03249	-0.93301	0.471281	2.77958	3.65929	3.33227	1.7886	-0.06647	1.5464	1.08951	0.582203	5.6742	6.22873	1.59909	-0.27824	0.54108	-1.59224	-0.443133	0.621331
17.7105	3.90516	3.38458	4.7404	1.2495	1.25835	1.32601	1.27795	0.0241638	3.68038	4.59932	5.7401	-1.03983	-1.54539	0.04407	-0.84705	0.468853	2.81189	3.74404	3.32803	1.82091	0.01828	1.54216	1.12712	0.560227	5.70354	6.2518	1.66898	-0.2489	0.56415	-1.52235	-0.402367	0.607189
17.7315	3.9172	3.35039	4.708	1.26154	1.22416	1.29361	1.25977	0.020068	3.68556	4.62688	5.78519	-1.03465	-1.51783	0.08916	-0.821107	0.476027	2.76291	3.71289	3.28185	1.77193	-0.01287	1.49598	1.08501	0.554691	5.6293	6.1965	1.64504	-0.32314	0.50885	-1.54629	-0.453527	0.596839
17.7525	3.99077	3.31658	4.72896	1.33511	1.19035	1.31457	1.28001	0.0452204	3.73997	4.72162	5.86318	-0.98024	-1.42309	0.16715	-0.745393	0.473843	2.74341	3.80716	3.25168	1.75243	0.0814	1.46581	1.09988	0.515918	5.63048	6.16726	1.64077	-0.32196	0.47961	-1.55056	-0.464303	0.590365
17.7735	4.00297	3.33566	4.70246	1.34731	1.20943	1.28807	1.2816	0.0399336	3.74951	4.77942	5.90674	-0.9707	-1.36529	0.21071	-0.708427	0.473475	2.69929	3.78207	3.19988	1.70831	0.05631	1.41401	1.05954	0.50876	5.5977	6.13188	1.60293	-0.35474	0.44423	-1.5884	-0.499637	0.591225
17.7945	4.10233	3.32058	4.74308	1.44667	1.19435	1.32869	1.32324	0.0728895	3.79623	4.88754	5.94703	-0.92398	-1.25717	0.251	-0.643383	0.457419	2.72525	3.86256	3.21944	1.73427	0.1368	1.43357	1.10155	0.490121	5.60547	6.15625	1.65798	-0.34697	0.4686	-1.53335	-0.470573	0.581208
17.8155	4.13309	3.34998	4.76225	1.47743	1.22375	1.34786	1.34968	0.0732368	3.83457	4.99619	6.00755	-0.88564	-1.14852	0.31152	-0.574213	0.449321	2.73582	3.92638	3.23824	1.74484	0.20062	1.45237	1.13261	0.473582	5.63418	6.16503	1.64986	-0.31826	0.47738	-1.54147	-0.460783	0.587132
17.8365	4.11853	3.32832	4.75364	1.46287	1.20209	1.33925	1.33474	0.0753145	3.82109	5.06902	5.99726	-0.89912	-1.07569	0.30123	-0.55786	0.432559	2.66752	3.92798	3.17723	1.67654	0.20222	1.39136	1.09004	0.451479	5.57848	6.113	1.62964	-0.37396	0.42535	-1.56169	-0.503433	0.577251
17.8575	4.10491	3.31023	4.73809	1.44925	1.184	1.3237	1.31898	0.0766074	3.84632	5.12962	5.96475	-0.87389	-1.01509	0.26872	-0.540087	0.406452	2.6295	3.89714	3.14055	1.63852	0.17138	1.35468	1.05486	0.449275	5.53969	6.07622	1.60722	-0.41275	0.38857	-1.58411	-0.536097	0.572794
17.8785	4.17249	3.33055	4.73882	1.51683	1.20432	1.32443	1.34853	0.0910149	3.84117	5.26129	6.01304	-0.87904	-0.88342	0.31701	-0.481817	0.399415	2.63424	3.902	3.17483	1.64326	0.17624	1.38896	1.06949	0.452616	5.57191	6.10578	1.59106	-0.38053	0.41813	-1.60027	-0.52089	0.586873
17.8995	4.19041	3.33641	4.7299	1.53475	1.21018	1.31551	1.35348	0.0955994	3.89841	5.37267	6.09849	-0.8218	-0.77204	0.40246	-0.397127	0.400051	2.65483	3.95876	3.18108	1.66385	0.233	1.39521	1.09735	0.439079	5.55966	6.10544	1.65657	-0.39278	0.41779	-1.53476	-0.50325	0.566353
17.9205	4.1766	3.32528	4.73915	1.52094	1.19905	1.32476	1.34825	0.093661	3.92159	5.41912	6.03539	-0.79862	-0.72559	0.33936	-0.39495	0.36776	2.60499	3.93945	3.12822	1.61401	0.21369	1.34235	1.05668	0.42873	5.55569	6.03904	1.56765	-0.39675	0.35139	-1.62368	-0.556347	0.575711
17.9415	4.11774	3.32603	4.74967	1.46208	1.1998	1.33528	1.33239	0.0757275	3.88754	5.4842	6.00097	-0.83267	-0.66051	0.30494	-0.39608	0.354016	2.60499	3.93734	3.14255	1.61401	0.21158	1.35668	1.06076	0.431038	5.52363	6.04183	1.60428	-0.42881	0.35418	-1.58705	-0.553893	0.563864
17.9625	4.08814	3.28147	4.7099	1.43248	1.15524	1.29551	1.29441	0.0800342	3.88922	5.49308	5.97087	-0.83099	-0.65163	0.27484	-0.402593	0.342651	2.5514	3.87455	3.06819	1.56042	0.14879	1.28232	0.997177	0.431723	5.46176	6.01341	1.57658	-0.49068	0.32576	-1.61475	-0.593223	0.562518
17.9835	4.11737	3.33603	4.72805	1.46171	1.2098	1.31366	1.32839	0.0730922	3.97702	5.64383	6.05338	-0.74319	-0.50088	0.35735	-0.295573	0.333871	2.5819	3.91451	3.1275	1.59092	0.18875	1.34163	1.04043	0.43188	5.52155	6.03994	1.62041	-0.43089	0.35229	-1.57092	-0.54984	0.55836
18.0045	4.05671	3.31717	4.71405	1.40105	1.19094	1.29966	1.29722	0.0606658	3.94399	5.67541	6.00326	-0.77622	-0.4693	0.30723	-0.312763	0.32241	2.54248	3.86235	3.07469	1.5515	0.13659	1.28882	0.992303	0.434524	5.4839	6.0335	1.59327	-0.46854	0.34585	-1.59806	-0.573583	0.563611
18.0255	4.04557	3.30359	4.67693	1.38991	1.17736	1.26254	1.2766	0.0617595	4.01832	5.71929	5.99343	-0.70189	-0.42542	0.2974	-0.276637	0.297908	2.52439	3.87875	3.04398	1.53341	0.15299	1.25811	0.981503	0.421811	5.49701	6.00747	1.57382	-0.45543	0.31982	-1.61751	-0.584373	0.562963
18.0465	4.01712	3.26756	4.66398	1.36146	1.14133	1.24959	1.25079	0.0635489	4.00896	5.74876	5.97856	-0.71125	-0.39595	0.28253	-0.27489	0.293196	2.47481	3.82179	3.02708	1.48383	0.09603	1.24121	0.940357	0.427934	5.45158	5.96119	1.56787	-0.50086	0.27354	-1.62346	-0.616927	0.550683
18.0675	4.01979	3.30946	4.69791	1.36413	1.18323	1.28352	1.27696	0.0523242	4.07798	5.85231	6.00525	-0.64223	-0.2924	0.30922	-0.20847	0.277847	2.50643	3.8309	3.05847	1.51545	0.10514	1.2726	0.964397	0.43531	5.48026	5.98259	1.5599	-0.47218	0.29494	-1.63143	-0.60289	0.559922
18.0885	4.00334	3.33749	4.71712	1.34768	1.21126	1.30273	1.28722	0.040137	4.16183	5.84534	6.03494	-0.55838	-0.29937	0.33891	-0.172947	0.266627	2.50806	3.87199	3.07171	1.51708	0.14623	1.28584	0.98305	0.423701	5.50064	5.99014	1.62654	-0.4518	0.30249	-1.56479	-0.571367	0.542342
18.1095	3.98742	3.30277	4.67163	1.33176	1.17654	1.25724	1.25518	0.04482	4.1849	5.86667	5.95526	-0.53531	-0.27804	0.25923	-0.184707	0.234063	2.4842	3.81411	3.00919	1.49322	0.08835	1.22332	0.934963	0.430417	5.47364	5.93253	1.61318	-0.4788	0.24488	-1.57815	-0.604023	0.529975
18.1305	3.93447	3.23337	4.66879	1.27881	1.10714	1.2544	1.21345	0.05362	4.22958	5.91533	5.94373	-0.49063	-0.22938	0.2477	-0.157437	0.216152	2.44305	3.80444	3.00953	1.45207	0.07868	1.22366	0.918137	0.424876	5.43006	5.91635	1.55791	-0.52238	0.2287	-1.63342	-0.642367	0.540885
18.1515	3.93365	3.26211	4.65152	1.27799	1.13588	1.23713	1.217	0.0422403	4.31091	5.89246	5.95355	-0.4093	-0.25225	0.25752	-0.134677	0.201271	2.46455	3.78501	3.01448	1.47357	0.05925	1.22861	0.920477	0.436381	5.46076	5.90752	1.63561	-0.49168	0.21987	-1.55572	-0.609177	0.515924
18.1725	3.94555	3.2865	4.69963	1.28989	1.16027	1.28524	1.24513	0.0424529	4.41466	5.96292	5.9896	-0.30555	-0.18179	0.29357	-0.06459	0.182609	2.47527	3.82442	3.05192	1.48429	0.09866	1.26605	0.949667	0.430142	5.49866	5.95103	1.65773	-0.45378	0.26338	-1.5336	-0.574667	0.522253
18.1935	3.926	3.26127	4.66155	1.27034	1.13504	1.24716	1.21751	0.0417761	4.4716	5.96647	5.92296	-0.24861	-0.17824	0.22693	-0.06664	0.148184	2.4414	3.82138	2.99008	1.45042	0.09562	1.20421	0.91675	0.416672	5.43571	5.94012	1.6431	-0.51673	0.25247	-1.54823	-0.604163	0.521652
18.2145	3.91903	3.25369	4.64661	1.26337	1.12746	1.23222	1.20768	0.0411073	4.54301	5.97852	5.90732	-0.1772	-0.16619	0.21129	-0.0440333	0.127701	2.44184	3.80679	3.02779	1.45086	0.08103	1.24192	0.924603	0.426077	5.42665	5.90175	1.65537	-0.52579	0.2141	-1.53596	-0.615883	0.507203
18.2355	3.84742	3.23834	4.62602	1.19176	1.11211	1.21163	1.17183	0.0304076	4.5596	5.93141	5.8464	-0.16061	-0.2133	0.15037	-0.0745133	0.113466	2.40305	3.77203	2.9472	1.41207	0.04627	1.16133	0.873223	0.419764	5.38482	5.87047	1.67975	-0.56762	0.18282	-1.51158	-0.632127	0.490193
18.2565	3.87584	3.26834	4.63973	1.22018	1.14211	1.22534	1.19588	0.0269246	4.62065	5.97067	5.90305	-0.09956	-0.17404	0.20702	-0.0221933	0.116606	2.44649	3.80656	3.0104	1.45551	0.0808	1.22453	0.92028	0.425003	5.44542	5.89129	1.72659	-0.50702	0.20364	-1.46474	-0.589373	0.483377
18.2775	3.8828	3.23945	4.64543	1.22714	1.11322	1.23104	1.19047	0.0386397	4.75408	6.0209	5.94137	0.03387	-0.12381	0.24534	0.0518	0.106941	2.44516	3.82921	3.01972	1.45418	0.10345	1.23385	0.930493	0.418385	5.47876	5.89726	1.76524	-0.47368	0.20961	-1.42609	-0.563387	0.474311
18.2985	3.8455	3.24633	4.62113	1.18984	1.1201	1.20674	1.17223	0.026516	4.73351	5.99961	5.88827	0.0133	-0.1451	0.19224	0.0201467	0.0974418	2.43215	3.76851	2.95343	1.44117	0.04275	1.16756	0.883827	0.427891	5.44242	5.85948	1.79629	-0.51002	0.17183	-1.39504	-0.577743	0.453582
18.3195	3.80881	3.19116	4.59775	1.15315	1.06493	1.18336	1.13381	0.0355286	4.77786	5.97534	5.83808	0.05765	-0.16937	0.14205	0.01011	0.0929886	2.39544	3.75114	2.96944	1.40446	0.02538	1.18357	0.871137	0.427659	5.39138	5.80038	1.76395	-0.56106	0.11273	-1.42738	-0.625237	0.445748
18.3405	3.82486	3.22609	4.58573	1.1692	1.09986	1.17134	1.1468	0.0234781	4.82499	5.97632	5.82539	0.10478	-0.16839	0.12936	0.0219167	0.0954175	2.41474	3.7854	2.96834	1.42376	0.05964	1.18247	0.888623	0.420304	5.4431	5.83947	1.81314	-0.50934	0.15182	-1.37819	-0.57857	0.44303
18.3615	3.85296	3.23369	4.59781	1.1973	1.10746	1.18342	1.16273	0.0279223	4.88614	6.03598	5.83949	0.16593	-0.10873	0.14346	0.0668867	0.0880476	2.4515	3.81222	2.97561	1.46052	0.08646	1.18974	0.91224	0.420224	5.45016	5.86329	1.87502	-0.50228	0.17564	-1.31631	-0.54765	0.431286
18.3825	3.81696	3.21994	4.5904	1.1613	1.09371	1.17601	1.14367	0.02534	4.87209	6.03066	5.80812	0.15188	-0.11405	0.11209	0.0499733	0.0828121	2.4279	3.77534	2.97098	1.43692	0.04958	1.18511	0.890537	0.426715	5.46724	5.80149	1.88187	-0.4852	0.11384	-1.30946	-0.560273	0.412582
18.4035	3.81263	3.2314	4.59614	1.15697	1.10517	1.18175	1.14796	0.0225608	4.86484	6.01796	5.80377	0.14463	-0.12675	0.10774	0.0418733	0.0849815	2.41054	3.80346	2.94035	1.41956	0.0777	1.15448	0.883913	0.410305	5.42935	5.81791	1.89395	-0.52309	0.13026	-1.29738	-0.563403	0.412617
18.4245	3.75109	3.20352	4.5139	1.09543	1.07729	1.09951	1.09074	0.006829	4.84977	6.00521	5.75065	0.12956	-0.1395	0.05462	0.0148933	0.0801706	2.38278	3.76541	2.90024	1.3918	0.03965	1.11437	0.848607	0.412331	5.42827	5.76369	1.85501	-0.52417	0.07604	-1.33632	-0.594817	0.409241
18.4455	3.83069	3.1894	4.55845	1.17503	1.06317	1.14406	1.12742	0.0333458	4.8612	6.03469	5.75946	0.14099	-0.11002	0.06343	0.0314667	0.0742019	2.39889	3.8103	2.95595	1.40791	0.08454	1.17008	0.88751	0.407313	5.42474	5.76831	1.96845	-0.5277	0.08066	-1.22288	-0.55664	0.376578
18.4665	3.8161	3.25593	4.58471	1.16044	1.1297	1.17032	1.15349	0.0122305	4.90283	6.08285	5.76999	0.18262	-0.06186	0.07396	0.0649067	0.0707203	2.45392	3.80175	2.96863	1.46294	0.07599	1.18276	0.90723	0.423417	5.47131	5.82178	2.02549	-0.48113	0.13413	-1.16584	-0.50428	0.375447
18.4875	3.78344	3.21555	4.50745	1.12778	1.08932	1.09306	1.10339	0.0122444	4.88077	6.04693	5.72447	0.16056	-0.09778	0.02844	0.0304067	0.0745828	2.41671	3.76589	2.94527	1.42573	0.04013	1.1594	0.875087	0.424499	5.45719	5.78654	2.01187	-0.49525	0.09889	-1.17946	-0.525273	0.369333
18.5085	3.76854	3.16334	4.51599	1.11288	1.03711	1.1016	1.08386	0.0236024	4.90715	6.0145	5.68845	0.18694	-0.13021	-0.00758	0.0163833	0.092334	2.35901	3.76578	2.88149	1.36803	0.04002	1.09562	0.834557	0.404977	5.44254	5.75836	2.00915	-0.5099	0.07071	-1.18218	-0.540457	0.362001
18.5295	3.78701	3.18922	4.50031	1.13135	1.06299	1.08592	1.09342	0.020087	4.92739	6.05387	5.69025	0.20718	-0.09084	-0.00578	0.0368533	0.0886325	2.38171	3.78587	2.93787	1.39073	0.06011	1.152	0.867613	0.409591	5.47838	5.77991	2.06309	-0.47406	0.09226	-1.12824	-0.503347	0.352632
18.5505	3.80921	3.21759	4.5351	1.15355	1.09136	1.12071	1.12187	0.0179621	4.9609	6.03631	5.7305	0.24069	-0.1084	0.03447	0.0555867	0.101325	2.39231	3.81234	2.92486	1.40133	0.08658	1.13899	0.875633	0.401729	5.47641	5.78946	2.12658	-0.47603	0.10181	-1.06475	-0.479657	0.336762
18.5715	3.77725	3.19849	4.47306	1.12159	1.07226	1.05867	1.08417	0.0191152	4.94998	6.04422	5.68634	0.22977	-0.10049	-0.00969	0.0398633	0.0985048	2.39159	3.79077	2.91441	1.40061	0.06501	1.12854	0.86472	0.407495	5.46921	5.79071	2.08074	-0.48323	0.10306	-1.11059	-0.49692	0.350417
18.5925	3.76772	3.18467	4.49438	1.11206	1.05844	1.07999	1.0835	0.0155777	4.99808	6.05617	5.67305	0.27787	-0.08854	-0.02298	0.05545	0.112809	2.36099	3.77415	2.89864	1.37001	0.04839	1.11277	0.843723	0.404541	5.47009	5.76156	2.1571	-0.48235	0.07391	-1.03423	-0.48089	0.319893
18.6135	3.719	3.1599	4.45219	1.06334	1.03367	1.0378	1.04494	0.00927858	4.97314	6.00067	5.64004	0.25293	-0.14404	-0.05599	0.0176333	0.120363	2.31683	3.74466	2.87541	1.32585	0.0189	1.08954	0.81143	0.402094	5.4351	5.73508	2.10997	-0.51734	0.04743	-1.08136	-0.51709	0.325854
18.6345	3.75374	3.15739	4.46485	1.09808	1.03116	1.05046	1.0599	0.0198864	4.98019	6.03041	5.67386	0.25998	-0.1143	-0.02217	0.04117	0.112591	2.35452	3.77257	2.89269	1.36354	0.04681	1.10682	0.839057	0.402996	5.47164	5.72492	2.17139	-0.4808	0.03727	-1.01994	-0.487823	0.30521
18.6555	3.75669	3.17983	4.49744	1.10103	1.0536	1.08305	1.07923	0.0138247	5.06765	6.02099	5.66444	0.34744	-0.12372	-0.03159	0.0640433	0.144173	2.38593	3.79223	2.94146	1.39495	0.06647	1.15559	0.872337	0.408815	5.50903	5.72489	2.24823	-0.44341	0.03724	-0.9431	-0.449757	0.283018
18.6765	3.71029	3.11533	4.46969	1.05463	0.9891	1.0553	1.03301	0.0219559	5.05771	5.99975	5.62053	0.3375	-0.14496	-0.0755	0.0390133	0.150584	2.3209	3.78647	2.87568	1.32992	0.06071	1.08981	0.826813	0.389272	5.4661	5.7164	2.25135	-0.48634	0.02875	-0.93998	-0.465857	0.279836
18.6975	3.65385	3.09001	4.42387	0.99819	0.96378	1.00948	0.990483	0.0137437	5.03974	5.9787	5.58884	0.31953	-0.16601	-0.10719	0.0154433	0.152989	2.31896	3.75223	2.83204	1.32798	0.02647	1.04617	0.800207	0.395329	5.42976	5.69045	2.22504	-0.52268	0.0028	-0.96629	-0.49539	0.280085
18.7185	3.66357	3.11817	4.42831	1.00791	0.99194	1.01392	1.00459	0.00655863	5.08893	5.99167	5.61249	0.36872	-0.15304	-0.08354	0.0440467	0.163572	2.32993	3.76484	2.86531	1.33895	0.03908	1.07944	0.819157	0.397167	5.47641	5.6995	2.28595	-0.47603	0.01185	-0.90538	-0.45652	0.264961
18.7395	3.69721	3.12166	4.4618	1.04155	0.99543	1.04741	1.02813	0.0164373	5.15647	6.02593	5.62553	0.43626	-0.11878	-0.0705	0.0823267	0.177515	2.33788	3.79813	2.90249	1.3469	0.07237	1.11662	0.845297	0.392139	5.52911	5.74978	2.30219	-0.42333	0.06213	-0.88914	-0.41678	0.274628
18.7605	3.61341	3.07541	4.40504	0.95775	0.94918	0.99065	0.96586	0.0126395	5.10161	5.98029	5.60257	0.3814	-0.16442	-0.09346	0.0411733	0.171342	2.32586	3.81442	2.85578	1.33488	0.08866	1.06991	0.83115	0.379043	5.44723	5.6858	2.30946	-0.50521	-0.00185	-0.88187	-0.462977	0.254916
18.7815	3.60686	3.06791	4.41981	0.9512	0.94168	1.00542	0.9661	0.0198511	5.11349	6.01163	5.61843	0.39328	-0.13308	-0.0776	0.0608667	0.166977	2.27264	3.78849	2.85904	1.28166	0.06273	1.07317	0.805853	0.376405	5.50137	5.73574	2.34378	-0.45107	0.04809	-0.84755	-0.416843	0.259115
18.8025	3.54741	3.01081	4.38814	0.89175	0.88458	0.97375	0.916693	0.0286033	5.13005	5.92743	5.55783	0.40984	-0.21728	-0.1382	0.01812	0.197186	2.27016	3.7712	2.82933	1.27918	0.04544	1.04346	0.78936	0.378133	5.44098	5.66441	2.31027	-0.51146	-0.02324	-0.88106	-0.47192	0.248419
18.8235	3.54903	3.01955	4.42367	0.89337	0.89332	1.00928	0.93199	0.038645	5.19079	5.9539	5.57709	0.47058	-0.19081	-0.11894	0.05361	0.209515	2.32718	3.7803	2.8532	1.3362	0.05454	1.06733	0.819357	0.390206	5.46726	5.69407	2.34737	-0.48518	0.00642	-0.84396	-0.440907	0.24648
18.8445	3.56549	3.04261	4.41854	0.90983	0.91638	1.00415	0.943453	0.0304072	5.17621	5.95579	5.62403	0.456	-0.18892	-0.072	0.0650267	0.198379	2.30829	3.80261	2.83998	1.31731	0.07685	1.05411	0.81609	0.377348	5.51242	5.71483	2.43251	-0.44002	0.02718	-0.75882	-0.390553	0.228243
18.8655	3.50227	3.00765	4.37518	0.84661	0.88142	0.96079	0.896273	0.0337872	5.1782	5.95584	5.58099	0.45799	-0.18887	-0.11504	0.05136	0.204429	2.26594	3.75318	2.82145	1.27496	0.02742	1.03558	0.77932	0.382248	5.46332	5.67766	2.41321	-0.48912	-0.00999	-0.77812	-0.425743	0.223993
18.8865	3.435	2.97685	4.35379	0.77934	0.85062	0.9394	0.856453	0.0462973	5.15126	5.90956	5.54381	0.43105	-0.23515	-0.15222	0.01456	0.209617	2.24923	3.75577	2.79311	1.25825	0.03001	1.00724	0.765167	0.374652	5.43041	5.65315	2.44279	-0.52203	-0.0345	-0.74854	-0.435023	0.210666
18.9075	3.4803	2.9416	4.36539	0.82464	0.81537	0.951	0.86367	0.0437469	5.17361	5.94191	5.5835	0.4534	-0.2028	-0.11253	0.0460233	0.205348	2.25098	3.79716	2.79377	1.26	0.0714	1.0079	0.779767	0.361583	5.47053	5.65103	2.4757	-0.48191	-0.03662	-0.71563	-0.411387	0.19916
18.9285	3.48063	2.98781	4.4074	0.82497	0.86158	0.99301	0.893187	0.0510183	5.20147	5.97366	5.60012	0.48126	-0.17105	-0.09591	0.0714333	0.206058	2.27501	3.79473	2.82678	1.28403	0.06897	1.04091	0.79797	0.371195	5.52011	5.70779	2.55475	-0.43233	0.02014	-0.63658	-0.34959	0.19404
18.9495	3.44861	2.95954	4.35269	0.79295	0.83331	0.9383	0.854853	0.0433195	5.15884	5.96041	5.56592	0.43863	-0.1843	-0.13011	0.0414067	0.199227	2.22154	3.7807	2.77411	1.23056	0.05494	0.98824	0.757913	0.35838	5.49305	5.6278	2.55688	-0.45939	-0.05985	-0.63445	-0.384563	0.17004
18.9705	3.42798	2.96015	4.33588	0.77232	0.83392	0.92149	0.842577	0.0432787	5.15828	5.92972	5.58936	0.43807	-0.21499	-0.10667	0.0388033	0.202067	2.20115	3.81919	2.75537	1.21017	0.09343	0.9695	0.7577	0.339324	5.46837	5.64483	2.57825	-0.48407	-0.04282	-0.61308	-0.37999	0.17265
18.9915	3.40235	2.9241	4.29184	0.74669	0.79787	0.87745	0.807337	0.0380428	5.14069	5.87042	5.53951	0.42048	-0.27429	-0.15652	-0.00344333	0.214671	2.17851	3.74059	2.74826	1.18753	0.01483	0.96239	0.721583	0.359304	5.46599	5.61516	2.60625	-0.48645	-0.07249	-0.58508	-0.38134	0.157028
19.0125	3.42057	2.93895	4.32391	0.76491	0.81272	0.90952	0.82905	0.0425363	5.15584	5.88093	5.58675	0.43563	-0.26378	-0.10928	0.0208567	0.212128	2.17446	3.79973	2.77979	1.18348	0.07397	0.99392	0.750457	0.342641	5.49089	5.61558	2.63847	-0.46155	-0.07207	-0.55286	-0.36216	0.147421
19.0335	3.44632	2.993	4.30736	0.79066	0.86677	0.89297	0.850133	0.0306834	5.22069	5.94433	5.66225	0.50048	-0.20038	-0.03378	0.0887733	0.211397	2.19394	3.80764	2.77563	1.20296	0.08188	0.98976	0.7582	0.343715	5.52573	5.63583	2.72127	-0.42671	-0.05182	-0.47006	-0.316197	0.132779
19.0545	3.42784	2.93759	4.28373	0.77218	0.81136	0.86934	0.817627	0.0282222	5.16549	5.89127	5.58292	0.44528	-0.25344	-0.11311	0.0262433	0.213399	2.1624	3.78216	2.75445	1.17142	0.0564	0.96858	0.732133	0.342903	5.50656	5.65195	2.72627	-0.44588	-0.0357	-0.46506	-0.315547	0.140033
19.0755	3.39518	2.93535	4.25725	0.73952	0.80912	0.84286	0.797167	0.0304245	5.13	5.88024	5.55512	0.40979	-0.26447	-0.14091	0.00147	0.207252	2.11923	3.76054	2.73821	1.12825	0.03478	0.95234	0.705123	0.338997	5.48326	5.58464	2.74942	-0.46918	-0.10301	-0.44191	-0.338033	0.117775
19.0965	3.44686	2.94422	4.28289	0.7912	0.81799	0.8685	0.825897	0.0226621	5.14629	5.88293	5.61579	0.42608	-0.26178	-0.08024	0.02802	0.205814	2.11844	3.7788	2.76161	1.12746	0.05304	0.97574	0.718747	0.335722	5.53598	5.61176	2.81844	-0.41646	-0.07589	-0.37289	-0.288413	0.107003
19.1175	3.45696	2.97188	4.3111	0.8013	0.84565	0.89671	0.847887	0.0275652	5.18256	5.93765	5.64833	0.46235	-0.20706	-0.0477	0.0691967	0.201888	2.16496	3.82278	2.74571	1.17398	0.09702	0.95984	0.743613	0.329154	5.55505	5.62738	2.88792	-0.39739	-0.06027	-0.30341	-0.25369	0.100443
19.1385	3.41218	2.92484	4.23807	0.75652	0.79861	0.82368	0.792937	0.0195938	5.17219	5.8856	5.63284	0.45198	-0.25911	-0.06319	0.0432267	0.212058	2.07157	3.81508	2.73724	1.08059	0.08932	0.95137	0.707093	0.311131	5.56878	5.58869	2.89375	-0.38366	-0.09896	-0.29758	-0.260067	0.084299
19.1595	3.41656	2.93302	4.22661	0.7609	0.80679	0.81222	0.793303	0.0162773	5.19194	5.89469	5.63896	0.47173	-0.25002	-0.05707	0.05488	0.215739	2.09713	3.77308	2.71023	1.10615	0.04732	0.92436	0.69261	0.326885	5.57804	5.58109	2.91015	-0.3744	-0.10656	-0.28118	-0.254047	0.0785
19.1805	3.38985	2.89742	4.17686	0.73419	0.77119	0.76247	0.75595	0.0111674	5.12003	5.8531	5.61737	0.39982	-0.29161	-0.07866	0.00985	0.204446	2.04303	3.74504	2.68521	1.05205	0.01928	0.89934	0.65689	0.321838	5.53134	5.55786	2.95601	-0.4211	-0.12979	-0.23532	-0.26207	0.0851509
19.2015	3.40992	2.92669	4.2253	0.75426	0.80046	0.81091	0.788543	0.0174051	5.17539	5.85976	5.65035	0.45518	-0.28495	-0.04568	0.0415167	0.21806	2.05282	3.80038	2.71898	1.06184	0.07462	0.93311	0.689857	0.309855	5.55826	5.57314	3.04925	-0.39418	-0.11451	-0.14208	-0.216923	0.088985
19.2225	3.43967	2.96541	4.25231	0.78401	0.83918	0.83792	0.82037	0.0181836	5.19457	5.91857	5.68429	0.47436	-0.22614	-0.01174	0.0788267	0.207225	2.08831	3.80471	2.71471	1.09733	0.07895	0.92884	0.701707	0.315154	5.61129	5.63756	3.09538	-0.34115	-0.05009	-0.09595	-0.162397	0.0903518
19.2435	3.40587	2.89089	4.21417	0.75021	0.76466	0.79978	0.77155	0.0147185	5.16377	5.90674	5.63437	0.44356	-0.23797	-0.06166	0.0479767	0.204235	2.03777	3.76521	2.70509	1.04679	0.03945	0.91922	0.668487	0.316667	5.60251	5.61751	3.10654	-0.34993	-0.07014	-0.08479	-0.168287	0.0909201
19.2645	3.37076	2.88107	4.17983	0.7151	0.75484	0.76544	0.745127	0.015322	5.12395	5.85281	5.61693	0.40374	-0.2919	-0.0791	0.0109133	0.205796	2.00521	3.73903	2.66564	1.01423	0.01327	0.87977	0.635757	0.313654	5.59293	5.58084	3.10918	-0.35951	-0.10681	-0.08215	-0.182823	0.0886297
19.2855	3.40336	2.87728	4.17385	0.7477	0.75105	0.75946	0.752737	0.003498	5.17847	5.88751	5.63804	0.45826	-0.2572	-0.05799	0.04769	0.213188	2.04488	3.78011	2.66818	1.0539	0.05435	0.88231	0.66352	0.308586	5.63991	5.58914	3.15788	-0.31253	-0.09851	-0.03345	-0.148163	0.084302
19.3065	3.38001	2.89989	4.21466	0.72435	0.77366	0.80027	0.766093	0.0222404	5.2059	5.85747	5.67248	0.48569	-0.28724	-0.02355	0.0583	0.226848	2.03949	3.80258	2.67482	1.04851	0.07682	0.88895	0.671427	0.30085	5.68718	5.65449	3.25459	-0.26526	-0.03316	0.06326	-0.0783867	0.0974943
19.3275	3.38023	2.86364	4.16984	0.72457	0.73741	0.75545	0.739143	0.00895632	5.15412	5.85737	5.66898	0.43391	-0.28734	-0.02705	0.03984	0.210876	2.00423	3.75249	2.6656	1.01325	0.02673	0.87973	0.639903	0.309	5.64446	5.61089	3.24431	-0.30798	-0.07676	0.05298	-0.110587	0.105564
19.3485	3.3756	2.87439	4.18376	0.71994	0.74816	0.76937	0.745823	0.014317	5.18444	5.84642	5.63084	0.46423	-0.29829	-0.06519	0.0335833	0.225593	2.02708	3.72283	2.6764	1.0361	-0.00293	0.89053	0.641233	0.324811	5.68308	5.61559	3.29949	-0.26936	-0.07206	0.10816	-0.0777533	0.109018
19.3695	3.31556	2.80769	4.18116	0.6599	0.68146	0.76677	0.70271	0.0326291	5.16549	5.82942	5.63854	0.44528	-0.31529	-0.05749	0.0241667	0.223322	1.98596	3.71948	2.61167	0.99498	-0.00628	0.8258	0.604833	0.309435	5.67337	5.58255	3.30931	-0.27907	-0.1051	0.11798	-0.08873	0.11491
19.3905	3.35446	2.84524	4.15749	0.6988	0.71901	0.7431	0.720303	0.0128046	5.18307	5.84219	5.66131	0.46286	-0.30252	-0.03472	0.0418733	0.224241	2.00721	3.72138	2.64468	1.01623	-0.00438	0.85881	0.623553	0.317238	5.71096	5.61765	3.39173	-0.24148	-0.07	0.2004	-0.0370267	0.128621
19.4115	3.3877	2.84229	4.22009	0.73204	0.71606	0.8057	0.751267	0.0276048	5.2099	5.8846	5.70626	0.48969	-0.26011	0.01023	0.0799367	0.219237	2.03108	3.7345	2.67955	1.0401	0.00874	0.89368	0.647507	0.322168	5.76828	5.65558	3.41833	-0.18416	-0.03207	0.227	0.00359	0.120023
19.4325	3.33969	2.83362	4.17723	0.68403	0.70739	0.76284	0.718087	0.0233707	5.19082	5.8411	5.65517	0.47061	-0.30361	-0.04086	0.0420467	0.22731	1.99194	3.69041	2.67438	1.00096	-0.03535	0.88851	0.61804	0.328304	5.75961	5.64	3.4173	-0.19283	-0.04765	0.22597	-0.00483667	0.122778
19.4535	3.31725	2.77658	4.16307	0.66159	0.65035	0.74868	0.686873	0.0310732	5.1824	5.79946	5.64592	0.46219	-0.34525	-0.05011	0.0222767	0.235881	1.97644	3.67697	2.61998	0.98546	-0.04879	0.83411	0.59026	0.322498	5.73514	5.58161	3.46092	-0.2173	-0.10604	0.26959	-0.0179167	0.147298
19.4745	3.31569	2.77865	4.1886	0.66003	0.65242	0.77421	0.695553	0.0393896	5.19969	5.82094	5.67995	0.47948	-0.32377	-0.01608	0.0465433	0.233983	1.99761	3.70179	2.65495	1.00663	-0.02397	0.86908	0.617247	0.323058	5.79243	5.6412	3.51525	-0.16001	-0.04645	0.32392	0.0391533	0.146108
19.4955	3.37785	2.83766	4.18293	0.72219	0.71143	0.76854	0.734053	0.0175209	5.21726	5.89141	5.7075	0.49705	-0.2533	0.01147	0.0850733	0.219711	2.05147	3.71102	2.68182	1.06049	-0.01474	0.89595	0.647233	0.334377	5.81826	5.6733	3.5419	-0.13418	-0.01435	0.35057	0.0673467	0.145775
19.5165	3.29884	2.80162	4.16146	0.64318	0.67539	0.74707	0.688547	0.0307035	5.1776	5.83527	5.67258	0.45739	-0.30944	-0.02345	0.0415	0.223734	2.0133	3.69057	2.63173	1.02232	-0.03519	0.84586	0.610997	0.327084	5.8035	5.67277	3.53261	-0.14894	-0.01488	0.34128	0.0591533	0.146276
19.5375	3.28923	2.76071	4.12885	0.63357	0.63448	0.71446	0.660837	0.026813	5.15899	5.82055	5.65322	0.43878	-0.32416	-0.04281	0.0239367	0.222756	1.97794	3.64117	2.63553	0.98696	-0.08459	0.84966	0.58401	0.336641	5.74788	5.65418	3.54429	-0.20456	-0.03347	0.35296	0.03831	0.164895
19.5585	3.31399	2.80308	4.13495	0.65833	0.67685	0.72056	0.685247	0.0184483	5.1958	5.85201	5.68046	0.47559	-0.2927	-0.01557	0.0557733	0.224637	2.01604	3.66565	2.66474	1.02506	-0.06011	0.87887	0.614607	0.339988	5.8302	5.70682	3.59203	-0.12224	0.01917	0.4007	0.09921	0.156174
19.5795	3.3129	2.83548	4.18691	0.65724	0.70925	0.77252	0.713003	0.0333313	5.24203	5.86729	5.71446	0.52182	-0.27742	0.01843	0.08761	0.233299	2.06193	3.69236	2.7018	1.07095	-0.0334	0.91593	0.65116	0.345193	5.87147	5.72831	3.61208	-0.08097	0.04066	0.42075	0.126813	0.151104
19.6005	3.27041	2.791	4.15237	0.61475	0.66477	0.73798	0.6725	0.0357828	5.20878	5.87929	5.70823	0.48857	-0.26542	0.0122	0.07845	0.220164	2.04163	3.6683	2.7042	1.05065	-0.05746	0.91833	0.637173	0.349411	5.85159	5.73049	3.60083	-0.10085	0.04284	0.4095	0.117163	0.15194
19.6215	3.2793	2.78464	4.16969	0.62364	0.65841	0.7553	0.679117	0.0393919	5.22643	5.8934	5.7002	0.50622	-0.25131	0.00417	0.08636	0.222508	2.02645	3.65788	2.66107	1.03547	-0.06788	0.8752	0.614263	0.344195	5.8601	5.68986	3.61372	-0.09234	0.00221	0.42239	0.110753	0.158191
19.6425	3.23922	2.75314	4.13094	0.58356	0.62691	0.71655	0.64234	0.0391584	5.19594	5.86085	5.68108	0.47573	-0.28386	-0.01495	0.0589733	0.222368	2.03183	3.66927	2.64272	1.04085	-0.05649	0.85685	0.613737	0.339297	5.84811	5.6841	3.57031	-0.10433	-0.00355	0.37898	0.0903667	0.14721
19.6635	3.23821	2.74865	4.12347	0.58255	0.62242	0.70908	0.638017	0.0373493	5.2117	5.91297	5.73307	0.49149	-0.23174	0.03704	0.09893	0.211059	2.07753	3.66774	2.67819	1.08655	-0.05802	0.89232	0.640283	0.353625	5.86938	5.71055	3.58561	-0.08306	0.0229	0.39428	0.111373	0.144723
19.6845	3.27958	2.8047	4.17618	0.62392	0.67847	0.76179	0.68806	0.0400874	5.20843	5.95175	5.77868	0.48822	-0.19296	0.08265	0.12597	0.197829	2.1373	3.67876	2.72097	1.14632	-0.047	0.9351	0.67814	0.367661	5.90247	5.76823	3.62215	-0.04997	0.08058	0.43082	0.15381	0.143541
19.7055	3.27364	2.77636	4.16128	0.61798	0.65013	0.74689	0.671667	0.0387398	5.21957	5.88776	5.73892	0.49936	-0.25695	0.04289	0.0951	0.219883	2.03687	3.63772	2.70347	1.04589	-0.08804	0.9176	0.62515	0.358513	5.88623	5.74396	3.62716	-0.06621	0.05631	0.43583	0.141977	0.151124
19.7265	3.18859	2.74789	4.14188	0.53293	0.62166	0.72749	0.62736	0.0562369	5.15127	5.90528	5.68746	0.43106	-0.23943	-0.00857	0.06102	0.196656	2.05518	3.63588	2.66764	1.0642	-0.08988	0.88177	0.618697	0.358181	5.8633	5.72697	3.56842	-0.08914	0.03932	0.37709	0.10909	0.139037
19.7475	3.19894	2.76507	4.13549	0.54328	0.63884	0.7211	0.634407	0.0513801	5.18333	5.97463	5.72637	0.46312	-0.17008	0.03034	0.107793	0.186846	2.0518	3.63718	2.71257	1.06082	-0.08858	0.9267	0.63298	0.362852	5.89063	5.76688	3.59451	-0.06181	0.07923	0.40318	0.1402	0.137649
19.7685	3.21899	2.78376	4.18159	0.56333	0.65753	0.7672	0.662687	0.0589087	5.20217	5.96081	5.76078	0.48196	-0.1839	0.06475	0.120937	0.194259	2.10934	3.67827	2.73353	1.11836	-0.04749	0.94766	0.672843	0.363522	5.93696	5.75753	3.62061	-0.01548	0.06988	0.42928	0.161227	0.136273
19.7895	3.15611	2.78231	4.11129	0.50045	0.65608	0.6969	0.61781	0.0598515	5.18934	5.9645	5.77385	0.46913	-0.18021	0.07782	0.122247	0.18876	2.10049	3.67784	2.70009	1.10951	-0.04792	0.91422	0.658603	0.357732	5.91403	5.7946	3.61136	-0.03841	0.10695	0.42003	0.162857	0.13526
19.8105	3.12999	2.77804	4.11303	0.47433	0.65181	0.69864	0.60826	0.0683159	5.13885	5.96589	5.74148	0.41864	-0.17882	0.04545	0.09509	0.174249	2.11761	3.63656	2.72881	1.12663	-0.0892	0.94294	0.660123	0.378396	5.87887	5.75113	3.57069	-0.07357	0.06348	0.37936	0.12309	0.134104
19.8315	3.0674	2.75074	4.10702	0.41174	0.62451	0.69263	0.576293	0.084594	5.1132	5.92513	5.71921	0.39299	-0.21958	0.02318	0.06553	0.178097	2.09721	3.63617	2.69236	1.10623	-0.08959	0.90649	0.641043	0.369839	5.87854	5.74531	3.57284	-0.0739	0.05766	0.38151	0.121757	0.135316
19.8525	3.04827	2.77535	4.15237	0.39261	0.64912	0.73798	0.593237	0.103541	5.14003	5.96271	5.77633	0.41982	-0.182	0.0803	0.10604	0.174207	2.15798	3.64554	2.71889	1.167	-0.08022	0.93302	0.673267	0.38275	5.93582	5.77999	3.58795	-0.01662	0.09234	0.39662	0.157447	0.123654
19.8735	3.07035	2.80116	4.16326	0.41469	0.67493	0.74887	0.61283	0.101343	5.18031	5.99883	5.81512	0.4601	-0.14588	0.11909	0.144437	0.17539	2.16619	3.66922	2.77693	1.17521	-0.05654	0.99106	0.703243	0.383593	5.95938	5.77301	3.63119	0.00694	0.08536	0.43986	0.177387	0.133175
19.8945	3.0207	2.80749	4.11329	0.36504	0.68126	0.6989	0.581733	0.108466	5.12912	5.96075	5.75221	0.40891	-0.18396	0.05618	0.09371	0.172172	2.12068	3.65255	2.74737	1.1297	-0.07321	0.9615	0.672663	0.376084	5.93407	5.76731	3.58251	-0.01837	0.07966	0.39118	0.150823	0.123465
19.9155	2.96514	2.76652	4.09357	0.30948	0.64029	0.67918	0.542983	0.11729	5.09079	5.94824	5.75725	0.37058	-0.19647	0.06122	0.0784433	0.16392	2.11916	3.64324	2.70721	1.12818	-0.08252	0.92134	0.655667	0.373892	5.94855	5.72374	3.57767	-0.00389	0.03609	0.38634	0.139513	0.123952
19.9365	3.00562	2.78668	4.09784	0.34996	0.66045	0.68345	0.56462	0.107535	5.10361	6.00262	5.78086	0.3834	-0.14209	0.08483	0.108713	0.152165	2.14229	3.63333	2.73024	1.15131	-0.09243	0.94437	0.66775	0.384756	5.95569	5.80046	3.59488	0.00325	0.11281	0.40355	0.173203	0.119437
19.9575	2.97534	2.83551	4.13093	0.31968	0.70928	0.71654	0.581833	0.131093	5.15207	6.00774	5.82787	0.43186	-0.13697	0.13184	0.142243	0.164289	2.14612	3.68381	2.75201	1.15514	-0.04195	0.96614	0.69311	0.371558	5.97892	5.82298	3.62376	0.02648	0.13533	0.43243	0.19808	0.121315
19.9785	2.93208	2.82459	4.08014	0.27642	0.69836	0.66575	0.546843	0.135539	5.07563	5.97397	5.77112	0.35542	-0.17074	0.07509	0.08659	0.151998	2.14614	3.67655	2.72682	1.15516	-0.04921	0.94095	0.6823	0.370945	5.97507	5.76631	3.60035	0.02263	0.07866	0.40902	0.170103	0.120548
19.9995	2.91452	2.81101	4.08065	0.25886	0.68478	0.66626	0.536633	0.13899	5.10449	5.9808	5.80491	0.38428	-0.16391	0.10888	0.10975	0.158249	2.12225	3.65061	2.71161	1.13127	-0.07515	0.92574	0.66062	0.372639	5.9304	5.80346	3.61693	-0.02204	0.11581	0.4256	0.173123	0.132362
20.0205	2.88276	2.77758	4.05779	0.2271	0.65135	0.6434	0.507283	0.14011	5.03251	5.91637	5.77667	0.3123	-0.22834	0.08064	0.0548667	0.1566	2.10777	3.6321	2.69538	1.11679	-0.09366	0.90951	0.644213	0.373758	5.90924	5.73294	3.58144	-0.0432	0.04529	0.39011	0.130733	0.13218
20.0415	2.90892	2.81285	4.05699	0.25326	0.68662	0.6426	0.527493	0.137704	5.0662	5.96268	5.84008	0.34599	-0.18203	0.14405	0.10267	0.153824	2.1442	3.64795	2.73619	1.15322	-0.07781	0.95032	0.675243	0.381055	5.98038	5.7761	3.6006	0.02794	0.08845	0.40927	0.17522	0.118321
20.0625	2.92579	2.85698	4.07191	0.27013	0.73075	0.65752	0.5528	0.142907	5.09485	5.99602	5.85117	0.37464	-0.14869	0.15514	0.12703	0.151725	2.14684	3.68628	2.77547	1.15586	-0.03948	0.9896	0.701993	0.37383	6.00469	5.79785	3.6377	0.05225	0.1102	0.44637	0.20294	0.122859
20.0835	2.85659	2.86207	4.07469	0.20093	0.73584	0.6603	0.532357	0.167142	5.0514	5.94618	5.85076	0.33119	-0.19853	0.15473	0.0957967	0.15573	2.13244	3.65478	2.69736	1.14146	-0.07098	0.91149	0.660657	0.371793	5.99814	5.79146	3.5997	0.0457	0.10381	0.40837	0.18596	0.112463
20.1045	2.82188	2.82083	4.03669	0.16622	0.6946	0.6223	0.494373	0.165399	5.02869	5.9454	5.81967	0.30848	-0.19931	0.12364	0.0776033	0.148383	2.08839	3.61861	2.65916	1.09741	-0.10715	0.87329	0.621183	0.369869	5.94282	5.75813	3.56222	-0.00962	0.07048	0.37089	0.143917	0.115818
20.1255	2.87434	2.83677	4.04701	0.21868	0.71054	0.63262	0.520613	0.152633	5.03669	5.93728	5.85375	0.31648	-0.20743	0.15772	0.0889233	0.155102	2.15125	3.6129	2.72082	1.16027	-0.11286	0.93495	0.660787	0.392254	5.99468	5.79191	3.60684	0.04224	0.10426	0.41551	0.187337	0.115483
20.1465	2.9141	2.85111	4.06562	0.25844	0.72488	0.65123	0.54485	0.144775	5.10672	5.98052	5.87407	0.38651	-0.16419	0.17804	0.133453	0.160529	2.14493	3.67452	2.71527	1.15395	-0.05124	0.9294	0.67737	0.370027	6.03474	5.81734	3.61649	0.0823	0.12969	0.42516	0.212383	0.107264
20.1675	2.87597	2.85987	4.05348	0.22031	0.73364	0.63909	0.531013	0.157731	5.05245	5.96008	5.85005	0.33224	-0.18463	0.15402	0.100543	0.151584	2.12401	3.64472	2.67384	1.13303	-0.08104	0.88797	0.646653	0.37066	5.99328	5.8068	3.60642	0.04084	0.11915	0.41509	0.191693	0.113963
20.1885	2.88936	2.84801	4.04492	0.2337	0.72178	0.63053	0.52867	0.149819	5.06886	5.96004	5.89801	0.34865	-0.18467	0.20198	0.121987	0.159067	2.11106	3.6278	2.72289	1.12008	-0.09796	0.93702	0.653047	0.379204	6.01858	5.81556	3.59306	0.06614	0.12791	0.40173	0.198593	0.103122
20.2095	2.86333	2.80508	4.02161	0.20767	0.67885	0.60722	0.497913	0.146587	5.00694	5.93201	5.81131	0.28673	-0.2127	0.11528	0.0631033	0.146514	2.07678	3.59318	2.69702	1.0858	-0.13258	0.91115	0.621457	0.380374	5.97582	5.77297	3.53244	0.02338	0.08532	0.34111	0.149937	0.0972447
20.2305	2.88897	2.83603	4.05501	0.23331	0.7098	0.64062	0.52791	0.148648	5.06795	5.9849	5.86249	0.34774	-0.15981	0.16646	0.11813	0.148496	2.09858	3.59549	2.67738	1.1076	-0.13027	0.89151	0.622947	0.38174	6.0422	5.80001	3.57189	0.08976	0.11236	0.38056	0.194227	0.0933948
20.2515	2.94618	2.883	4.06886	0.29052	0.75677	0.65447	0.567253	0.141483	5.08772	5.99757	5.91249	0.36751	-0.14714	0.21646	0.14561	0.152732	2.14128	3.62912	2.74505	1.1503	-0.09664	0.95918	0.670947	0.387739	6.08215	5.87349	3.59035	0.12971	0.18584	0.39902	0.23819	0.0820312
20.2725	2.91508	2.84126	4.02123	0.25942	0.71503	0.60684	0.527097	0.137434	5.07876	5.98395	5.89465	0.35855	-0.16076	0.19862	0.132137	0.153553	2.08992	3.59451	2.68877	1.09894	-0.13125	0.9029	0.62353	0.38161	6.0539	5.84705	3.56031	0.10146	0.1594	0.36898	0.209947	0.0812567
20.2935	2.89254	2.77407	3.98129	0.23688	0.64784	0.5669	0.483873	0.125688	5.03274	5.96115	5.84835	0.31253	-0.18356	0.15232	0.0937633	0.146171	2.06766	3.56543	2.67842	1.07668	-0.16033	0.89255	0.602967	0.385332	6.04358	5.83114	3.51116	0.09114	0.14349	0.31983	0.18482	0.0691759
20.3145	2.93634	2.81312	4.01407	0.28068	0.68689	0.59968	0.522417	0.123462	5.09251	6.02125	5.89955	0.3723	-0.12346	0.20352	0.150787	0.145522	2.08083	3.62464	2.67697	1.08985	-0.10112	0.8911	0.62661	0.368361	6.03734	5.83164	3.5247	0.0849	0.14399	0.33337	0.18742	0.0749421
20.3355	2.97357	2.8439	4.05209	0.31791	0.71767	0.6377	0.55776	0.122127	5.12505	6.07552	5.92273	0.40484	-0.06919	0.2267	0.18745	0.138241	2.08809	3.62167	2.70688	1.09711	-0.10409	0.92101	0.63801	0.374516	6.08095	5.88654	3.51322	0.12851	0.19889	0.32189	0.21643	0.0565087
20.3565	2.95458	2.83716	4.02893	0.29892	0.71093	0.61454	0.541463	0.124423	5.09174	6.03875	5.89249	0.37153	-0.10596	0.19646	0.15401	0.139464	2.07014	3.60131	2.66419	1.07916	-0.12445	0.87832	0.61101	0.372272	6.05197	5.86127	3.51528	0.09953	0.17362	0.32395	0.199033	0.0660188
20.3775	2.9485	2.81718	3.98449	0.29284	0.69095	0.5701	0.517963	0.117844	5.07419	6.03869	5.86507	0.35398	-0.10602	0.16904	0.139	0.133637	2.03959	3.60061	2.64907	1.04861	-0.12515	0.8632	0.595553	0.364305	6.07504	5.91515	3.49578	0.1226	0.2275	0.30445	0.218183	0.0527019
20.3985	2.95313	2.76691	3.99822	0.29747	0.64068	0.58383	0.507327	0.106204	5.09142	6.04318	5.8581	0.37121	-0.10153	0.16207	0.143917	0.13677	2.01944	3.54928	2.62369	1.02846	-0.17648	0.83782	0.563267	0.373945	6.03159	5.87124	3.46083	0.07915	0.18359	0.2695	0.177413	0.055036
20.4195	2.95476	2.8144	4.00887	0.2991	0.68817	0.59448	0.52725	0.117237	5.1253	6.08295	5.86125	0.40509	-0.06176	0.16522	0.169517	0.134785	2.06807	3.59594	2.66634	1.07709	-0.12982	0.88047	0.609247	0.373867	6.07838	5.89123	3.46139	0.12594	0.20358	0.27006	0.19986	0.0416454
20.4405	2.99898	2.83542	4.02961	0.34332	0.70919	0.61522	0.55591	0.109702	5.12487	6.12234	5.91594	0.40466	-0.02237	0.21991	0.200733	0.123645	2.06535	3.61541	2.64465	1.07437	-0.11035	0.85878	0.6076	0.36433	6.09247	5.9448	3.49912	0.14003	0.25715	0.30779	0.23499	0.0496795
20.4615	2.95252	2.81207	3.96919	0.29686	0.68584	0.5548	0.5125	0.114263	5.14343	6.08448	5.8427	0.42322	-0.06023	0.14667	0.169887	0.140042	2.02873	3.585	2.62658	1.03775	-0.14076	0.84071	0.579233	0.364463	6.07567	5.91795	3.43663	0.12323	0.2303	0.2453	0.19961	0.0384347
20.4825	2.88149	2.76624	3.92951	0.22583	0.64001	0.51512	0.46032	0.122663	5.10576	6.08522	5.81688	0.38555	-0.05949	0.12085	0.14897	0.129239	1.98759	3.52745	2.57813	0.99661	-0.19831	0.79226	0.530187	0.368994	6.04476	5.93183	3.39623	0.09232	0.24418	0.2049	0.180467	0.0455086
20.5035	2.92327	2.77101	3.93713	0.26761	0.64478	0.52274	0.478377	0.111116	5.17152	6.11383	5.82996	0.45131	-0.03088	0.13393	0.184787	0.1415	2.02367	3.57966	2.60807	1.03269	-0.1461	0.8222	0.569597	0.362971	6.11154	5.937	3.43929	0.1591	0.24935	0.24796	0.218803	0.0298544
20.5245	2.93903	2.8356	3.9959	0.28337	0.70937	0.58151	0.52475	0.126208	5.14223	6.16654	5.8451	0.42202	0.02183	0.14907	0.19764	0.11805	2.02068	3.58779	2.62086	1.0297	-0.13797	0.83499	0.575573	0.361172	6.13514	5.99093	3.46264	0.1827	0.30328	0.27131	0.25243	0.0360658
20.5455	2.90518	2.81079	3.93416	0.24952	0.68456	0.51977	0.484617	0.126809	5.14922	6.11648	5.82586	0.42901	-0.02823	0.12983	0.17687	0.134073	2.00388	3.57285	2.60077	1.0129	-0.15291	0.8149	0.558297	0.360168	6.08393	5.95848	3.44736	0.13149	0.27083	0.25603	0.21945	0.044187
20.5665	2.90073	2.81016	3.9644	0.24507	0.68393	0.55001	0.493003	0.129855	5.18437	6.12467	5.78013	0.46416	-0.02004	0.0841	0.176073	0.147147	1.98239	3.5407	2.57396	0.99141	-0.18506	0.78809	0.53148	0.363046	6.08447	5.96575	3.4058	0.13203	0.2781	0.21447	0.2082	0.0422832
20.5875	2.83601	2.76021	3.91052	0.18035	0.63398	0.49613	0.43682	0.134268	5.12024	6.10032	5.77459	0.40003	-0.04439	0.07856	0.144733	0.132491	1.97983	3.53075	2.53861	0.98885	-0.19501	0.75274	0.515527	0.361747	6.04701	5.94571	3.38921	0.09457	0.25806	0.19788	0.183503	0.0477398
20.6085	2.88906	2.77199	3.91217	0.2334	0.64576	0.49778	0.45898	0.120609	5.19634	6.14494	5.77265	0.47613	0.00023	0.07662	0.184327	0.147559	2.00641	3.55297	2.59231	1.01543	-0.17279	0.80644	0.549693	0.366245	6.07401	5.97839	3.41865	0.12157	0.29074	0.22732	0.21321	0.0493421
20.6295	2.8791	2.80384	3.9271	0.22344	0.67761	0.51271	0.471253	0.132736	5.22757	6.1802	5.78388	0.50736	0.03549	0.08785	0.210233	0.14933	2.0208	3.57141	2.60553	1.02982	-0.15435	0.81966	0.565043	0.364777	6.12718	5.99295	3.43979	0.17474	0.3053	0.24846	0.242833	0.0377943
20.6505	2.86434	2.79425	3.90689	0.20868	0.66802	0.4925	0.4564	0.133823	5.18161	6.14254	5.78325	0.4614	-0.00217	0.08722	0.18215	0.14199	1.97556	3.54724	2.57422	0.98458	-0.17852	0.78835	0.53147	0.359486	6.07214	5.98418	3.39091	0.1197	0.29653	0.19958	0.20527	0.0511256
20.6715	2.83868	2.7624	3.85239	0.18302	0.63617	0.438	0.419063	0.131155	5.18344	6.14177	5.76042	0.46323	-0.00294	0.06439	0.174893	0.145473	1.99071	3.50422	2.5525	0.99973	-0.22154	0.76663	0.51494	0.374338	6.0549	5.97766	3.37151	0.10246	0.29001	0.18018	0.190883	0.0544049
20.6925	2.86454	2.77389	3.86454	0.20888	0.64766	0.45015	0.435563	0.126875	5.20614	6.15415	5.77121	0.48593	0.00944	0.07518	0.190183	0.149086	2.01336	3.50841	2.57037	1.02238	-0.21735	0.7845	0.529843	0.379855	6.09042	5.98203	3.40477	0.13798	0.29438	0.21344	0.215267	0.045158
20.7135	2.86092	2.82081	3.88767	0.20526	0.69458	0.47328	0.457707	0.141469	5.21534	6.17912	5.80628	0.49513	0.03441	0.11025	0.213263	0.142624	2.01846	3.55944	2.568	1.02748	-0.16632	0.78213	0.547763	0.363999	6.13516	6.04104	3.40615	0.18272	0.35339	0.21482	0.25031	0.0523664
20.7345	2.83908	2.76883	3.89508	0.18342	0.6426	0.48069	0.43557	0.13446	5.2053	6.12691	5.74166	0.48509	-0.0178	0.04563	0.170973	0.158122	1.99943	3.54114	2.58361	1.00845	-0.18462	0.79774	0.540523	0.367639	6.07388	6.01638	3.40692	0.12144	0.32873	0.21559	0.22192	0.0599231
20.7555	2.81269	2.75215	3.85113	0.15703	0.62592	0.43674	0.406563	0.136195	5.17532	6.1468	5.72576	0.45511	0.00209	0.02973	0.16231	0.146617	1.96139	3.49212	2.55594	0.97041	-0.23364	0.77007	0.50228	0.372477	6.04724	6.02209	3.35054	0.0948	0.33444	0.15921	0.19615	0.0716013
20.7765	2.85679	2.76195	3.83949	0.20113	0.63572	0.4251	0.42065	0.125475	5.18128	6.12293	5.74671	0.46107	-0.02178	0.05068	0.163323	0.150336	2.00119	3.57058	2.54212	1.01021	-0.15518	0.75625	0.537093	0.353815	6.09674	6.02491	3.40145	0.1443	0.33726	0.21012	0.23056	0.0566325
20.7975	2.82002	2.75513	3.88464	0.16436	0.6289	0.47025	0.42117	0.136328	5.21645	6.15668	5.76378	0.49624	0.01197	0.06775	0.191987	0.152976	1.99869	3.55852	2.5663	1.00771	-0.16724	0.78043	0.5403	0.359803	6.10407	6.02266	3.39405	0.15163	0.33501	0.20272	0.229787	0.0546398
20.8185	2.84588	2.7592	3.89139	0.19022	0.63297	0.477	0.433397	0.129657	5.26761	6.16485	5.75787	0.5474	0.02014	0.06184	0.209793	0.169232	2.01932	3.58106	2.58588	1.02834	-0.1447	0.80001	0.561217	0.35906	6.12391	6.04881	3.44795	0.17147	0.36116	0.25662	0.263083	0.0548541
20.8395	2.81548	2.75414	3.86839	0.15982	0.62791	0.454	0.41391	0.136605	5.21137	6.12596	5.73475	0.49116	-0.01875	0.03872	0.170377	0.161247	1.99567	3.54688	2.57849	1.00469	-0.17888	0.79262	0.539477	0.364358	6.06234	6.01249	3.40525	0.1099	0.32484	0.21392	0.21622	0.0620585
20.8605	2.79623	2.68692	3.86417	0.14057	0.56069	0.44978	0.38368	0.125701	5.20839	6.11979	5.68138	0.48818	-0.02492	-0.01465	0.149537	0.169348	1.96476	3.55682	2.53183	0.97378	-0.16894	0.74596	0.516933	0.349186	6.05802	6.01108	3.369	0.10558	0.32343	0.17767	0.202227	0.0640753
20.8815	2.81678	2.73545	3.84989	0.16112	0.60922	0.4355	0.401947	0.130439	5.19813	6.12047	5.71168	0.47792	-0.02424	0.01565	0.156443	0.16115	1.98799	3.56666	2.54276	0.99701	-0.1591	0.75689	0.5316	0.352238	6.08393	6.01229	3.39086	0.13149	0.32464	0.19953	0.218553	0.0565631
20.9025	2.88799	2.76356	3.85749	0.23233	0.63733	0.4431	0.437587	0.116946	5.21846	6.20194	5.71936	0.49825	0.05723	0.02333	0.192937	0.15297	2.00979	3.58771	2.57816	1.01881	-0.13805	0.79229	0.557683	0.353959	6.11269	6.06282	3.4059	0.16025	0.37517	0.21457	0.249997	0.0645212
20.9235	2.80819	2.71451	3.85643	0.15253	0.58828	0.44204	0.394283	0.128037	5.18946	6.14375	5.69506	0.46925	-0.00096	-0.00097	0.155773	0.156738	1.97382	3.5736	2.54525	0.98284	-0.15216	0.75938	0.53002	0.347136	6.10087	6.06382	3.37018	0.14843	0.37617	0.17885	0.234483	0.0713855
20.9445	2.77287	2.66387	3.79637	0.11721	0.53764	0.38198	0.34561	0.122722	5.1532	6.10242	5.65039	0.43299	-0.04229	-0.04564	0.11502	0.158988	1.93383	3.57681	2.49319	0.94285	-0.14895	0.70732	0.500407	0.331721	6.05022	6.02225	3.35748	0.09778	0.3346	0.16615	0.19951	0.0703695
20.9655	2.83051	2.69441	3.83779	0.17485	0.56818	0.4234	0.38881	0.114854	5.17123	6.11059	5.67728	0.45102	-0.03412	-0.01875	0.132717	0.159214	1.9719	3.61639	2.52845	0.98092	-0.10937	0.74258	0.538043	0.330938	6.07348	6.03862	3.38681	0.12104	0.35097	0.19548	0.222497	0.0677357
20.9865	2.83296	2.66287	3.827	0.1773	0.53664	0.41261	0.375517	0.105377	5.18166	6.15623	5.69476	0.46145	0.01152	-0.00127	0.157233	0.152153	1.95336	3.60749	2.48047	0.96238	-0.11827	0.6946	0.512903	0.324916	6.11967	6.05659	3.36979	0.16723	0.36894	0.17846	0.23821	0.0654453
21.0075	2.87396	2.68541	3.87731	0.2183	0.55918	0.46292	0.413467	0.101463	5.22065	6.1447	5.75417	0.50044	-1e-05	0.05814	0.18619	0.158019	1.94864	3.63567	2.54319	0.95766	-0.09009	0.75732	0.54163	0.321111	6.16434	6.06519	3.38586	0.2119	0.37754	0.19453	0.261323	0.0583243
21.0285	2.85043	2.67463	3.85219	0.19477	0.5484	0.4378	0.393657	0.104443	5.2043	6.13131	5.67107	0.48409	-0.0134	-0.02496	0.148577	0.16779	1.92244	3.63243	2.48878	0.93146	-0.09333	0.70291	0.51368	0.310593	6.12169	6.04548	3.36124	0.16925	0.35783	0.16991	0.23233	0.0627503
21.0495	2.79683	2.61081	3.7833	0.14117	0.48458	0.36891	0.331553	0.100878	5.14748	6.11452	5.63503	0.42727	-0.03019	-0.061	0.112027	0.157872	1.91399	3.59573	2.47665	0.92301	-0.13003	0.69078	0.494587	0.319422	6.1067	5.99612	3.30564	0.15426	0.30847	0.11431	0.192347	0.0591959
21.0705	2.84215	2.639	3.83567	0.18649	0.51277	0.42128	0.373513	0.0971698	5.18378	6.14333	5.64961	0.46357	-0.00138	-0.04642	0.13859	0.163009	1.91486	3.62119	2.47102	0.92388	-0.10457	0.68515	0.501487	0.310766	6.16865	6.03716	3.32726	0.21621	0.34951	0.13593	0.233883	0.0622853
21.0915	2.88409	2.68637	3.87302	0.22843	0.56014	0.45863	0.415733	0.0981291	5.22027	6.15631	5.70162	0.50006	0.0116	0.00559	0.172417	0.163831	1.93185	3.65574	2.49436	0.94087	-0.07002	0.70849	0.526447	0.305685	6.20332	6.0767	3.36097	0.25088	0.38905	0.16964	0.269857	0.064045
21.1125	2.85091	2.67379	3.81917	0.19525	0.54756	0.40478	0.38253	0.10231	5.1522	6.16447	5.6599	0.43199	0.01976	-0.03613	0.13854	0.147609	1.91078	3.65203	2.46082	0.9198	-0.07373	0.67495	0.507007	0.298847	6.14447	6.01815	3.32116	0.19203	0.3305	0.12983	0.217453	0.0593067
21.1335	2.80414	2.61617	3.7815	0.14848	0.48994	0.36711	0.335177	0.0998558	5.14823	6.09726	5.62242	0.42802	-0.04745	-0.07361	0.10232	0.163025	1.88317	3.58421	2.44724	0.89219	-0.14155	0.66137	0.47067	0.313278	6.12731	6.01669	3.26194	0.17487	0.32904	0.07061	0.191507	0.0750646
21.1545	2.84491	2.64588	3.84362	0.18925	0.51965	0.42923	0.379377	0.0985817	5.16051	6.11756	5.66352	0.4403	-0.02715	-0.03251	0.12688	0.156718	1.85794	3.60312	2.45435	0.86696	-0.12264	0.66848	0.470933	0.302267	6.1718	6.03738	3.30202	0.21936	0.34973	0.11069	0.226593	0.0690996
21.1755	2.89647	2.70233	3.82216	0.24081	0.5761	0.40777	0.408227	0.0967902	5.18282	6.16792	5.72069	0.46261	0.02321	0.02466	0.17016	0.146226	1.90243	3.67481	2.48367	0.91145	-0.05095	0.6978	0.519433	0.291784	6.22824	6.05341	3.34015	0.2758	0.36576	0.14882	0.26346	0.0629284
21.1965	2.86111	2.63929	3.79831	0.20545	0.51306	0.38392	0.367477	0.0891792	5.16954	6.12324	5.65733	0.44933	-0.02147	-0.0387	0.12972	0.159882	1.86062	3.62045	2.48649	0.86964	-0.10531	0.70062	0.488317	0.300797	6.20493	6.03295	3.29419	0.25249	0.3453	0.10286	0.23355	0.0706242
21.2175	2.85694	2.67981	3.79964	0.20128	0.55358	0.38525	0.380037	0.101734	5.14729	6.13233	5.65058	0.42708	-0.01238	-0.04545	0.123083	0.152298	1.89809	3.61809	2.4828	0.90711	-0.10767	0.69693	0.49879	0.309241	6.19531	6.05253	3.28028	0.24287	0.36488	0.08895	0.232233	0.0798315
21.2385	2.81267	2.66355	3.77062	0.15701	0.53732	0.35623	0.350187	0.109828	5.10633	6.10703	5.62604	0.38612	-0.03768	-0.06999	0.0928167	0.146948	1.8737	3.57498	2.43923	0.88272	-0.15078	0.65336	0.461767	0.313348	6.15348	6.00057	3.25589	0.20104	0.31292	0.06456	0.19284	0.0718125
21.2595	2.81754	2.6722	3.82699	0.16188	0.54597	0.4126	0.373483	0.112589	5.10725	6.16527	5.65434	0.38704	0.02056	-0.04169	0.12197	0.133748	1.9004	3.59333	2.46185	0.90942	-0.13243	0.67598	0.484323	0.315654	6.19815	6.054	3.28102	0.24571	0.36635	0.08969	0.233917	0.0800823
21.2805	2.86261	2.76039	3.81679	0.20695	0.63416	0.4024	0.414503	0.123473	5.17211	6.19062	5.70693	0.4519	0.04591	0.0109	0.16957	0.141526	1.88955	3.62634	2.52108	0.89857	-0.09942	0.73521	0.511453	0.309056	6.25811	6.05455	3.28335	0.30567	0.3669	0.09202	0.254863	0.0833181
21.3015	2.83915	2.72443	3.77705	0.18349	0.5982	0.36266	0.38145	0.120085	5.12832	6.14664	5.68662	0.40811	0.00193	-0.00941	0.133543	0.137322	1.89381	3.59184	2.49754	0.90283	-0.13392	0.71167	0.493527	0.31854	6.20562	6.02669	3.27899	0.25318	0.33904	0.08766	0.226627	0.0737717
21.3225	2.82123	2.67867	3.73694	0.16557	0.55244	0.32255	0.346853	0.112339	5.07014	6.14735	5.62438	0.34993	0.00264	-0.07165	0.09364	0.129927	1.82042	3.54281	2.48412	0.82944	-0.18295	0.69825	0.448247	0.317862	6.17838	5.98931	3.22278	0.22594	0.30166	0.03145	0.18635	0.0804754
21.3435	2.83842	2.72621	3.77446	0.18276	0.59998	0.36007	0.380937	0.120892	5.11785	6.13877	5.6625	0.39764	-0.00594	-0.03353	0.11939	0.139353	1.86994	3.5951	2.46589	0.87896	-0.13066	0.68002	0.476107	0.308771	6.21232	6.03668	3.25049	0.25988	0.34903	0.05916	0.22269	0.0857195
21.3645	2.88988	2.75206	3.78571	0.23422	0.62583	0.37132	0.410457	0.114729	5.13742	6.17596	5.67624	0.41721	0.03125	-0.01979	0.14289	0.137949	1.88982	3.62371	2.5062	0.89884	-0.10205	0.72033	0.505707	0.308217	6.2685	6.06219	3.28735	0.31606	0.37454	0.09602	0.262207	0.0847909
21.3855	2.84069	2.70307	3.76499	0.18503	0.57684	0.3506	0.370823	0.113557	5.09863	6.17205	5.67089	0.37842	0.02734	-0.02514	0.126873	0.126682	1.8609	3.59998	2.44988	0.86992	-0.12578	0.66401	0.469383	0.30346	6.25159	6.02052	3.21926	0.29915	0.33287	0.02793	0.219983	0.0965188
21.4065	2.82892	2.70143	3.73996	0.17326	0.5752	0.32557	0.35801	0.117158	5.07921	6.17687	5.68338	0.359	0.03216	-0.01265	0.12617	0.117131	1.85273	3.5763	2.493	0.86175	-0.14946	0.70713	0.47314	0.314484	6.23103	6.03231	3.23034	0.27859	0.34466	0.03901	0.220753	0.0928517
21.4275	2.79263	2.67538	3.71178	0.13697	0.54915	0.29739	0.327837	0.119956	5.06023	6.12138	5.64216	0.34002	-0.02333	-0.05387	0.0876067	0.126514	1.82663	3.57783	2.4341	0.83565	-0.14793	0.64823	0.445317	0.301517	6.24883	5.9956	3.16322	0.29639	0.30795	-0.02811	0.192077	0.110144
21.4485	2.81652	2.68947	3.71361	0.16086	0.56324	0.29922	0.341107	0.11803	5.11442	6.17242	5.62655	0.39421	0.02771	-0.06948	0.11748	0.141181	1.835	3.59893	2.44051	0.84402	-0.12683	0.65464	0.457277	0.297126	6.25539	6.00223	3.18648	0.30295	0.31458	-0.00485	0.204227	0.104592
21.4695	2.86489	2.71178	3.72837	0.20923	0.58555	0.31398	0.369587	0.112136	5.09153	6.22012	5.66275	0.37132	0.07541	-0.03328	0.137817	0.120894	1.86089	3.66265	2.43989	0.86991	-0.06311	0.65402	0.48694	0.281998	6.33033	6.044	3.24968	0.37789	0.35635	0.05835	0.264197	0.103111
21.4905	2.82953	2.68233	3.71557	0.17387	0.5561	0.30118	0.343717	0.112371	5.09732	6.16439	5.66145	0.37711	0.01968	-0.03458	0.120737	0.12914	1.80416	3.63869	2.41852	0.81318	-0.08707	0.63265	0.45292	0.274979	6.27347	5.98239	3.20111	0.32103	0.29474	0.00978	0.208517	0.0996577
21.5115	2.8074	2.61626	3.6974	0.15174	0.49003	0.28301	0.30826	0.0984686	5.05285	6.16933	5.64201	0.33264	0.02462	-0.05402	0.10108	0.117985	1.76856	3.59951	2.3803	0.77758	-0.12625	0.59443	0.415253	0.275866	6.28766	5.96237	3.17048	0.33522	0.27472	-0.02085	0.196363	0.110002
21.5325	2.8414	2.62881	3.72155	0.18574	0.50258	0.30716	0.331827	0.0922916	5.07438	6.18753	5.66101	0.35417	0.04282	-0.03502	0.120657	0.118899	1.77419	3.64687	2.38874	0.78321	-0.07889	0.60287	0.43573	0.262524	6.28479	6.00624	3.14964	0.33235	0.31859	-0.04169	0.203083	0.122451
21.5535	2.87192	2.62579	3.72775	0.21626	0.49956	0.31336	0.34306	0.083119	5.08078	6.20244	5.68543	0.36057	0.05773	-0.0106	0.1359	0.114054	1.80173	3.69532	2.42722	0.81075	-0.03044	0.64135	0.473887	0.256861	6.30256	6.02322	3.18247	0.35012	0.33557	-0.00886	0.22561	0.11731
21.5745	2.8459	2.56503	3.68992	0.19024	0.4388	0.27553	0.301523	0.0729206	5.07055	6.18174	5.64971	0.35034	0.03703	-0.04632	0.113683	0.12075	1.75802	3.70031	2.37684	0.76704	-0.02545	0.59097	0.444187	0.240256	6.28846	5.96543	3.12711	0.33602	0.27778	-0.06422	0.183193	0.124844
21.5955	2.86993	2.59028	3.7026	0.21427	0.46405	0.28821	0.322177	0.0740784	5.06742	6.16736	5.68725	0.34721	0.02265	-0.00878	0.12036	0.113787	1.75494	3.7141	2.39154	0.76396	-0.01166	0.60567	0.452657	0.236612	6.31283	5.97265	3.13937	0.36039	0.285	-0.05196	0.19781	0.126767
21.6165	2.85305	2.5117	3.66597	0.19739	0.38547	0.25158	0.278147	0.0558953	5.03263	6.14692	5.61346	0.31242	0.00221	-0.08257	0.0773533	0.120054	1.70806	3.69543	2.34392	0.71708	-0.03033	0.55805	0.414933	0.227316	6.2824	5.95403	3.09434	0.32996	0.26638	-0.09699	0.16645	0.132993
21.6375	2.88183	2.52729	3.65737	0.22617	0.40106	0.24298	0.29007	0.0557068	5.07914	6.18606	5.63622	0.35893	0.04135	-0.05981	0.11349	0.126147	1.75561	3.74946	2.34492	0.76463	0.0237	0.55905	0.449127	0.220837	6.30771	5.94967	3.1135	0.35527	0.26202	-0.07783	0.17982	0.131607
21.6585	2.925	2.56692	3.70058	0.26934	0.44069	0.28619	0.332073	0.0545257	5.09763	6.23435	5.6771	0.37742	0.08964	-0.01893	0.149377	0.118251	1.77416	3.79434	2.37354	0.78318	0.06858	0.58767	0.47981	0.21322	6.32823	5.96621	3.13335	0.37579	0.27856	-0.05798	0.19879	0.131417
21.6795	2.91663	2.50764	3.67703	0.26097	0.38141	0.26264	0.301673	0.0398712	5.07297	6.17809	5.67544	0.35276	0.03338	-0.02059	0.12185	0.116501	1.7045	3.72532	2.35859	0.71352	-0.00044	0.57272	0.4286	0.218337	6.29554	5.95565	3.09014	0.3431	0.268	-0.10119	0.16997	0.137302
21.7005	2.89886	2.48082	3.66277	0.2432	0.35459	0.24838	0.282057	0.0362975	5.01565	6.16219	5.67396	0.29544	0.01748	-0.02207	0.09695	0.0998996	1.70466	3.75371	2.30824	0.71368	0.02795	0.52237	0.421333	0.204298	6.25693	5.89609	3.0625	0.30449	0.20844	-0.12883	0.128033	0.131391
21.7215	2.9586	2.47114	3.70542	0.30294	0.34491	0.29103	0.31296	0.0163408	5.0819	6.1857	5.68284	0.36169	0.04099	-0.01319	0.12983	0.11698	1.70511	3.77253	2.33324	0.71413	0.04677	0.54737	0.43609	0.200524	6.30347	5.92031	3.08135	0.35103	0.23266	-0.10998	0.157903	0.138232
21.7425	2.99541	2.49946	3.71121	0.33975	0.37323	0.29682	0.3366	0.0221138	5.05543	6.22089	5.71089	0.33522	0.07618	0.01486	0.142087	0.0981757	1.73445	3.78449	2.35771	0.74347	0.05873	0.57184	0.458013	0.205698	6.33114	5.91917	3.10895	0.3787	0.23152	-0.08238	0.175947	0.135972
21.7635	2.96407	2.47787	3.70393	0.30841	0.35164	0.28954	0.31653	0.0183807	5.07427	6.16681	5.66423	0.35406	0.0221	-0.0318	0.114787	0.120644	1.72916	3.79199	2.32204	0.73818	0.06623	0.53617	0.44686	0.199049	6.29625	5.91249	3.08422	0.34381	0.22484	-0.10711	0.153847	0.134923
21.7845	3.00289	2.45132	3.71152	0.34723	0.32509	0.29713	0.32315	0.0144951	5.08386	6.15993	5.66879	0.36365	0.01522	-0.02724	0.11721	0.123828	1.69035	3.80933	2.3372	0.69937	0.08357	0.55133	0.444757	0.185581	6.27035	5.88129	3.0465	0.31791	0.19364	-0.14483	0.12224	0.13827
21.8055	2.95925	2.45915	3.71129	0.30359	0.33292	0.2969	0.311137	0.0110616	5.0148	6.13919	5.64427	0.29459	-0.00552	-0.05176	0.0791033	0.108567	1.68226	3.75606	2.28753	0.69128	0.0303	0.50166	0.407747	0.196501	6.26398	5.87986	3.03352	0.31154	0.19221	-0.15781	0.115313	0.140839
21.8265	3.00589	2.47913	3.68328	0.35023	0.3529	0.26889	0.324007	0.0275691	5.02631	6.18039	5.69924	0.3061	0.03568	0.00321	0.114997	0.0960103	1.70865	3.80699	2.29133	0.71767	0.08123	0.50546	0.434787	0.187092	6.26838	5.88129	3.06369	0.31594	0.19364	-0.12764	0.127313	0.132275
21.8475	3.01881	2.50817	3.77294	0.36315	0.38194	0.35855	0.36788	0.00715432	5.03531	6.22297	5.70772	0.3151	0.07826	0.01169	0.135017	0.0920695	1.72427	3.84201	2.34735	0.73329	0.11625	0.56148	0.47034	0.183861	6.28468	5.94475	3.06793	0.33224	0.2571	-0.1234	0.155313	0.141035
21.8685	3.02403	2.50016	3.7154	0.36837	0.37393	0.30101	0.34777	0.023435	5.03468	6.18844	5.67685	0.31447	0.04373	-0.01918	0.113007	0.102356	1.69957	3.82889	2.29661	0.70859	0.10313	0.51074	0.44082	0.178243	6.27201	5.89918	3.05154	0.31957	0.21153	-0.13979	0.130437	0.138666
21.8895	2.97905	2.45677	3.71129	0.32339	0.33054	0.2969	0.316943	0.010232	4.9613	6.14393	5.63502	0.24109	-0.00078	-0.06101	0.0597667	0.0923138	1.63265	3.79048	2.2825	0.64167	0.06472	0.49663	0.401007	0.173278	6.23291	5.86149	3.02224	0.28047	0.17384	-0.16909	0.0950733	0.135621
21.9105	3.00484	2.45784	3.72956	0.34918	0.33161	0.31517	0.331987	0.00981965	5.00651	6.19109	5.68933	0.2863	0.04638	-0.0067	0.10866	0.090132	1.65311	3.8494	2.26715	0.66213	0.12364	0.48128	0.42235	0.158217	6.27074	5.8854	3.09649	0.3183	0.19775	-0.09484	0.140403	0.122662
21.9315	3.01927	2.48598	3.79492	0.36361	0.35975	0.38053	0.367963	0.00638137	5.03835	6.20982	5.73386	0.31814	0.06511	0.03783	0.14036	0.0892382	1.67364	3.8469	2.28624	0.68266	0.12114	0.50037	0.434723	0.165387	6.29286	5.87292	3.095	0.34042	0.18527	-0.09633	0.14312	0.127828
21.9525	3.00711	2.44839	3.71533	0.35145	0.32216	0.30094	0.32485	0.0146429	5.02311	6.22415	5.71542	0.3029	0.07944	0.01939	0.13391	0.0862549	1.63511	3.8407	2.26621	0.64413	0.11494	0.48034	0.413137	0.156416	6.24995	5.86836	3.05807	0.29751	0.18071	-0.13326	0.114987	0.128621
21.9735	2.97701	2.4517	3.73458	0.32135	0.32547	0.32019	0.322337	0.00160205	4.96563	6.19907	5.72185	0.24542	0.05436	0.02582	0.108533	0.0689374	1.58425	3.85922	2.22392	0.59327	0.13346	0.43805	0.38826	0.13505	6.27568	5.85748	3.02285	0.32324	0.16983	-0.16848	0.108197	0.145254
21.9945	2.95815	2.41682	3.71775	0.30249	0.29059	0.30336	0.298813	0.00411933	4.96909	6.17597	5.71382	0.24888	0.03126	0.01779	0.09931	0.074886	1.56164	3.86128	2.17348	0.57066	0.13552	0.38761	0.364597	0.12614	6.22165	5.8195	3.01286	0.26921	0.13185	-0.17847	0.0741967	0.13241
22.0155	2.96577	2.46182	3.73875	0.31011	0.33559	0.32436	0.323353	0.00737264	4.98986	6.21104	5.72371	0.26965	0.06633	0.02768	0.12122	0.075049	1.56741	3.8727	2.19797	0.57643	0.14694	0.4121	0.37849	0.125117	6.23166	5.85733	3.0617	0.27922	0.16968	-0.12963	0.106423	0.122189
22.0365	2.96117	2.47731	3.76625	0.30551	0.35108	0.35186	0.33615	0.0153217	4.99423	6.2497	5.77904	0.27402	0.10499	0.08301	0.154007	0.0603412	1.57992	3.92588	2.21128	0.58894	0.20012	0.42541	0.404823	0.112714	6.25705	5.87252	3.07501	0.30461	0.18487	-0.11632	0.124387	0.125219
22.0575	2.95233	2.42806	3.67685	0.29667	0.30183	0.26246	0.286987	0.0123535	4.98048	6.20406	5.72524	0.26027	0.05935	0.02921	0.116277	0.0725205	1.54148	3.91072	2.15824	0.5505	0.18496	0.37237	0.369277	0.105534	6.21491	5.83479	3.06602	0.26247	0.14714	-0.12531	0.0947667	0.114965
22.0785	2.88608	2.39011	3.67383	0.23042	0.26388	0.25944	0.251247	0.0104919	4.95598	6.17346	5.71689	0.23577	0.02875	0.02086	0.0951267	0.0703585	1.47091	3.87033	2.1356	0.47993	0.14457	0.34973	0.324743	0.0976129	6.17038	5.8037	3.05612	0.21794	0.11605	-0.13521	0.06626	0.104941
22.0995	2.91004	2.44493	3.68691	0.25438	0.3187	0.27252	0.281867	0.0191467	4.95247	6.20903	5.75506	0.23226	0.06432	0.05903	0.118537	0.0568822	1.50658	3.94351	2.13247	0.5156	0.21775	0.3466	0.359983	0.0862419	6.22339	5.85059	3.04255	0.27095	0.16294	-0.14878	0.0950367	0.125833
22.1205	2.91996	2.47456	3.68659	0.2643	0.34833	0.2722	0.294943	0.0267906	5.00609	6.25579	5.789	0.28588	0.11108	0.09297	0.16331	0.0615076	1.51065	3.95934	2.12777	0.51967	0.23358	0.3419	0.36505	0.0833943	6.2519	5.87901	3.08307	0.29946	0.19136	-0.10826	0.12752	0.12195
22.1415	2.89617	2.42311	3.64992	0.24051	0.29688	0.23553	0.25764	0.0196726	4.94117	6.20395	5.74597	0.22096	0.05924	0.04994	0.110047	0.0555216	1.46868	3.95601	2.11688	0.4777	0.23025	0.33101	0.34632	0.0718417	6.20703	5.83953	3.03822	0.25459	0.15188	-0.15311	0.0844533	0.122426
22.1625	2.86838	2.38862	3.61591	0.21272	0.26239	0.20152	0.225543	0.0187049	4.91003	6.20876	5.73935	0.18982	0.06405	0.04332	0.0990633	0.0457712	1.42102	3.89959	2.06684	0.43004	0.17383	0.28097	0.294947	0.0742909	6.18935	5.8306	2.99566	0.23691	0.14295	-0.19567	0.0613967	0.131364
22.1835	2.86407	2.40637	3.64105	0.20841	0.28014	0.22666	0.238403	0.0215231	4.92995	6.17758	5.76829	0.20974	0.03287	0.07226	0.104957	0.0536114	1.40905	3.93797	2.07687	0.41807	0.21221	0.291	0.307093	0.059969	6.22199	5.86273	3.05713	0.26955	0.17508	-0.1342	0.103477	0.121927
22.2045	2.89304	2.40936	3.64258	0.23738	0.28313	0.22819	0.249567	0.0169901	4.93406	6.19297	5.79945	0.21385	0.04826	0.10342	0.121843	0.0486812	1.42187	3.92437	2.03042	0.43089	0.19861	0.24455	0.29135	0.0710192	6.21372	5.80238	3.02983	0.26128	0.11473	-0.1615	0.0715033	0.123945
22.2255	2.91377	2.4506	3.64278	0.25811	0.32437	0.22839	0.27029	0.0283684	4.95975	6.24093	5.83575	0.23954	0.09622	0.13972	0.158493	0.0424244	1.4631	3.97233	2.05391	0.47212	0.24657	0.26804	0.32891	0.0718727	6.25096	5.87035	3.08063	0.29852	0.1827	-0.1107	0.123507	0.121783
22.2465	2.84105	2.39325	3.60775	0.18539	0.26702	0.19336	0.215257	0.0259837	4.93093	6.20636	5.78017	0.21072	0.06165	0.08414	0.118837	0.0463981	1.40228	3.94844	2.00626	0.4113	0.22268	0.22039	0.28479	0.0632585	6.21721	5.85011	3.04842	0.26477	0.16246	-0.14291	0.0947733	0.122457
22.2675	2.81905	2.39566	3.59615	0.16339	0.26943	0.18176	0.20486	0.0327176	4.87533	6.15927	5.75046	0.15512	0.01456	0.05443	0.0747033	0.0418232	1.37755	3.8983	1.98672	0.38657	0.17254	0.20085	0.25332	0.0671244	6.17659	5.82988	3.01213	0.22415	0.14223	-0.1792	0.0623933	0.12309
22.2885	2.84524	2.37987	3.58307	0.18958	0.25364	0.16868	0.203967	0.025559	4.92871	6.19645	5.76047	0.2085	0.05174	0.06444	0.108227	0.0502705	1.40135	3.93797	1.98395	0.41037	0.21221	0.19808	0.273553	0.0685298	6.20554	5.84571	3.05201	0.2531	0.15806	-0.13932	0.0906133	0.118195
22.3095	2.84304	2.38092	3.63221	0.18738	0.25469	0.21782	0.219963	0.0194603	4.95048	6.2099	5.84166	0.23027	0.06519	0.14563	0.14703	0.0476596	1.44939	3.96079	2.04418	0.45841	0.23503	0.25831	0.31725	0.0708992	6.21532	5.90276	3.06954	0.26288	0.21511	-0.12179	0.118733	0.12105
22.3305	2.85432	2.34503	3.57496	0.19866	0.2188	0.16057	0.192677	0.0170737	4.92974	6.16195	5.76713	0.20953	0.01724	0.0711	0.09929	0.0572709	1.39739	3.92978	2.00107	0.40641	0.20402	0.2152	0.27521	0.0656793	6.20367	5.81932	3.02403	0.25123	0.13167	-0.1673	0.0718667	0.124464
22.3515	2.80011	2.33555	3.57399	0.14445	0.20932	0.1596	0.171123	0.0195927	4.9154	6.15385	5.74584	0.19519	0.00914	0.04981	0.0847133	0.0564722	1.35932	3.89711	1.95925	0.36834	0.17135	0.17338	0.23769	0.0653276	6.1709	5.82212	3.02493	0.21846	0.13447	-0.1664	0.0621767	0.116832
22.3725	2.8425	2.3293	3.57743	0.18684	0.20307	0.16304	0.184317	0.0116243	4.96263	6.17676	5.75908	0.24242	0.03205	0.06305	0.112507	0.0655702	1.39456	3.89897	1.98112	0.40358	0.17321	0.19525	0.257347	0.073393	6.17757	5.85783	3.03117	0.22513	0.17018	-0.16016	0.0783833	0.120322
22.3935	2.80633	2.33098	3.59429	0.15067	0.20475	0.1799	0.17844	0.0156286	4.94984	6.18072	5.74459	0.22963	0.03601	0.04856	0.104733	0.0625533	1.38489	3.90887	1.99752	0.39391	0.18311	0.21165	0.26289	0.066026	6.18134	5.87302	3.03862	0.2289	0.18537	-0.15271	0.0871867	0.120605
22.4145	2.82813	2.38882	3.65276	0.17247	0.26259	0.23837	0.224477	0.0269269	4.96771	6.22464	5.78594	0.2475	0.07993	0.08991	0.139113	0.0542699	1.43546	3.94286	2.02067	0.44448	0.2171	0.2348	0.298793	0.0730223	6.22991	5.90832	3.08049	0.27747	0.22067	-0.11084	0.1291	0.121085
22.4355	2.81876	2.31483	3.5779	0.1631	0.1886	0.16351	0.171737	0.0084325	4.94866	6.17907	5.74167	0.22845	0.03436	0.04564	0.102817	0.062901	1.39468	3.91888	1.94925	0.4037	0.19312	0.16338	0.2534	0.0756388	6.19138	5.83849	3.05327	0.23894	0.15084	-0.13806	0.0839067	0.11386
22.4565	2.78063	2.28061	3.58355	0.12497	0.15438	0.16916	0.149503	0.0129875	4.91935	6.13448	5.67351	0.19914	-0.01023	-0.02252	0.0554633	0.0719259	1.37197	3.85944	1.93668	0.38099	0.13368	0.15081	0.221827	0.0797352	6.13461	5.84017	3.00963	0.18217	0.15252	-0.1817	0.0509967	0.116663
22.4775	2.77906	2.31579	3.61674	0.1234	0.18956	0.20235	0.17177	0.0244652	4.93384	6.1912	5.6639	0.21363	0.04649	-0.03213	0.0759967	0.0724626	1.38254	3.89019	1.98043	0.39156	0.16443	0.19456	0.250183	0.0712214	6.20925	5.87022	3.01729	0.25681	0.18257	-0.17404	0.0884467	0.132982
22.4985	2.84039	2.34203	3.62309	0.18473	0.2158	0.2087	0.203077	0.00939951	4.9664	6.2066	5.71162	0.24619	0.06189	0.01559	0.10789	0.0704298	1.37927	3.92532	2.0013	0.38829	0.19956	0.21543	0.26776	0.0604389	6.22606	5.90148	3.06915	0.27362	0.21383	-0.12218	0.121757	0.123184
22.5195	2.81327	2.28947	3.6195	0.15761	0.16324	0.20511	0.17532	0.0149834	4.94806	6.14307	5.59981	0.22785	-0.00164	-0.09622	0.04333	0.0962152	1.37712	3.90642	1.98377	0.38614	0.18066	0.1979	0.2549	0.0658085	6.17748	5.83139	2.99921	0.22504	0.14374	-0.19212	0.0588867	0.127679
22.5405	2.79328	2.29174	3.57758	0.13762	0.16551	0.16319	0.15544	0.00893513	4.93469	6.15573	5.56616	0.21448	0.01102	-0.12987	0.0318767	0.0999508	1.33579	3.85843	1.9404	0.34481	0.13267	0.15453	0.21067	0.0673662	6.15897	5.82188	2.99926	0.20653	0.13423	-0.19207	0.0495633	0.122606
22.5615	2.78496	2.2993	3.62487	0.1293	0.17307	0.21048	0.17095	0.0234586	4.96466	6.18308	5.5903	0.24445	0.03837	-0.10573	0.05903	0.101615	1.36108	3.87686	1.99521	0.3701	0.1511	0.20934	0.243513	0.0654882	6.1674	5.83572	3.01008	0.21496	0.14807	-0.18125	0.0605933	0.122454
22.5825	2.79778	2.30594	3.58247	0.14212	0.17971	0.16808	0.163303	0.011111	4.94849	6.17797	5.57352	0.22828	0.03326	-0.12251	0.0463433	0.101475	1.34587	3.88256	1.94815	0.35489	0.1568	0.16228	0.224657	0.0651359	6.15277	5.856	3.01486	0.20033	0.16835	-0.17647	0.06407	0.120624
22.6035	2.83279	2.32337	3.63264	0.17713	0.19714	0.21825	0.197507	0.0118717	4.97813	6.17302	5.58338	0.25792	0.02831	-0.11265	0.05786	0.10799	1.42991	3.91094	1.96992	0.43893	0.18518	0.18405	0.269387	0.0847723	6.17371	5.89492	3.03027	0.22127	0.20727	-0.16106	0.08916	0.125175
22.6245	2.79956	2.31037	3.58961	0.1439	0.18414	0.17522	0.167753	0.0122015	4.95016	6.17065	5.54424	0.22995	0.02594	-0.15179	0.0347	0.110286	1.36409	3.86563	1.94761	0.37311	0.13987	0.16174	0.224907	0.0743701	6.17816	5.8429	2.98139	0.22572	0.15525	-0.20994	0.05701	0.135016
22.6455	2.77842	2.29987	3.56311	0.12276	0.17364	0.14872	0.148373	0.0146888	4.88624	6.16429	5.51665	0.16603	0.01958	-0.17938	0.00207667	0.100095	1.32198	3.82212	1.90526	0.331	0.09636	0.11939	0.18225	0.0746715	6.1395	5.80224	2.90971	0.18706	0.11459	-0.28162	0.00667667	0.145659
22.6665	2.80564	2.31939	3.58522	0.14998	0.19316	0.17083	0.171323	0.0124674	4.94458	6.17804	5.51586	0.22437	0.03333	-0.18017	0.0258433	0.116841	1.3252	3.83883	1.95064	0.33422	0.11307	0.16477	0.20402	0.0667889	6.1685	5.8253	2.97429	0.21606	0.13765	-0.21704	0.0455567	0.133235
22.6875	2.83914	2.34711	3.61416	0.18348	0.22088	0.19977	0.201377	0.0108263	4.95387	6.2181	5.55152	0.23366	0.07339	-0.14451	0.05418	0.10959	1.39066	3.88616	1.93193	0.39968	0.1604	0.14606	0.23538	0.0822542	6.20327	5.84829	2.99138	0.25083	0.16064	-0.19995	0.0705067	0.137712
22.7085	2.79266	2.29862	3.60904	0.137	0.17239	0.19465	0.168013	0.0167854	4.93362	6.18691	5.50072	0.21341	0.0422	-0.19531	0.0201	0.118504	1.34716	3.83613	1.91854	0.35618	0.11037	0.13267	0.19974	0.0784845	6.17282	5.83958	2.93305	0.22038	0.15193	-0.25828	0.03801	0.149457
22.7295	2.78435	2.28442	3.54954	0.12869	0.15819	0.13515	0.140677	0.00895304	4.89349	6.14378	5.45974	0.17328	-0.00093	-0.23629	-0.0213133	0.118671	1.29081	3.8145	1.884	0.29983	0.08874	0.09813	0.162233	0.0688517	6.1627	5.82131	2.92339	0.21026	0.13366	-0.26794	0.0253267	0.148291
22.7505	2.76724	2.30584	3.57067	0.11158	0.17961	0.15628	0.149157	0.0199589	4.90033	6.1798	5.491	0.18012	0.03509	-0.20503	0.00339333	0.112307	1.32703	3.8285	1.90019	0.33605	0.10274	0.11432	0.18437	0.0759136	6.15959	5.81129	2.924	0.20715	0.12364	-0.26733	0.0211533	0.146242
22.7715	2.79379	2.33494	3.55887	0.13813	0.20871	0.14448	0.163773	0.022543	4.90439	6.19015	5.49168	0.18418	0.04544	-0.20435	0.00842333	0.113676	1.34916	3.82665	1.88539	0.35818	0.10089	0.09952	0.186197	0.0859926	6.1969	5.85566	2.95593	0.24446	0.16801	-0.2354	0.0590233	0.148857
22.7925	2.81609	2.3581	3.5698	0.16043	0.23187	0.15541	0.18257	0.0246926	4.91928	6.20065	5.49696	0.19907	0.05594	-0.19907	0.0186467	0.116436	1.34179	3.89219	1.9519	0.35081	0.16643	0.16603	0.227757	0.0615268	6.21539	5.86844	2.95989	0.26295	0.18079	-0.23144	0.0707667	0.152953
22.8135	2.78666	2.30305	3.54202	0.131	0.17682	0.12763	0.14515	0.0158649	4.87395	6.19365	5.50812	0.15374	0.04894	-0.18791	0.00492333	0.101052	1.34105	3.83315	1.89879	0.35007	0.10739	0.11292	0.190127	0.0799876	6.1772	5.85401	2.95407	0.22476	0.16636	-0.23726	0.0512867	0.145255
22.8345	2.7218	2.29549	3.52366	0.06614	0.16926	0.10927	0.11489	0.0299005	4.85239	6.17979	5.4267	0.13218	0.03508	-0.26933	-0.0340233	0.120946	1.2811	3.80674	1.85567	0.29012	0.08098	0.0698	0.146967	0.0716494	6.15573	5.79708	2.89408	0.20329	0.10943	-0.29725	0.00515667	0.153612
22.8555	2.77531	2.3342	3.54099	0.11965	0.20797	0.1266	0.151407	0.0283527	4.8875	6.21672	5.47099	0.16729	0.07201	-0.22504	0.00475333	0.118143	1.3318	3.83716	1.874	0.34082	0.1114	0.08813	0.180117	0.080632	6.18131	5.83142	2.92099	0.22887	0.14377	-0.27034	0.0341	0.15419
22.8765	2.80454	2.37444	3.54123	0.14888	0.24821	0.12684	0.174643	0.0373295	4.91217	6.21574	5.51931	0.19196	0.07103	-0.17672	0.0287567	0.108507	1.32093	3.8722	1.90068	0.32995	0.14644	0.11481	0.197067	0.0670661	6.20158	5.83991	2.99243	0.24914	0.15226	-0.1989	0.0675	0.136104
22.8975	2.74441	2.32897	3.5115	0.08875	0.20274	0.09711	0.129533	0.0366828	4.85214	6.2111	5.48547	0.13193	0.06639	-0.21056	-0.00408	0.104959	1.29069	3.83633	1.87173	0.29971	0.11057	0.08586	0.16538	0.0675427	6.14255	5.81967	2.96323	0.19011	0.13202	-0.2281	0.0313433	0.130801
22.9185	2.74393	2.31929	3.48222	0.08827	0.19306	0.06783	0.116387	0.0387881	4.84509	6.16072	5.43509	0.12488	0.01601	-0.26094	-0.0400167	0.114846	1.27574	3.80027	1.8182	0.28476	0.07451	0.03233	0.130533	0.0780687	6.12426	5.81767	2.96536	0.17182	0.13002	-0.22597	0.02529	0.126208
22.9395	2.72163	2.32497	3.51722	0.06597	0.19874	0.10283	0.122513	0.0395708	4.87013	6.20182	5.4773	0.14992	0.05711	-0.21873	-0.0039	0.110706	1.28095	3.82998	1.85506	0.28997	0.10422	0.06919	0.15446	0.0685055	6.14906	5.81466	3.00343	0.19662	0.12701	-0.1879	0.0452433	0.118291
22.9605	2.79236	2.36535	3.5291	0.1367	0.23912	0.11471	0.16351	0.0383342	4.92453	6.22762	5.54678	0.20432	0.08291	-0.14925	0.0459933	0.103722	1.27548	3.8673	1.88245	0.2845	0.14154	0.09658	0.174207	0.0566534	6.16234	5.86944	3.02768	0.2099	0.18179	-0.16365	0.0760133	0.120106
22.9815	2.7702	2.35837	3.48004	0.11454	0.23214	0.06565	0.137443	0.049407	4.87308	6.21815	5.47248	0.15287	0.07344	-0.22355	0.00092	0.114553	1.24483	3.86563	1.84019	0.25385	0.13987	0.05432	0.149347	0.0577939	6.12522	5.83702	3.04986	0.17278	0.14937	-0.14147	0.0602267	0.101075
23.0025	2.70831	2.35906	3.49129	0.05265	0.23283	0.0769	0.120793	0.056454	4.88466	6.2167	5.4841	0.16445	0.07199	-0.21193	0.00817	0.11324	1.23223	3.83253	1.85406	0.24125	0.10677	0.06819	0.138737	0.0524527	6.10784	5.81639	3.05421	0.1554	0.12874	-0.13712	0.0490067	0.093381
23.0235	2.69177	2.33931	3.4565	0.03611	0.21308	0.04211	0.0971	0.0580159	4.85248	6.1832	5.45722	0.13227	0.03849	-0.23881	-0.0226833	0.111403	1.17488	3.81047	1.80051	0.1839	0.08471	0.01464	0.0944167	0.0491016	6.08268	5.81936	3.05176	0.13024	0.13171	-0.13957	0.0407933	0.0901827
23.0445	2.72216	2.33268	3.50194	0.0665	0.20645	0.08755	0.120167	0.0435675	4.88033	6.20507	5.46917	0.16012	0.06036	-0.22686	-0.00212667	0.115998	1.19792	3.81185	1.82965	0.20694	0.08609	0.04378	0.11227	0.0488854	6.08346	5.82122	3.11658	0.13102	0.13357	-0.07475	0.06328	0.0690189
23.0655	2.75168	2.39781	3.50958	0.09602	0.27158	0.09519	0.154263	0.0586588	4.92071	6.2385	5.5498	0.2005	0.09379	-0.14623	0.0493533	0.102529	1.22127	3.85067	1.86048	0.23029	0.12491	0.07461	0.14327	0.045869	6.12579	5.89778	3.13802	0.17335	0.21013	-0.05331	0.110057	0.0823705
23.0865	2.68647	2.33821	3.47629	0.03081	0.21198	0.0619	0.101563	0.0559331	4.88663	6.23229	5.48826	0.16642	0.08758	-0.20777	0.01541	0.113887	1.13472	3.83729	1.82621	0.14374	0.11153	0.04034	0.0985367	0.0305478	6.11173	5.85588	3.18078	0.15929	0.16823	-0.01055	0.105657	0.0581606
23.1075	2.65303	2.32949	3.47443	-0.00263	0.20326	0.06004	0.08689	0.0609327	4.85784	6.1869	5.45423	0.13763	0.04219	-0.2418	-0.02066	0.113951	1.09392	3.79112	1.78357	0.10294	0.06536	-0.0023	0.0553333	0.030791	6.05859	5.80222	3.12405	0.10615	0.11457	-0.06728	0.0511467	0.0592632
23.1285	2.69559	2.33428	3.48208	0.03993	0.20805	0.06769	0.105223	0.0520341	4.88158	6.21462	5.50386	0.16137	0.06991	-0.19217	0.0130367	0.105946	1.14063	3.80582	1.83598	0.14965	0.08006	0.05011	0.0932733	0.0294844	6.09443	5.82883	3.19704	0.14199	0.14118	0.00571	0.0962933	0.0452923
23.1495	2.72012	2.3815	3.51557	0.06446	0.25527	0.10118	0.140303	0.0584525	4.87971	6.25994	5.55438	0.1595	0.11523	-0.14165	0.04436	0.0938789	1.14988	3.84248	1.8361	0.1589	0.11672	0.05023	0.108617	0.0316309	6.11677	5.882	3.19117	0.16433	0.19435	-0.00016	0.119507	0.0604577
23.1705	2.68219	2.3296	3.46095	0.02653	0.20337	0.04656	0.0921533	0.0559081	4.89657	6.20491	5.50506	0.17636	0.0602	-0.19097	0.0151967	0.1084	1.10695	3.7713	1.83159	0.11597	0.04554	0.04572	0.0690767	0.0234467	6.10246	5.84439	3.19204	0.15002	0.15674	0.00071	0.10249	0.050927
23.1915	2.69297	2.32551	3.47231	0.03731	0.19928	0.05792	0.09817	0.0509039	4.85061	6.21076	5.53435	0.1304	0.06605	-0.16168	0.01159	0.0886042	1.07772	3.79434	1.76825	0.08674	0.06858	-0.01762	0.0459	0.0321897	6.05268	5.8547	3.2071	0.10024	0.16705	0.01577	0.0943533	0.0437698
23.2125	2.64777	2.31691	3.45986	-0.00789	0.19068	0.04547	0.0760867	0.0593311	4.82561	6.19037	5.49365	0.1054	0.04566	-0.20238	-0.0171067	0.0942282	1.03408	3.73807	1.80284	0.0431	0.01231	0.01697	0.0241267	0.00958157	6.07042	5.80326	3.19758	0.11798	0.11561	0.00625	0.0799467	0.0368547
23.2335	2.70435	2.32282	3.44424	0.04869	0.19659	0.02985	0.09171	0.0527213	4.83685	6.18706	5.55971	0.11664	0.04235	-0.13632	0.00755667	0.0750669	1.07567	3.72357	1.80943	0.08469	-0.00219	0.02356	0.0353533	0.025764	6.09826	5.8434	3.19031	0.14582	0.15575	-0.00102	0.100183	0.0506828
23.2545	2.71545	2.34202	3.49218	0.05979	0.21579	0.07779	0.11779	0.0492747	4.83527	6.24292	5.58755	0.11506	0.09821	-0.10848	0.03493	0.0718698	1.07618	3.75785	1.82791	0.0852	0.03209	0.04204	0.05311	0.0163001	6.09523	5.87397	3.23713	0.14279	0.18632	0.0458	0.12497	0.0415316
23.2755	2.67598	2.33209	3.47471	0.02032	0.20586	0.06032	0.0955	0.0563752	4.83072	6.15966	5.54735	0.11051	0.01495	-0.14868	-0.00774	0.0756769	1.08774	3.71774	1.81879	0.09676	-0.00802	0.03292	0.0405533	0.0304872	6.07802	5.86653	3.16953	0.12558	0.17888	-0.0218	0.09422	0.0600158
23.2965	2.6812	2.28149	3.46147	0.02554	0.15526	0.04708	0.07596	0.0401346	4.78119	6.16793	5.54974	0.06098	0.02322	-0.14629	-0.0206967	0.0637357	1.00699	3.70196	1.76438	0.01601	-0.0238	-0.02149	-0.00976	0.0129022	6.05231	5.8281	3.1588	0.09987	0.14045	-0.03253	0.0692633	0.0522274
23.3175	2.69226	2.29282	3.47131	0.0366	0.16659	0.05692	0.0867033	0.0403718	4.8182	6.20498	5.60774	0.09799	0.06027	-0.08829	0.0233233	0.056859	1.05347	3.69659	1.80618	0.06249	-0.02917	0.02031	0.0178767	0.0264879	6.1071	5.82876	3.18105	0.15466	0.14111	-0.01028	0.0951633	0.0528666
23.3385	2.74101	2.30148	3.46483	0.08535	0.17525	0.05044	0.10368	0.0371769	4.85408	6.22397	5.64281	0.13387	0.07926	-0.05322	0.0533033	0.0555457	1.08986	3.72952	1.8207	0.09888	0.00376	0.03483	0.0458233	0.0280035	6.09314	5.85692	3.20279	0.1407	0.16927	0.01146	0.107143	0.0485474
23.3595	2.66803	2.28965	3.49265	0.01237	0.16342	0.07826	0.0846833	0.0437225	4.78941	6.20924	5.60896	0.0692	0.06453	-0.08707	0.0155533	0.0513294	1.0253	3.69562	1.79562	0.03432	-0.03014	0.00975	0.00464333	0.0187824	6.09719	5.8429	3.17991	0.14475	0.15525	-0.01142	0.0961933	0.053892
23.3805	2.65906	2.29739	3.43814	0.0034	0.17116	0.02375	0.0661033	0.0528558	4.74249	6.15046	5.56183	0.02228	0.00575	-0.1342	-0.03539	0.0496349	1.0021	3.60645	1.77347	0.01112	-0.11931	-0.0124	-0.0401967	0.0401351	6.0469	5.82411	3.13003	0.09446	0.13646	-0.0613	0.05654	0.0601545
23.4015	2.6821	2.3086	3.4395	0.02644	0.18237	0.02511	0.0779733	0.0521997	4.76754	6.17639	5.64571	0.04733	0.03168	-0.05032	0.00956333	0.0302806	1.02329	3.65364	1.79336	0.03231	-0.07212	0.00749	-0.0107733	0.031499	6.10087	5.82667	3.17184	0.14843	0.13902	-0.01949	0.08932	0.0544728
23.4225	2.69647	2.2849	3.46145	0.04081	0.15867	0.04706	0.08218	0.0382875	4.76209	6.16017	5.63047	0.04188	0.01546	-0.06556	-0.00274	0.0323227	0.98642	3.64999	1.75878	-0.00456	-0.07577	-0.02709	-0.0358067	0.0210135	6.04667	5.82691	3.18261	0.09423	0.13926	-0.00872	0.0749233	0.0437953
23.4435	2.71393	2.3176	3.48785	0.05827	0.19137	0.07346	0.1077	0.0420642	4.79027	6.19604	5.65744	0.07006	0.05133	-0.03859	0.0276	0.0335338	1.02799	3.65907	1.81092	0.03701	-0.06669	0.02505	-0.00154333	0.0327558	6.11307	5.83919	3.15743	0.16063	0.15154	-0.0339	0.0927567	0.0633827
23.4645	2.70244	2.24954	3.43787	0.04678	0.12331	0.02348	0.0645233	0.0301531	4.75084	6.19066	5.63304	0.03063	0.04595	-0.06299	0.00453	0.0340484	0.98724	3.64236	1.7546	-0.00374	-0.0834	-0.03127	-0.03947	0.0233585	6.07122	5.81954	3.15306	0.11878	0.13189	-0.03827	0.0708	0.0546662
23.4855	2.67136	2.26163	3.40352	0.0157	0.1354	-0.01087	0.0467433	0.044987	4.71962	6.12961	5.59193	-0.00059	-0.0151	-0.1041	-0.03993	0.0323573	0.95263	3.60675	1.73817	-0.03835	-0.11901	-0.0477	-0.0683533	0.0254717	6.03758	5.76651	3.11827	0.08514	0.07886	-0.07306	0.0303133	0.0517184
23.5065	2.66882	2.27843	3.45146	0.01316	0.1522	0.03707	0.0674767	0.0429203	4.75406	6.17173	5.60673	0.03385	0.02702	-0.0893	-0.00947667	0.0399603	0.97814	3.65301	1.74298	-0.01284	-0.07275	-0.04289	-0.0428267	0.0172946	6.0569	5.80602	3.17157	0.10446	0.11837	-0.01976	0.06769	0.043909
23.5275	2.7198	2.27343	3.48269	0.06414	0.1472	0.0683	0.0932133	0.02702	4.76596	6.2245	5.6566	0.04575	0.07979	-0.03943	0.0287033	0.0354556	1.01398	3.65839	1.77817	0.023	-0.06737	-0.0077	-0.0173567	0.0265306	6.04223	5.78429	3.18896	0.08979	0.09664	-0.00237	0.0613533	0.031923
23.5485	2.6822	2.24342	3.4284	0.02654	0.11719	0.01401	0.05258	0.0325069	4.75451	6.18276	5.6438	0.0343	0.03805	-0.05223	0.00670667	0.0294882	0.98077	3.63508	1.74249	-0.01021	-0.09068	-0.04338	-0.04809	0.0233488	5.98764	5.74801	3.1499	0.0352	0.06036	-0.04143	0.0180433	0.0306108
23.5695	2.6416	2.19883	3.40594	-0.01406	0.0726	-0.00845	0.0166967	0.0279985	4.71796	6.15815	5.62355	-0.00225	0.01344	-0.07248	-0.02043	0.0264162	0.9579	3.60637	1.7327	-0.03308	-0.11939	-0.05317	-0.0685467	0.0260748	5.97078	5.71676	3.11736	0.01834	0.02911	-0.07397	-0.00884	0.0327131
23.5905	2.68195	2.22747	3.43035	0.02629	0.10124	0.01596	0.04783	0.026871	4.76349	6.1714	5.66381	0.04328	0.02669	-0.03222	0.0125833	0.0229079	0.96394	3.63556	1.76202	-0.02704	-0.0902	-0.02385	-0.04703	0.0216046	5.98873	5.75196	3.16896	0.03629	0.06431	-0.02237	0.0260767	0.0255381
23.6115	2.63263	2.216	3.44537	-0.02303	0.08977	0.03098	0.0325733	0.0325723	4.73458	6.13805	5.65407	0.01437	-0.00666	-0.04196	-0.0114167	0.0164341	0.93683	3.65834	1.73278	-0.05415	-0.06742	-0.05309	-0.05822	0.00461017	5.97978	5.71681	3.15349	0.02734	0.02916	-0.03784	0.00622	0.0220363
23.6325	2.68079	2.2385	3.46355	0.02513	0.11227	0.04916	0.0621867	0.0259847	4.79496	6.17704	5.68845	0.07475	0.03233	-0.00758	0.0331667	0.0237703	0.96924	3.6723	1.7498	-0.02174	-0.05346	-0.03607	-0.03709	0.00917097	6.01737	5.77638	3.18605	0.06493	0.08873	-0.00528	0.04946	0.0282191
23.6535	2.66989	2.23996	3.42831	0.01423	0.11373	0.01392	0.0472933	0.0332185	4.7323	6.17764	5.65616	0.01209	0.03293	-0.03987	0.00171667	0.0216461	0.93939	3.64124	1.69615	-0.05159	-0.08452	-0.08972	-0.0752767	0.0119381	5.95513	5.73491	3.16754	0.00269	0.04726	-0.02379	0.00872	0.0207308
23.6745	2.66056	2.18251	3.38864	0.0049	0.05628	-0.02575	0.01181	0.0239307	4.7083	6.13925	5.62822	-0.01191	-0.00546	-0.06781	-0.0283933	0.0197961	0.9291	3.60403	1.68695	-0.06188	-0.12173	-0.09892	-0.0941767	0.0174392	5.89996	5.69823	3.1407	-0.05248	0.01058	-0.05063	-0.0308433	0.0207186
23.6955	2.64952	2.20053	3.39805	-0.00614	0.0743	-0.01634	0.0172733	0.028665	4.71962	6.15926	5.6952	-0.00059	0.01455	-0.00083	0.00437667	0.00508714	0.94157	3.61441	1.72686	-0.04941	-0.11135	-0.05901	-0.0732567	0.0192472	5.94243	5.73902	3.19101	-0.01001	0.05137	-0.00032	0.01368	0.0190515
23.7165	2.71143	2.24165	3.43837	0.05577	0.11542	0.02398	0.0650567	0.0268017	4.76884	6.2019	5.67803	0.04863	0.05719	-0.018	0.0292733	0.0237655	0.95973	3.6799	1.74987	-0.03125	-0.04586	-0.036	-0.0377033	0.00430267	5.97484	5.75115	3.2198	0.0224	0.0635	0.02847	0.0381233	0.0128088
23.7375	2.6578	2.21016	3.42704	0.00214	0.08393	0.01265	0.0329067	0.0256914	4.72072	6.17689	5.66874	0.00051	0.03218	-0.02729	0.0018	0.0171796	0.95707	3.62933	1.71598	-0.03391	-0.09643	-0.06989	-0.0667433	0.0181164	5.92069	5.71854	3.19911	-0.03175	0.03089	0.00778	0.00230667	0.0182885
23.7585	2.65567	2.17154	3.39496	1e-05	0.04531	-0.01943	0.00863	0.0191794	4.69949	6.15225	5.66136	-0.02072	0.00754	-0.03467	-0.01595	0.0124162	0.90763	3.61094	1.70705	-0.08335	-0.11482	-0.07882	-0.09233	0.0113208	5.91244	5.67032	3.15769	-0.04	-0.01733	-0.03364	-0.0303233	0.00675111
23.7795	2.6789	2.19777	3.41976	0.02324	0.07154	0.00537	0.0333833	0.0197635	4.73192	6.18626	5.6885	0.01171	0.04155	-0.00753	0.0152433	0.0142779	0.94877	3.63916	1.73523	-0.04221	-0.0866	-0.05064	-0.0598167	0.013611	5.94982	5.70669	3.19498	-0.00262	0.01904	0.00365	0.00669	0.0064348
23.8005	2.6576	2.21423	3.418	0.00194	0.088	0.00361	0.0311833	0.0284124	4.76111	6.13668	5.69199	0.0409	-0.00803	-0.00404	0.00961	0.0156873	0.97301	3.63878	1.73472	-0.01797	-0.08698	-0.05115	-0.0520333	0.0199264	5.93667	5.73016	3.20475	-0.01577	0.04251	0.01342	0.0133867	0.016824
23.8215	2.72903	2.23083	3.42047	0.07337	0.1046	0.00608	0.06135	0.0290684	4.74618	6.19464	5.72043	0.02597	0.04993	0.0244	0.0334333	0.00826078	0.97004	3.69136	1.74372	-0.02094	-0.0344	-0.04215	-0.0324967	0.00619632	5.97552	5.72374	3.20614	0.02308	0.03609	0.01481	0.02466	0.0061936
23.8425	2.68081	2.1991	3.39464	0.02515	0.07287	-0.01975	0.02609	0.0267412	4.72115	6.14643	5.69896	0.00094	0.00172	0.00293	0.00186333	0.000578917	0.93635	3.66843	1.73405	-0.05463	-0.05733	-0.05182	-0.0545933	0.00159071	5.93352	5.71457	3.17888	-0.01892	0.02692	-0.01245	-0.00148333	0.014324
23.8635	2.66604	2.14665	3.35309	0.01038	0.02042	-0.0613	-0.0101667	0.0257304	4.713	6.12324	5.6453	-0.00721	-0.02147	-0.05073	-0.02647	0.0128095	0.93226	3.63851	1.71553	-0.05872	-0.08725	-0.07034	-0.0721033	0.00828296	5.88873	5.67595	3.14543	-0.06371	-0.0117	-0.0459	-0.0404367	0.0152605
23.8845	2.66889	2.15755	3.38927	0.01323	0.03132	-0.02512	0.00647667	0.0166391	4.70742	6.1743	5.67657	-0.01279	0.02959	-0.01946	-0.000886667	0.0153595	0.96396	3.66861	1.74375	-0.02702	-0.05715	-0.04212	-0.0420967	0.00869779	5.93887	5.69574	3.16438	-0.01357	0.00809	-0.02695	-0.01081	0.0102089
23.9055	2.68229	2.1869	3.4201	0.02663	0.06067	0.00571	0.0310033	0.0160156	4.72022	6.17966	5.69807	1e-05	0.03495	0.00204	0.0123333	0.0113235	0.99829	3.6994	1.77374	0.00731	-0.02636	-0.01213	-0.0103933	0.0097584	5.96948	5.72303	3.22257	0.01704	0.03538	0.03124	0.0278867	0.00555345
23.9265	2.65764	2.19163	3.4025	0.00198	0.0654	-0.01189	0.0184967	0.023791	4.72015	6.14253	5.66777	-6e-05	-0.00218	-0.02826	-0.0101667	0.00906734	0.94515	3.66661	1.74133	-0.04583	-0.05915	-0.04454	-0.04984	0.00466987	5.94022	5.66716	3.16019	-0.01222	-0.02049	-0.03114	-0.0212833	0.00547612
23.9475	2.6289	2.09141	3.34537	-0.02676	-0.03482	-0.06902	-0.0435333	0.012954	4.67921	6.10861	5.64907	-0.041	-0.0361	-0.04696	-0.0413533	0.00313999	0.95242	3.64125	1.73993	-0.03856	-0.08451	-0.04594	-0.0563367	0.0142469	5.9158	5.65582	3.12411	-0.03664	-0.03183	-0.06722	-0.04523	0.0110823
23.9685	2.64831	2.12853	3.39501	-0.00735	0.0023	-0.01938	-0.00814333	0.00627103	4.70189	6.12378	5.67092	-0.01832	-0.02093	-0.02511	-0.0214533	0.00197749	0.99485	3.66498	1.76068	0.00387	-0.06078	-0.02519	-0.0273667	0.0186946	5.94274	5.6778	3.18898	-0.0097	-0.00985	-0.00235	-0.0073	0.00247538
23.9895	2.65566	2.12623	3.41439	0	0	0	0	0	4.72021	6.14471	5.69603	0	0	0	0	0	0.99098	3.72576	1.78587	0	0	0	0	0	5.95244	5.68765	3.19133	0	0	0	0	0

## Sheet: Figure 6b
Figure-6b
	PH9-1								PH9-1a
distances	three repetitions of the free energies			relative free energies			average values	error deviations	three repetitions of the free energies			relative free energies			average values	error deviations
3.0105	6.26131	5.68093	5.52853	4.38406	4.45641	4.87144	4.57064	0.151845	3.03441	3.65005	4.86683	-1.22333	-2.54725	-1.74801	-1.83953	0.384913
3.0315	6.09526	5.55318	5.33347	4.21801	4.32866	4.67638	4.40768	0.138093	2.99348	3.52686	4.77022	-1.26426	-2.67044	-1.84462	-1.92644	0.407985
3.0525	6.04773	5.52727	5.23255	4.17048	4.30275	4.57545	4.34956	0.119225	2.9343	3.47607	4.73821	-1.32344	-2.72123	-1.87663	-1.97377	0.40642
3.0735	5.83892	5.38748	5.0688	3.96167	4.16296	4.41171	4.17878	0.130154	2.8325	3.34932	4.6368	-1.42524	-2.84798	-1.97804	-2.08375	0.414097
3.0945	5.69854	5.26893	4.93892	3.82129	4.04441	4.28182	4.04917	0.132966	2.65852	3.20815	4.5827	-1.59922	-2.98915	-2.03214	-2.20684	0.410636
3.1155	5.63183	5.25911	4.82577	3.75458	4.03459	4.16868	3.98595	0.121989	2.64401	3.1576	4.51261	-1.61373	-3.0397	-2.10223	-2.25189	0.418388
3.1365	5.51352	5.15813	4.69445	3.63627	3.93361	4.03736	3.86908	0.120196	2.5396	3.07296	4.47281	-1.71814	-3.12434	-2.14203	-2.32817	0.416468
3.1575	5.45681	5.09005	4.64905	3.57956	3.86553	3.99195	3.81235	0.121981	2.484	3.01888	4.47113	-1.77374	-3.17842	-2.14371	-2.36529	0.420359
3.1785	5.30635	4.9796	4.53632	3.4291	3.75508	3.87923	3.6878	0.134225	2.40046	2.91481	4.39667	-1.85728	-3.28249	-2.21817	-2.45265	0.427801
3.1995	5.16788	4.85778	4.36779	3.29063	3.63326	3.7107	3.54486	0.129067	2.30633	2.8081	4.32643	-1.95141	-3.3892	-2.28841	-2.54301	0.434137
3.2205	5.09601	4.80987	4.31351	3.21876	3.58535	3.65641	3.48684	0.135601	2.25523	2.74628	4.29037	-2.00251	-3.45102	-2.32447	-2.59267	0.439125
3.2415	5.03914	4.71495	4.22774	3.16189	3.49043	3.57065	3.40766	0.125046	2.18359	2.67501	4.24836	-2.07415	-3.52229	-2.36648	-2.65431	0.44212
3.2625	4.98435	4.64968	4.19807	3.1071	3.42516	3.54097	3.35774	0.129705	2.14773	2.60972	4.262	-2.11001	-3.58758	-2.35284	-2.68348	0.457454
3.2835	4.86255	4.57354	4.08113	2.9853	3.34902	3.42404	3.25279	0.135485	2.03351	2.5224	4.12585	-2.22423	-3.6749	-2.48899	-2.79604	0.446027
3.3045	4.73954	4.45979	3.97526	2.86229	3.23527	3.31817	3.13858	0.1402	1.92733	2.38374	4.07456	-2.33041	-3.81356	-2.54028	-2.89475	0.463383
3.3255	4.71784	4.41362	3.93481	2.84059	3.1891	3.27772	3.10247	0.133415	1.91913	2.36874	4.0441	-2.33861	-3.82856	-2.57074	-2.91264	0.462838
3.3465	4.6804	4.36203	3.89245	2.80315	3.13751	3.23536	3.05867	0.130846	1.87903	2.32571	4.02917	-2.37871	-3.87159	-2.58567	-2.94532	0.466971
3.3675	4.53541	4.23575	3.77598	2.65816	3.01123	3.11889	2.92943	0.139147	1.74698	2.21374	3.91093	-2.51076	-3.98356	-2.70391	-3.06608	0.462118
3.3885	4.46652	4.13814	3.70702	2.58927	2.91362	3.04993	2.85094	0.136624	1.70707	2.13093	3.81523	-2.55067	-4.06637	-2.79961	-3.13888	0.469278
3.4095	4.36838	4.02729	3.62424	2.49113	2.80277	2.96714	2.75368	0.139588	1.60318	2.03848	3.72712	-2.65456	-4.15882	-2.88772	-3.2337	0.467431
3.4305	4.33138	3.98189	3.59138	2.45413	2.75737	2.93429	2.71526	0.140199	1.5626	1.9814	3.69722	-2.69514	-4.2159	-2.91762	-3.27622	0.474209
3.4515	4.2711	3.92306	3.54638	2.39385	2.69854	2.88928	2.66056	0.144274	1.55726	1.9666	3.64188	-2.70048	-4.2307	-2.97296	-3.30138	0.471271
3.4725	4.21025	3.82431	3.41641	2.333	2.59979	2.75931	2.56404	0.124358	1.44862	1.85594	3.53315	-2.80912	-4.34136	-3.08169	-3.41072	0.471924
3.4935	4.15246	3.73431	3.33324	2.27521	2.50979	2.67615	2.48705	0.116298	1.4305	1.79847	3.46474	-2.82724	-4.39883	-3.1501	-3.45872	0.479204
3.5145	4.02255	3.60924	3.21764	2.1453	2.38472	2.56055	2.36352	0.12034	1.31142	1.72907	3.34376	-2.94632	-4.46823	-3.27108	-3.56188	0.462772
3.5355	3.99643	3.5175	3.16109	2.11918	2.29298	2.504	2.30539	0.11126	1.32399	1.68665	3.30294	-2.93375	-4.51065	-3.3119	-3.58543	0.475313
3.5565	3.94508	3.47038	3.14475	2.06783	2.24586	2.48766	2.26712	0.121658	1.28585	1.66611	3.25488	-2.97189	-4.53119	-3.35996	-3.62101	0.468674
3.5775	3.87237	3.34441	2.97262	1.99512	2.11989	2.31553	2.14351	0.0932452	1.20803	1.58678	3.18558	-3.04971	-4.61052	-3.42926	-3.6965	0.469962
3.5985	3.79111	3.22678	2.85113	1.91386	2.00226	2.19404	2.03672	0.0826956	1.15225	1.47991	3.05368	-3.10549	-4.71739	-3.56116	-3.79468	0.479741
3.6195	3.71633	3.16068	2.78975	1.83908	1.93616	2.13265	1.9693	0.0863514	1.14349	1.47907	3.03522	-3.11425	-4.71823	-3.57962	-3.80403	0.476431
3.6405	3.67402	3.06587	2.7043	1.79677	1.84135	2.04721	1.89511	0.0771305	1.07572	1.41417	2.98312	-3.18202	-4.78313	-3.63172	-3.86562	0.476767
3.6615	3.59539	3.01705	2.67403	1.71814	1.79253	2.01694	1.84254	0.0898056	1.08665	1.38842	2.91501	-3.17109	-4.80888	-3.69983	-3.89327	0.482581
3.6825	3.5001	2.88849	2.55527	1.62285	1.66397	1.89818	1.72833	0.0857486	1.00741	1.31013	2.86229	-3.25033	-4.88717	-3.75255	-3.96335	0.484128
3.7035	3.39358	2.78443	2.44209	1.51633	1.55991	1.785	1.62041	0.0832491	0.95295	1.24875	2.77119	-3.30479	-4.94855	-3.84365	-4.03233	0.4838
3.7245	3.31141	2.72922	2.38604	1.43416	1.5047	1.72894	1.55593	0.0888684	0.95587	1.22998	2.6904	-3.30187	-4.96732	-3.92444	-4.06454	0.485851
3.7455	3.20865	2.65152	2.33639	1.3314	1.427	1.6793	1.47923	0.103771	0.91449	1.18858	2.64445	-3.34325	-5.00872	-3.97039	-4.10745	0.48564
3.7665	3.16838	2.59796	2.29501	1.29113	1.37344	1.63792	1.43416	0.104611	0.9173	1.14838	2.60018	-3.34044	-5.04892	-4.01466	-4.13467	0.496833
3.7875	3.09998	2.5172	2.18675	1.22273	1.29268	1.52965	1.34835	0.0928705	0.87904	1.08447	2.51292	-3.3787	-5.11283	-4.10192	-4.19782	0.502891
3.8085	2.94854	2.45812	2.11092	1.07129	1.2336	1.45382	1.2529	0.110849	0.80909	1.02805	2.42913	-3.44865	-5.16925	-4.18571	-4.26787	0.49839
3.8295	2.89882	2.40032	2.08412	1.02157	1.1758	1.42702	1.20813	0.118155	0.81981	1.03268	2.36242	-3.43793	-5.16462	-4.25242	-4.28499	0.498718
3.8505	2.83658	2.37932	2.02569	0.95933	1.1548	1.3686	1.16091	0.118185	0.84242	1.03727	2.28775	-3.41532	-5.16003	-4.32709	-4.30081	0.503826
3.8715	2.72177	2.29351	1.9491	0.84452	1.06899	1.29201	1.06851	0.129179	0.79078	0.9711	2.20628	-3.46696	-5.2262	-4.40856	-4.36724	0.508269
3.8925	2.63309	2.24153	1.9215	0.75584	1.01701	1.26441	1.01242	0.146829	0.78559	0.95216	2.13457	-3.47215	-5.24514	-4.48027	-4.39919	0.513421
3.9135	2.51069	2.18727	1.83098	0.63344	0.96275	1.17389	0.923359	0.157252	0.74546	0.91979	2.0001	-3.51228	-5.27751	-4.61474	-4.46818	0.51482
3.9345	2.46382	2.16828	1.8278	0.58657	0.94376	1.1707	0.900345	0.170017	0.74956	0.93836	1.98672	-3.50818	-5.25894	-4.62812	-4.46508	0.511933
3.9555	2.39571	2.15782	1.82386	0.51846	0.9333	1.16677	0.872843	0.189576	0.7854	0.95221	1.92309	-3.47234	-5.24509	-4.69175	-4.46973	0.523651
3.9765	2.32534	2.07579	1.70665	0.44809	0.85127	1.04955	0.782971	0.176954	0.76678	0.909	1.79523	-3.49096	-5.2883	-4.81961	-4.53296	0.53828
3.9975	2.21997	2.03427	1.63606	0.34272	0.80975	0.978967	0.710479	0.190257	0.75282	0.93115	1.73083	-3.50492	-5.26615	-4.88401	-4.55169	0.534886
4.0185	2.12162	1.91286	1.56618	0.24437	0.68834	0.909088	0.613933	0.195461	0.71714	0.91992	1.6172	-3.5406	-5.27738	-4.99764	-4.60521	0.538394
4.0395	2.08259	1.91019	1.54202	0.20534	0.68567	0.884927	0.591979	0.201695	0.76147	0.96276	1.5407	-3.49627	-5.23454	-5.07414	-4.60165	0.554626
4.0605	2.00638	1.85658	1.48633	0.12913	0.63206	0.829235	0.530142	0.208428	0.73204	0.9531	1.46804	-3.5257	-5.2442	-5.1468	-4.6389	0.55731
4.0815	1.95557	1.78278	1.41045	0.07832	0.55826	0.75336	0.463313	0.200567	0.73622	0.95525	1.3685	-3.52152	-5.24205	-5.24634	-4.66997	0.574226
4.1025	1.90177	1.80411	1.39186	0.02452	0.57959	0.734761	0.44629	0.21559	0.78098	0.99536	1.34521	-3.47676	-5.20194	-5.26963	-4.64944	0.586667
4.1235	1.82396	1.69918	1.29379	-0.05329	0.47466	0.636696	0.352689	0.208309	0.73849	0.94916	1.21997	-3.51925	-5.24814	-5.39487	-4.72075	0.602243
4.1445	1.72145	1.62496	1.21902	-0.1558	0.40044	0.56193	0.268857	0.217386	0.76491	0.94926	1.13243	-3.49283	-5.24804	-5.48241	-4.74109	0.627788
4.1655	1.65995	1.56582	1.12999	-0.2173	0.3413	0.4729	0.198967	0.211572	0.74682	0.95017	1.08561	-3.51092	-5.24713	-5.52923	-4.76243	0.63103
4.1865	1.58593	1.55154	1.11177	-0.29132	0.32702	0.454681	0.16346	0.230357	0.7369	0.93471	0.99342	-3.52084	-5.26259	-5.62142	-4.80162	0.648712
4.2075	1.50665	1.43099	1.01601	-0.3706	0.20647	0.358918	0.0649293	0.222167	0.69423	0.90991	0.89853	-3.56351	-5.28739	-5.71631	-4.85574	0.65787
4.2285	1.4415	1.37862	0.943515	-0.43575	0.1541	0.286421	0.00159033	0.221981	0.74951	0.91191	0.82324	-3.50823	-5.28539	-5.7916	-4.86174	0.692352
4.2495	1.38503	1.31424	0.904461	-0.49222	0.08972	0.247367	-0.051711	0.224907	0.73069	0.89184	0.73679	-3.52705	-5.30546	-5.87805	-4.90352	0.707806
4.2705	1.28954	1.27644	0.814604	-0.58771	0.05192	0.15751	-0.126093	0.232812	0.73533	0.87621	0.67	-3.52241	-5.32109	-5.94484	-4.92945	0.726196
4.2915	1.1958	1.20304	0.756456	-0.68145	-0.02148	0.099362	-0.201189	0.242651	0.70081	0.83501	0.58717	-3.55693	-5.36229	-6.02767	-4.9823	0.738114
4.3125	1.16432	1.18603	0.733808	-0.71293	-0.03849	0.076714	-0.224902	0.24627	0.74487	0.85374	0.55295	-3.51287	-5.34356	-6.06189	-4.97277	0.758834
4.3335	1.04125	1.07435	0.629875	-0.836	-0.15017	-0.027219	-0.337796	0.251618	0.66613	0.7803	0.44211	-3.59161	-5.417	-6.17273	-5.06045	0.766136
4.3545	0.94486	0.99066	0.57194	-0.93239	-0.23386	-0.085154	-0.417135	0.26118	0.66581	0.76941	0.38636	-3.59193	-5.42789	-6.22848	-5.08277	0.780423
4.3755	0.90478	0.94949	0.516548	-0.97247	-0.27503	-0.140546	-0.462682	0.257833	0.65151	0.74221	0.29864	-3.60623	-5.45509	-6.3162	-5.12584	0.799435
4.3965	0.83275	0.86831	0.458023	-1.0445	-0.35621	-0.199071	-0.53326	0.259614	0.63749	0.68798	0.27566	-3.62025	-5.50932	-6.33918	-5.15625	0.804495
4.4175	0.7298	0.79498	0.390569	-1.14745	-0.42954	-0.266525	-0.614505	0.270596	0.57073	0.62443	0.17687	-3.68701	-5.57287	-6.43797	-5.23262	0.812152
4.4385	0.67979	0.74562	0.338337	-1.19746	-0.4789	-0.318757	-0.665039	0.270195	0.60636	0.6075	0.14947	-3.65138	-5.5898	-6.46537	-5.23552	0.831419
4.4595	0.63213	0.71718	0.297232	-1.24512	-0.50734	-0.359862	-0.704107	0.273836	0.54923	0.56571	0.12937	-3.70851	-5.63159	-6.48547	-5.27519	0.821207
4.4805	0.59643	0.68603	0.304597	-1.28082	-0.53849	-0.352497	-0.723936	0.283572	0.53613	0.60262	0.07175	-3.72161	-5.59468	-6.54309	-5.28646	0.828943
4.5015	0.56748	0.63709	0.250261	-1.30977	-0.58743	-0.406833	-0.768011	0.275851	0.499	0.53027	0.05957	-3.75874	-5.66703	-6.55527	-5.32701	0.824996
4.5225	0.53229	0.61137	0.243278	-1.34496	-0.61315	-0.413816	-0.790642	0.283069	0.48489	0.53904	0.07496	-3.77285	-5.65826	-6.53988	-5.32366	0.816105
4.5435	0.47836	0.57458	0.203194	-1.39889	-0.64994	-0.4539	-0.834243	0.287939	0.4211	0.50506	0.05652	-3.83664	-5.69224	-6.55832	-5.3624	0.802804
4.5645	0.43552	0.55569	0.197063	-1.44173	-0.66883	-0.460031	-0.856864	0.29858	0.39282	0.45269	0	-3.86492	-5.74461	-6.61484	-5.40812	0.811466
4.5855	0.40999	0.53671	0.191417	-1.46726	-0.68781	-0.465677	-0.873582	0.303686	0.33032	0.40498	0.02071	-3.92742	-5.79232	-6.59413	-5.43796	0.78994
4.6065	0.40952	0.51374	0.156415	-1.46773	-0.71078	-0.500679	-0.893063	0.293665	0.33835	0.35344	0.03639	-3.91939	-5.84386	-6.57845	-5.44723	0.792808
4.6275	0.36177	0.49573	0.126882	-1.51548	-0.72879	-0.530212	-0.924827	0.300838	0.24242	0.34726	0.000323	-4.01532	-5.85004	-6.61452	-5.49329	0.771234
4.6485	0.36035	0.50988	0.165001	-1.5169	-0.71464	-0.492093	-0.907878	0.311214	0.26622	0.32305	0.06635	-3.99152	-5.87425	-6.54849	-5.47142	0.76512
4.6695	0.35754	0.51235	0.12079	-1.51971	-0.71217	-0.536304	-0.922728	0.302778	0.21334	0.28736	0.08819	-4.0444	-5.90994	-6.52665	-5.49366	0.74618
4.6905	0.33516	0.51086	0.131304	-1.54209	-0.71366	-0.52579	-0.92718	0.312202	0.18636	0.27875	0.11945	-4.07138	-5.91855	-6.49539	-5.49511	0.73108
4.7115	0.34028	0.55776	0.142271	-1.53697	-0.66676	-0.514823	-0.906184	0.318428	0.16885	0.23004	0.15766	-4.08889	-5.96726	-6.45718	-5.50444	0.721768
4.7325	0.33404	0.50434	0.133288	-1.54321	-0.72018	-0.523806	-0.929065	0.312261	0.11887	0.18463	0.15924	-4.13887	-6.01267	-6.4556	-5.53571	0.710029
4.7535	0.35049	0.50524	0.146779	-1.52676	-0.71928	-0.510315	-0.918785	0.309915	0.10354	0.14771	0.21506	-4.1542	-6.04959	-6.39978	-5.53452	0.697526
4.7745	0.3612	0.52008	0.174879	-1.51605	-0.70444	-0.482215	-0.900902	0.314193	0.07502	0.12214	0.22469	-4.18272	-6.07516	-6.39015	-5.54934	0.689335
4.7955	0.35214	0.53894	0.153853	-1.52511	-0.68558	-0.503241	-0.904644	0.314667	0.0776	0.09088	0.2348	-4.18014	-6.10642	-6.38004	-5.55553	0.692218
4.8165	0.32797	0.50978	0.099966	-1.54928	-0.71474	-0.557128	-0.940383	0.30783	0.0247	0.01935	0.25399	-4.23304	-6.17795	-6.36085	-5.59061	0.680837
4.8375	0.37375	0.55904	0.137097	-1.5035	-0.66548	-0.519997	-0.896326	0.306478	0.03468	0.05422	0.29787	-4.22306	-6.14308	-6.31697	-5.56104	0.670869
4.8585	0.38623	0.55558	0.133231	-1.49102	-0.66894	-0.523863	-0.894608	0.301133	0.03443	0.01915	0.3265	-4.22331	-6.17815	-6.28834	-5.56327	0.670733
4.8795	0.40982	0.53437	0.141877	-1.46743	-0.69015	-0.515217	-0.890932	0.292639	0.0488	0	0.33719	-4.20894	-6.1973	-6.27765	-5.5613	0.676576
4.9005	0.41272	0.52267	0.1291	-1.46453	-0.70185	-0.527994	-0.898125	0.287615	0.03218	0.00204	0.32707	-4.22556	-6.19526	-6.28777	-5.56953	0.672515
4.9215	0.48513	0.54964	0.146979	-1.39212	-0.67488	-0.510115	-0.859038	0.270751	0.053	0.03381	0.36118	-4.20474	-6.16349	-6.25366	-5.54063	0.668452
4.9425	0.49498	0.50596	0.122646	-1.38227	-0.71856	-0.534448	-0.878426	0.257467	0.04856	0.00809	0.31498	-4.20918	-6.18921	-6.29986	-5.56608	0.679203
4.9635	0.52604	0.45942	0.133061	-1.35121	-0.7651	-0.524033	-0.880114	0.245613	0.02638	0.04628	0.31633	-4.23136	-6.15102	-6.29851	-5.5603	0.665831
4.9845	0.52291	0.4299	0.115357	-1.35434	-0.79462	-0.541737	-0.896899	0.240088	0.04653	0.01921	0.32836	-4.21121	-6.17809	-6.28648	-5.55859	0.674418
5.0055	0.54743	0.41594	0.110573	-1.32982	-0.80858	-0.546521	-0.894974	0.230208	0.0526	0.06148	0.29143	-4.20514	-6.13582	-6.32341	-5.55479	0.676994
5.0265	0.54815	0.35601	0.074329	-1.3291	-0.86851	-0.582765	-0.926792	0.21741	0	0.04091	0.23129	-4.25774	-6.15639	-6.38355	-5.59923	0.673941
5.0475	0.59254	0.33324	0.129674	-1.28471	-0.89128	-0.52742	-0.901137	0.218666	0.01277	0.13607	0.28976	-4.24497	-6.06123	-6.32508	-5.54376	0.653847
5.0685	0.5965	0.32805	0.089352	-1.28075	-0.89647	-0.567742	-0.914987	0.206036	0.02718	0.15349	0.24444	-4.23056	-6.04381	-6.3704	-5.54826	0.66556
5.0895	0.64771	0.31118	0.08112	-1.22954	-0.91334	-0.575974	-0.906285	0.188701	0.02735	0.2179	0.22739	-4.23039	-5.9794	-6.38745	-5.53241	0.661583
5.1105	0.65801	0.30755	0.13712	-1.21924	-0.91697	-0.519974	-0.885395	0.202477	0.04482	0.29402	0.26181	-4.21292	-5.90328	-6.35303	-5.48974	0.65148
5.1315	0.61265	0.25218	0.084714	-1.2646	-0.97234	-0.57238	-0.93644	0.200631	0.03456	0.29522	0.1858	-4.22318	-5.90208	-6.42904	-5.5181	0.66509
5.1525	0.61671	0.25612	0.108935	-1.26054	-0.9684	-0.548159	-0.9257	0.206752	0.01447	0.35967	0.18842	-4.24327	-5.83763	-6.42642	-5.50244	0.652125
5.1735	0.57432	0.23597	0.106202	-1.30293	-0.98855	-0.550892	-0.947457	0.218065	0.03821	0.39892	0.16267	-4.21953	-5.79838	-6.45217	-5.49003	0.662692
5.1945	0.57994	0.22378	0.104579	-1.29731	-1.00074	-0.552515	-0.950188	0.216484	0.02442	0.44858	0.14336	-4.23332	-5.74872	-6.47148	-5.48451	0.659469
5.2155	0.51152	0.21756	0.123866	-1.36573	-1.00696	-0.533228	-0.968639	0.241085	0.0017	0.49459	0.14418	-4.25604	-5.70271	-6.47066	-5.47647	0.649236
5.2365	0.52542	0.21714	0.139429	-1.35183	-1.00738	-0.517665	-0.958958	0.242017	0.05821	0.5418	0.12293	-4.19953	-5.6555	-6.49191	-5.44898	0.669761
5.2575	0.48181	0.22513	0.119144	-1.39544	-0.99939	-0.53795	-0.977593	0.247776	0.0757	0.60341	0.13892	-4.18204	-5.59389	-6.47592	-5.41728	0.668048
5.2785	0.44634	0.22301	0.149111	-1.43091	-1.00151	-0.507983	-0.980134	0.26664	0.07604	0.63195	0.16531	-4.1817	-5.56535	-6.44953	-5.39886	0.659937
5.2995	0.45179	0.21275	0.121239	-1.42546	-1.01177	-0.535855	-0.991028	0.257016	0.086	0.68822	0.17076	-4.17174	-5.50908	-6.44408	-5.37497	0.659387
5.3205	0.4711	0.23149	0.175474	-1.40615	-0.99303	-0.48162	-0.960267	0.267391	0.16689	0.72253	0.23479	-4.09085	-5.47477	-6.38005	-5.31522	0.665633
5.3415	0.39442	0.21439	0.134833	-1.48283	-1.01013	-0.522261	-1.00507	0.277304	0.1429	0.75089	0.22102	-4.11484	-5.44641	-6.39382	-5.31836	0.660993
5.3625	0.36636	0.22412	0.121964	-1.51089	-1.0004	-0.53513	-1.01547	0.281778	0.17328	0.80387	0.26189	-4.08446	-5.39343	-6.35295	-5.27695	0.657442
5.3835	0.36488	0.22586	0.135525	-1.51237	-0.99866	-0.521569	-1.01087	0.286085	0.16524	0.83622	0.29614	-4.0925	-5.36108	-6.3187	-5.25743	0.644735
5.4045	0.37085	0.20398	0.140066	-1.5064	-1.02054	-0.517028	-1.01466	0.285622	0.22426	0.89168	0.34772	-4.03348	-5.30562	-6.26712	-5.20207	0.646872
5.4255	0.29289	0.15006	0.125552	-1.58436	-1.07446	-0.531542	-1.06345	0.303972	0.18485	0.90241	0.3669	-4.07289	-5.29489	-6.24794	-5.20524	0.629481
5.4465	0.3574	0.22227	0.130393	-1.51985	-1.00225	-0.526701	-1.01627	0.286783	0.28316	0.99479	0.44161	-3.97458	-5.20251	-6.17323	-5.11677	0.636142
5.4675	0.3499	0.18249	0.148783	-1.52735	-1.04203	-0.508311	-1.0259	0.294282	0.28483	1.00071	0.5691	-3.97291	-5.19659	-6.04574	-5.07175	0.601622
5.4885	0.37212	0.15696	0.150046	-1.50513	-1.06756	-0.507048	-1.02658	0.288849	0.32056	1.08798	0.62611	-3.93718	-5.10932	-5.98873	-5.01174	0.594238
5.5095	0.40135	0.17322	0.169913	-1.4759	-1.0513	-0.487181	-1.00479	0.286364	0.35741	1.12869	0.65061	-3.90033	-5.06861	-5.96423	-4.97772	0.597527
5.5305	0.43984	0.16991	0.15953	-1.43741	-1.05461	-0.497564	-0.996528	0.27286	0.42892	1.19289	0.76357	-3.82882	-5.00441	-5.85127	-4.89483	0.586396
5.5515	0.3992	0.12834	0.128849	-1.47805	-1.09618	-0.528245	-1.03416	0.275933	0.43401	1.25705	0.77088	-3.82373	-4.94025	-5.84396	-4.86931	0.584268
5.5725	0.39803	0.14435	0.111668	-1.47922	-1.08017	-0.545426	-1.03494	0.27051	0.51344	1.28028	0.85013	-3.7443	-4.91702	-5.76471	-4.80868	0.585752
5.5935	0.43845	0.13719	0.121533	-1.4388	-1.08733	-0.535561	-1.02056	0.262871	0.55048	1.39234	0.88769	-3.70726	-4.80496	-5.72715	-4.74646	0.583825
5.6145	0.41465	0.09258	0.099497	-1.4626	-1.13194	-0.557597	-1.05071	0.26439	0.55127	1.39626	0.865	-3.70647	-4.80104	-5.74984	-4.75245	0.59037
5.6355	0.46267	0.0996	0.118171	-1.41458	-1.12492	-0.538923	-1.02614	0.25756	0.6424	1.49934	0.88624	-3.61534	-4.69796	-5.7286	-4.68063	0.610107
5.6565	0.46678	0.1071	0.128539	-1.41047	-1.11742	-0.528555	-1.01882	0.259317	0.71435	1.55534	0.88527	-3.54339	-4.64196	-5.72957	-4.63831	0.631098
5.6775	0.49751	0.07441	0.090101	-1.37974	-1.15011	-0.566993	-1.03228	0.241904	0.78708	1.65867	0.85457	-3.47066	-4.53863	-5.76027	-4.58985	0.66145
5.6985	0.50024	0.09639	0.111362	-1.37701	-1.12813	-0.545732	-1.01696	0.246323	0.82282	1.72718	0.78141	-3.43492	-4.47012	-5.83343	-4.57949	0.694546
5.7195	0.4925	0.11159	0.102203	-1.38475	-1.11293	-0.554891	-1.01752	0.244263	0.92467	1.83922	0.7815	-3.33307	-4.35808	-5.83334	-4.50816	0.725656
5.7405	0.446	0.07726	0.079259	-1.43125	-1.14726	-0.577835	-1.05212	0.250911	0.96175	1.91386	0.68639	-3.29599	-4.28344	-5.92845	-4.50263	0.767788
5.7615	0.46707	0.09785	0.031986	-1.41018	-1.12667	-0.625108	-1.05399	0.229526	1.03924	1.99691	0.63759	-3.2185	-4.20039	-5.97725	-4.46538	0.807329
5.7825	0.43086	0.08376	0.047735	-1.44639	-1.14076	-0.609359	-1.0655	0.244542	1.08586	2.06435	0.54742	-3.17188	-4.13295	-6.06742	-4.45742	0.851469
5.8035	0.39759	0.06834	0.02772	-1.47966	-1.15618	-0.629374	-1.0884	0.247785	1.18227	2.18603	0.5069	-3.07547	-4.01127	-6.10794	-4.39823	0.896525
5.8245	0.43853	0.06115	0.052095	-1.43872	-1.16337	-0.604999	-1.06903	0.245253	1.27051	2.30405	0.4432	-2.98723	-3.89325	-6.17164	-4.35071	0.947289
5.8455	0.37983	0.02162	0.01141	-1.49742	-1.2029	-0.645684	-1.11533	0.249743	1.29594	2.37583	0.38025	-2.9618	-3.82147	-6.23459	-4.33929	0.979607
5.8665	0.36219	0.06299	0.044983	-1.51506	-1.16153	-0.612111	-1.09623	0.262696	1.41078	2.52923	0.38303	-2.84696	-3.66807	-6.23181	-4.24895	1.01937
5.8875	0.32761	0.05214	0.023085	-1.54964	-1.17238	-0.634009	-1.11868	0.26568	1.50547	2.62728	0.30356	-2.75227	-3.57002	-6.31128	-4.21119	1.07625
5.9085	0.3321	0.056	0.008704	-1.54515	-1.16852	-0.64839	-1.12069	0.259975	1.56763	2.75347	0.29196	-2.69011	-3.44383	-6.32288	-4.15227	1.1069
5.9295	0.34749	0.09914	0.048699	-1.52976	-1.12538	-0.608395	-1.08784	0.266636	1.71922	2.87933	0.30376	-2.53852	-3.31797	-6.31108	-4.05586	1.14984
5.9505	0.26849	0.05539	0.031266	-1.60876	-1.16913	-0.625828	-1.13457	0.284274	1.74432	2.95468	0.22172	-2.51342	-3.24262	-6.39312	-4.04972	1.19046
5.9715	0.26751	0.0235	0.005484	-1.60974	-1.20102	-0.65161	-1.15412	0.27758	1.82912	3.01748	0.21319	-2.42862	-3.17982	-6.40165	-4.00336	1.21859
5.9925	0.23743	0.0504	0	-1.63982	-1.17412	-0.657094	-1.15701	0.283818	1.8445	3.0718	0.17816	-2.41324	-3.1255	-6.43668	-3.99181	1.23961
6.0135	0.22642	0.0396	0.066775	-1.65083	-1.18492	-0.590319	-1.14202	0.306894	1.93667	3.13777	0.1632	-2.32107	-3.05953	-6.45164	-3.94408	1.27177
6.0345	0.20645	0.05494	0.026485	-1.6708	-1.16958	-0.630609	-1.157	0.300343	1.99413	3.16456	0.15582	-2.26361	-3.03274	-6.45902	-3.91846	1.28954
6.0555	0.14892	0.01905	0.018842	-1.72833	-1.20547	-0.638252	-1.19068	0.314765	1.98393	3.21954	0.10601	-2.27381	-2.97776	-6.50883	-3.92013	1.3102
6.0765	0.15995	0.05485	0.039177	-1.7173	-1.16967	-0.617917	-1.1683	0.317365	2.03909	3.22283	0.1126	-2.21865	-2.97447	-6.50224	-3.89845	1.32005
6.0975	0.13066	0.03299	0.063308	-1.74659	-1.19153	-0.593786	-1.1773	0.332862	2.0954	3.22785	0.09292	-2.16234	-2.96945	-6.52192	-3.88457	1.3391
6.1185	0.12589	0.04892	0.05853	-1.75136	-1.1756	-0.598564	-1.17517	0.332784	2.07396	3.28149	0.13201	-2.18378	-2.91581	-6.48283	-3.86081	1.32793
6.1395	0.13448	0.07935	0.078563	-1.74277	-1.14517	-0.578531	-1.15549	0.336126	2.14893	3.29665	0.12527	-2.10881	-2.90065	-6.48957	-3.83301	1.34781
6.1605	0.0445	0.04163	0.055271	-1.83275	-1.18289	-0.601823	-1.20582	0.355523	2.13993	3.29512	0.09935	-2.11781	-2.90218	-6.51549	-3.84516	1.35423
6.1815	0.03386	0.03432	0.044306	-1.84339	-1.1902	-0.612788	-1.21546	0.355469	2.08874	3.29806	0.07091	-2.169	-2.89924	-6.54393	-3.87072	1.35312
6.2025	0.04792	0.05084	0.06111	-1.82933	-1.17368	-0.595984	-1.19966	0.356273	2.14914	3.28276	0.08327	-2.1086	-2.91454	-6.53157	-3.85157	1.36005
6.2235	0.024	0.00949	0.059529	-1.85325	-1.21503	-0.597565	-1.22195	0.362502	2.14946	3.30446	0.08063	-2.10828	-2.89284	-6.53421	-3.84511	1.36349
6.2445	0	0	0.047119	-1.87725	-1.22452	-0.609975	-1.23725	0.365886	2.10747	3.29937	0.05435	-2.15027	-2.89793	-6.56049	-3.86956	1.36266
6.2655	0.000219	0.03637	0.074035	-1.87703	-1.18815	-0.583059	-1.21608	0.373798	2.16812	3.35203	0.04558	-2.08962	-2.84527	-6.56926	-3.83472	1.38456
6.2865	0.04991	0.05651	0.092982	-1.82734	-1.16801	-0.564112	-1.18649	0.36478	2.17793	3.35698	0.07004	-2.07981	-2.84032	-6.5448	-3.82164	1.37916
6.3075	0.00613	0.06855	0.105422	-1.87112	-1.15597	-0.551672	-1.19292	0.38134	2.12863	3.39182	0.07176	-2.12911	-2.80548	-6.54308	-3.82589	1.37255
6.3285	0.05383	0.07083	0.164842	-1.82342	-1.15369	-0.492252	-1.15645	0.384278	2.21433	3.47901	0.09948	-2.04341	-2.71829	-6.51536	-3.75902	1.39187
6.3495	0.05195	0.05814	0.151472	-1.8253	-1.16638	-0.505622	-1.16577	0.380958	2.20121	3.45085	0.07803	-2.05653	-2.74645	-6.53681	-3.77993	1.39275
6.3705	0.06081	0.06513	0.160474	-1.81644	-1.15939	-0.49662	-1.15748	0.381	2.24379	3.51225	0.07924	-2.01395	-2.68505	-6.5356	-3.74487	1.40875
6.3915	0.0519	0.07462	0.198715	-1.82535	-1.1499	-0.458379	-1.14454	0.39462	2.27642	3.5718	0.12303	-1.98132	-2.6255	-6.49181	-3.69954	1.40846
6.4125	0.06522	0.04561	0.180271	-1.81203	-1.17891	-0.476823	-1.15592	0.385612	2.26137	3.5805	0.10363	-1.99637	-2.6168	-6.51121	-3.70813	1.41294
6.4335	0.06894	0.0784	0.194443	-1.80831	-1.14612	-0.462651	-1.13903	0.388474	2.27348	3.66121	0.10967	-1.98426	-2.53609	-6.50517	-3.67517	1.42394
6.4545	0.04849	0.06498	0.233916	-1.82876	-1.15954	-0.423178	-1.13716	0.405911	2.30549	3.69601	0.11195	-1.95225	-2.50129	-6.50289	-3.65214	1.43416
6.4755	0.05433	0.12378	0.27921	-1.82292	-1.10074	-0.377884	-1.10051	0.417146	2.3598	3.78357	0.14742	-1.89794	-2.41373	-6.46742	-3.59303	1.44489
6.4965	0.09398	0.09633	0.266958	-1.78327	-1.12819	-0.390136	-1.10053	0.402401	2.37351	3.81923	0.17611	-1.88423	-2.37807	-6.43873	-3.56701	1.44292
6.5175	0.0972	0.11617	0.281515	-1.78005	-1.10835	-0.375579	-1.08799	0.405564	2.43504	3.90548	0.21667	-1.8227	-2.29182	-6.39817	-3.50423	1.45329
6.5385	0.13292	0.16588	0.319773	-1.74433	-1.05864	-0.337321	-1.04676	0.406212	2.47158	3.98316	0.26256	-1.78616	-2.21414	-6.35228	-3.45086	1.45596
6.5595	0.11856	0.1582	0.310796	-1.75869	-1.06632	-0.346298	-1.0571	0.407748	2.46769	4.04112	0.23232	-1.79005	-2.15618	-6.38252	-3.44292	1.4736
6.5805	0.16547	0.17206	0.304665	-1.71178	-1.05246	-0.352429	-1.03889	0.392469	2.52605	4.11455	0.25614	-1.73169	-2.08275	-6.3587	-3.39105	1.48728
6.6015	0.18112	0.18833	0.338117	-1.69613	-1.03619	-0.318977	-1.0171	0.397664	2.52331	4.16103	0.27904	-1.73443	-2.03627	-6.3358	-3.36883	1.48604
6.6225	0.16556	0.18415	0.304785	-1.71169	-1.04037	-0.352309	-1.03479	0.392429	2.53305	4.25975	0.31341	-1.72469	-1.93755	-6.30143	-3.32122	1.49137
6.6435	0.19323	0.18125	0.285528	-1.68402	-1.04327	-0.371566	-1.03295	0.378908	2.5652	4.27902	0.2912	-1.69254	-1.91828	-6.32364	-3.31149	1.50749
6.6645	0.22759	0.25579	0.316855	-1.64966	-0.96873	-0.340239	-0.98621	0.378098	2.60827	4.40587	0.34879	-1.64947	-1.79143	-6.26605	-3.23565	1.51575
6.6855	0.2645	0.23501	0.348655	-1.61275	-0.98951	-0.308439	-0.970233	0.376646	2.62313	4.46677	0.37072	-1.63461	-1.73053	-6.24412	-3.20309	1.52077
6.7065	0.31788	0.24294	0.292781	-1.55937	-0.98158	-0.364313	-0.968421	0.345046	2.66661	4.53871	0.40767	-1.59113	-1.65859	-6.20717	-3.1523	1.52756
6.7275	0.35157	0.31612	0.327343	-1.52568	-0.9084	-0.329751	-0.921277	0.345295	2.71348	4.63754	0.44781	-1.54426	-1.55976	-6.16703	-3.09035	1.53835
6.7485	0.34868	0.28891	0.312278	-1.52857	-0.93561	-0.344816	-0.936332	0.341721	2.73477	4.68208	0.45962	-1.52297	-1.51522	-6.15522	-3.06447	1.54538
6.7695	0.3785	0.30438	0.299331	-1.49875	-0.92014	-0.357763	-0.925551	0.329386	2.73648	4.73949	0.48923	-1.52126	-1.45781	-6.12561	-3.03489	1.54547
6.7905	0.42574	0.33641	0.296335	-1.45151	-0.88811	-0.360759	-0.900126	0.31493	2.77477	4.78283	0.51363	-1.48297	-1.41447	-6.10121	-2.99955	1.55096
6.8115	0.43669	0.3214	0.273847	-1.44056	-0.90312	-0.383247	-0.908976	0.305234	2.78652	4.82071	0.53995	-1.47122	-1.37659	-6.07489	-2.97423	1.55057
6.8325	0.45878	0.34479	0.319072	-1.41847	-0.87973	-0.338022	-0.878741	0.311899	2.84104	4.87713	0.57325	-1.4167	-1.32017	-6.04159	-2.92615	1.55797
6.8535	0.47242	0.30703	0.281107	-1.40483	-0.91749	-0.375987	-0.899436	0.297139	2.84001	4.87924	0.55501	-1.41773	-1.31806	-6.05983	-2.93187	1.56424
6.8745	0.52241	0.3488	0.298506	-1.35484	-0.87572	-0.358588	-0.863049	0.287663	2.92029	4.95374	0.59591	-1.33745	-1.24356	-6.01893	-2.86665	1.57637
6.8955	0.52786	0.37555	0.314132	-1.34939	-0.84897	-0.342962	-0.847107	0.290532	2.93439	5.03249	0.6435	-1.32335	-1.16481	-5.97134	-2.81983	1.57642
6.9165	0.55741	0.34868	0.32225	-1.31984	-0.87584	-0.334844	-0.843508	0.284803	2.98772	5.03161	0.66886	-1.27002	-1.16569	-5.94598	-2.7939	1.57633
6.9375	0.60881	0.37466	0.372737	-1.26844	-0.84986	-0.284357	-0.800886	0.285134	3.05737	5.11639	0.71577	-1.20037	-1.08091	-5.89907	-2.72678	1.58652
6.9585	0.58723	0.38373	0.316055	-1.29002	-0.84079	-0.341039	-0.82395	0.274077	3.0961	5.14658	0.70649	-1.16164	-1.05072	-5.90835	-2.7069	1.60104
6.9795	0.61165	0.39405	0.355754	-1.2656	-0.83047	-0.30134	-0.799137	0.278798	3.12706	5.19545	0.74277	-1.13068	-1.00185	-5.87207	-2.6682	1.60237
7.0005	0.64867	0.41886	0.343267	-1.22858	-0.80566	-0.313827	-0.782689	0.264316	3.21002	5.27477	0.79856	-1.04772	-0.92253	-5.81628	-2.59551	1.61079
7.0215	0.7001	0.36504	0.361268	-1.17715	-0.85948	-0.295826	-0.777485	0.257698	3.22969	5.27964	0.82362	-1.02805	-0.91766	-5.79122	-2.57898	1.60644
7.0425	0.67641	0.38589	0.322128	-1.20084	-0.83863	-0.334966	-0.791479	0.251066	3.23305	5.30243	0.79698	-1.02469	-0.89487	-5.81786	-2.57914	1.61979
7.0635	0.72532	0.38625	0.333635	-1.15193	-0.83827	-0.323459	-0.77122	0.241497	3.35032	5.38377	0.87233	-0.90742	-0.81353	-5.74251	-2.48782	1.62757
7.0845	0.78063	0.43034	0.35649	-1.09662	-0.79418	-0.300604	-0.730468	0.231988	3.38164	5.41454	0.89027	-0.8761	-0.78276	-5.72457	-2.46114	1.63194
7.1055	0.8013	0.46695	0.37001	-1.07595	-0.75757	-0.287084	-0.706868	0.229133	3.44213	5.48192	0.9453	-0.81561	-0.71538	-5.66954	-2.40018	1.63494
7.1265	0.851	0.46409	0.351988	-1.02625	-0.76043	-0.305106	-0.697262	0.210559	3.50137	5.50909	1.00884	-0.75637	-0.68821	-5.606	-2.35019	1.62802
7.1475	0.91039	0.52887	0.363893	-0.96686	-0.69565	-0.293201	-0.651904	0.195695	3.6074	5.62033	1.07135	-0.65034	-0.57697	-5.54349	-2.25693	1.64341
7.1685	0.93065	0.492	0.34489	-0.9466	-0.73252	-0.312204	-0.663775	0.186332	3.60429	5.63694	1.08691	-0.65345	-0.56036	-5.52793	-2.24725	1.64056
7.1895	0.95878	0.51441	0.331391	-0.91847	-0.71011	-0.325703	-0.651428	0.173614	3.67522	5.71553	1.16567	-0.58252	-0.48177	-5.44917	-2.17115	1.63927
7.2105	1.02724	0.54257	0.329448	-0.85001	-0.68195	-0.327646	-0.619869	0.153955	3.73362	5.74821	1.21934	-0.52412	-0.44909	-5.3955	-2.1229	1.63644
7.2315	1.051	0.60015	0.336627	-0.82625	-0.62437	-0.320467	-0.590362	0.146994	3.77891	5.81274	1.27704	-0.47883	-0.38456	-5.3378	-2.06706	1.63559
7.2525	1.07336	0.58774	0.314918	-0.80389	-0.63678	-0.342176	-0.594282	0.134969	3.80229	5.84289	1.3045	-0.45545	-0.35441	-5.31034	-2.04007	1.6354
7.2735	1.16203	0.65279	0.319645	-0.71522	-0.57173	-0.337449	-0.541466	0.110098	3.91957	5.88893	1.3785	-0.33817	-0.30837	-5.23634	-1.96096	1.63771
7.2945	1.19309	0.68757	0.344784	-0.68416	-0.53695	-0.31231	-0.51114	0.108117	3.95369	5.99191	1.46381	-0.30405	-0.20539	-5.15103	-1.88682	1.63235
7.3155	1.21753	0.71764	0.350307	-0.65972	-0.50688	-0.306787	-0.491129	0.102187	4.02563	6.02082	1.56563	-0.23211	-0.17648	-5.04921	-1.81927	1.61505
7.3365	1.2956	0.77488	0.378061	-0.58165	-0.44964	-0.279033	-0.436774	0.0875945	4.08583	6.12278	1.62287	-0.17191	-0.07452	-4.99197	-1.74613	1.62316
7.3575	1.31609	0.77905	0.378017	-0.56116	-0.44547	-0.279077	-0.428569	0.0818677	4.12269	6.13798	1.65319	-0.13505	-0.05932	-4.96165	-1.71867	1.62164
7.3785	1.36495	0.84118	0.387776	-0.5123	-0.38334	-0.269318	-0.388319	0.070187	4.17961	6.20627	1.71041	-0.07813	0.00897	-4.90443	-1.65786	1.62348
7.3995	1.36154	0.88037	0.453332	-0.51571	-0.34415	-0.203762	-0.354541	0.0902014	4.24631	6.24884	1.77861	-0.01143	0.05154	-4.83623	-1.59871	1.61886
7.4205	1.39359	0.9392	0.494527	-0.48366	-0.28532	-0.162567	-0.310516	0.0935437	4.27135	6.32214	1.86345	0.01361	0.12484	-4.75139	-1.53765	1.60719
7.4415	1.38331	0.91226	0.448247	-0.49394	-0.31226	-0.208847	-0.338349	0.0833266	4.32158	6.34124	1.86905	0.06384	0.14394	-4.74579	-1.51267	1.61673
7.4625	1.45403	0.98595	0.527403	-0.42322	-0.23857	-0.129691	-0.263827	0.0856704	4.43362	6.427	1.94358	0.17588	0.2297	-4.67126	-1.42189	1.62476
7.4835	1.4662	1.06557	0.605197	-0.41105	-0.15895	-0.051897	-0.207299	0.10646	4.4564	6.5031	2.03524	0.19866	0.3058	-4.5796	-1.35838	1.61091
7.5045	1.49178	1.05819	0.6289	-0.38547	-0.16633	-0.028194	-0.193331	0.104017	4.50623	6.55422	2.06687	0.24849	0.35692	-4.54797	-1.31419	1.61719
7.5255	1.48271	1.12825	0.64752	-0.39454	-0.09627	-0.009574	-0.166795	0.11659	4.56189	6.64348	2.12706	0.30415	0.44618	-4.48778	-1.24582	1.6215
7.5465	1.53541	1.18872	0.734115	-0.34184	-0.0358	0.077021	-0.100206	0.12513	4.64399	6.75203	2.16844	0.38625	0.55473	-4.4464	-1.16847	1.63968
7.5675	1.51826	1.19215	0.737875	-0.35899	-0.03237	0.080781	-0.103526	0.131842	4.61818	6.76104	2.21016	0.36044	0.56374	-4.40468	-1.16017	1.62332
7.5885	1.4934	1.20233	0.762293	-0.38385	-0.02219	0.105199	-0.10028	0.146476	4.64226	6.85439	2.23076	0.38452	0.65709	-4.38408	-1.11416	1.63685
7.6095	1.55154	1.25218	0.808929	-0.32571	0.02766	0.151835	-0.0487383	0.14305	4.66269	6.94307	2.27495	0.40495	0.74577	-4.33989	-1.06306	1.64137
7.6305	1.50225	1.2745	0.803377	-0.375	0.04998	0.146283	-0.059579	0.160142	4.72977	7.00997	2.32843	0.47203	0.81267	-4.28641	-1.00057	1.64586
7.6515	1.52269	1.26593	0.854648	-0.35456	0.04141	0.197554	-0.038532	0.164317	4.71601	7.05289	2.32265	0.45827	0.85559	-4.29219	-0.992777	1.65369
7.6725	1.49042	1.25954	0.874178	-0.38683	0.03502	0.217084	-0.0449087	0.178857	4.77599	7.19205	2.37568	0.51825	0.99475	-4.23916	-0.90872	1.67089
7.6935	1.54977	1.25453	0.9401	-0.32748	0.03001	0.283006	-0.00482133	0.177091	4.81188	7.28377	2.43296	0.55414	1.08647	-4.18188	-0.84709	1.67446
7.7145	1.54366	1.26293	0.946822	-0.33359	0.03841	0.289728	-0.00181733	0.181057	4.82438	7.3716	2.45636	0.56664	1.1743	-4.15848	-0.805847	1.68547
7.7355	1.55107	1.30325	1.0013	-0.32618	0.07873	0.34421	0.0322533	0.194915	4.90754	7.49333	2.51022	0.6498	1.29603	-4.10462	-0.719597	1.70276
7.7565	1.53101	1.2216	0.993275	-0.34624	-0.00292	0.336181	-0.00432633	0.196999	4.93294	7.55792	2.51833	0.6752	1.36062	-4.09651	-0.686897	1.71625
7.7775	1.54096	1.21537	1.01294	-0.33629	-0.00915	0.355847	0.003469	0.199902	4.95875	7.63221	2.56466	0.70101	1.43491	-4.05018	-0.638087	1.71915
7.7985	1.52191	1.20235	1.0253	-0.35534	-0.02217	0.368203	-0.00310233	0.209086	5.01313	7.74514	2.63403	0.75539	1.54784	-3.98081	-0.559193	1.72603
7.8195	1.52943	1.20591	1.05575	-0.34782	-0.01861	0.398658	0.0107427	0.215989	5.07105	7.85561	2.70491	0.81331	1.65831	-3.90993	-0.479437	1.7325
7.8405	1.51211	1.14823	1.04341	-0.36514	-0.07629	0.386314	-0.018372	0.218851	5.10812	7.95536	2.73803	0.85038	1.75806	-3.87681	-0.42279	1.74677
7.8615	1.55106	1.1582	1.07761	-0.32619	-0.06632	0.420519	0.00933633	0.21885	5.19438	8.07862	2.81034	0.93664	1.88132	-3.8045	-0.328847	1.75909
7.8825	1.53309	1.12292	1.07627	-0.34416	-0.1016	0.419179	-0.00886033	0.225183	5.29642	8.17357	2.90146	1.03868	1.97627	-3.71338	-0.23281	1.76121
7.9035	1.5372	1.11944	1.0938	-0.34005	-0.10508	0.436709	-0.002807	0.229988	5.37969	8.28888	2.99942	1.12195	2.09158	-3.61542	-0.133963	1.76309
7.9245	1.57299	1.10123	1.09922	-0.30426	-0.12329	0.442129	0.00485967	0.224789	5.41651	8.38129	3.07999	1.15877	2.18399	-3.53485	-0.06403	1.76047
7.9455	1.54669	1.11361	1.19645	-0.33056	-0.11091	0.539353	0.0326277	0.261176	5.51437	8.51066	3.21397	1.25663	2.31336	-3.40087	0.0563733	1.75533
7.9665	1.50165	1.06444	1.11717	-0.3756	-0.16008	0.460072	-0.0252027	0.250487	5.55946	8.58964	3.28419	1.30172	2.39234	-3.33065	0.121137	1.75437
7.9875	1.51911	1.04772	1.16461	-0.35814	-0.1768	0.507512	-0.00914267	0.263578	5.66285	8.63214	3.37957	1.40511	2.43484	-3.23527	0.20156	1.74394
8.0085	1.53087	1.00991	1.1559	-0.34638	-0.21461	0.498808	-0.0207273	0.262538	5.75788	8.68939	3.50255	1.50014	2.49209	-3.11229	0.293313	1.72671
8.0295	1.47417	0.97433	1.0883	-0.40308	-0.25019	0.431208	-0.0740207	0.256441	5.78736	8.76381	3.5693	1.52962	2.56651	-3.04554	0.350197	1.72405
8.0505	1.49913	1.01525	1.15152	-0.37812	-0.20927	0.494427	-0.0309877	0.267191	5.78437	8.82316	3.73741	1.52663	2.62586	-2.87743	0.42502	1.68144
8.0715	1.51496	1.02379	1.18904	-0.36229	-0.20073	0.531946	-0.010358	0.275134	5.87241	8.83131	3.90099	1.61467	2.63401	-2.71385	0.51161	1.63936
8.0925	1.4549	0.96187	1.12245	-0.42235	-0.26265	0.465354	-0.0732153	0.273202	5.8524	8.81547	3.94215	1.59466	2.61817	-2.67269	0.51338	1.6202
8.1135	1.47995	1.00324	1.1968	-0.3973	-0.22128	0.53971	-0.02629	0.287526	5.90037	8.85602	4.0854	1.64263	2.65872	-2.52944	0.590637	1.58737
8.1345	1.42829	0.94582	1.11945	-0.44896	-0.2787	0.462351	-0.0884363	0.279745	5.86778	8.75713	4.14106	1.61004	2.55983	-2.47378	0.565363	1.54411
8.1555	1.48429	1.04338	1.17187	-0.39296	-0.18114	0.514774	-0.0197753	0.27418	5.90696	8.82832	4.31376	1.64922	2.63102	-2.30108	0.65972	1.50729
8.1765	1.41113	0.95539	1.12837	-0.46612	-0.26913	0.471274	-0.087992	0.285357	5.8123	8.74646	4.35309	1.55456	2.54916	-2.26175	0.61399	1.46626
8.1975	1.46065	0.98696	1.1943	-0.4166	-0.23756	0.537205	-0.038985	0.292694	5.89491	8.73658	4.49431	1.63717	2.53928	-2.12053	0.685307	1.42688
8.2185	1.39447	0.93315	1.12396	-0.48278	-0.29137	0.466863	-0.102429	0.289959	5.79247	8.68909	4.51294	1.53473	2.49179	-2.1019	0.64154	1.39927
8.2395	1.39626	0.95962	1.12957	-0.48099	-0.2649	0.472477	-0.0911377	0.288629	5.7825	8.67318	4.62471	1.52476	2.47588	-1.99013	0.67017	1.35819
8.2605	1.41644	1.02972	1.20375	-0.46081	-0.1948	0.546656	-0.036318	0.301432	5.74046	8.68657	4.76096	1.48272	2.48927	-1.85388	0.706037	1.31253
8.2815	1.35768	0.94376	1.11902	-0.51957	-0.28076	0.461923	-0.112802	0.295516	5.66806	8.56944	4.73889	1.41032	2.37214	-1.87595	0.635503	1.28606
8.3025	1.41101	0.9951	1.16294	-0.46624	-0.22942	0.505849	-0.0632703	0.292657	5.75181	8.62196	4.90525	1.49407	2.42466	-1.70959	0.73638	1.25214
8.3235	1.33632	0.95819	1.12905	-0.54093	-0.26633	0.471951	-0.11177	0.302434	5.65641	8.52807	4.92086	1.39867	2.33077	-1.69398	0.678487	1.21637
8.3445	1.37025	1.02276	1.16621	-0.507	-0.20176	0.509113	-0.066549	0.301017	5.69506	8.55835	5.04641	1.43732	2.36105	-1.56843	0.743313	1.18623
8.3655	1.306	0.95513	1.09088	-0.57125	-0.26939	0.433784	-0.135619	0.297738	5.58556	8.48194	5.0662	1.32782	2.28464	-1.54864	0.68794	1.1519
8.3865	1.35737	1.03445	1.15421	-0.51988	-0.19007	0.497113	-0.0709457	0.299562	5.6526	8.54519	5.20675	1.39486	2.34789	-1.40809	0.77822	1.12724
8.4075	1.29476	0.9295	1.09294	-0.58249	-0.29502	0.435842	-0.147223	0.303113	5.55497	8.43477	5.2146	1.29723	2.23747	-1.40024	0.711487	1.09019
8.4285	1.34052	0.96152	1.13472	-0.53673	-0.263	0.477631	-0.107366	0.302984	5.59004	8.51001	5.33203	1.3323	2.31271	-1.28281	0.7874	1.0731
8.4495	1.28969	0.93702	1.12509	-0.58756	-0.2875	0.467994	-0.135689	0.314024	5.53818	8.43893	5.40977	1.28044	2.24163	-1.20507	0.772333	1.0269
8.4705	1.24952	0.93858	1.09231	-0.62773	-0.28594	0.435215	-0.159485	0.313292	5.49361	8.42538	5.43608	1.23587	2.22808	-1.17876	0.76173	1.01164
8.4915	1.25487	0.91489	1.06747	-0.62238	-0.30963	0.410377	-0.173878	0.30576	5.49267	8.40467	5.46939	1.23493	2.20737	-1.14545	0.765617	0.995915
8.5125	1.22126	0.84703	1.04683	-0.65599	-0.37749	0.389732	-0.214583	0.31267	5.46656	8.35654	5.53841	1.20882	2.15924	-1.07643	0.763877	0.960186
8.5335	1.27561	0.89559	1.07722	-0.60164	-0.32893	0.420124	-0.170149	0.305455	5.50308	8.41174	5.65134	1.24534	2.21444	-0.9635	0.832093	0.940373
8.5545	1.20472	0.8046	1.06215	-0.67253	-0.41992	0.405055	-0.229132	0.32537	5.41559	8.3381	5.61294	1.15785	2.1408	-1.0019	0.765583	0.928178
8.5755	1.24956	0.85281	1.07914	-0.62769	-0.37171	0.42205	-0.19245	0.316011	5.44937	8.35443	5.69269	1.19163	2.15713	-0.92215	0.80887	0.90928
8.5965	1.16276	0.78431	0.998919	-0.71449	-0.44021	0.341825	-0.270958	0.316457	5.37394	8.2858	5.64656	1.1162	2.0885	-0.96828	0.745473	0.901675
8.6175	1.23643	0.80622	1.06095	-0.64082	-0.4183	0.403856	-0.218421	0.3177	5.41634	8.33289	5.69675	1.1586	2.13559	-0.91809	0.792033	0.900374
8.6385	1.19909	0.76001	0.986804	-0.67816	-0.46451	0.32971	-0.270987	0.306615	5.35546	8.24437	5.62661	1.09772	2.04707	-0.98823	0.718853	0.896459
8.6595	1.22634	0.81372	1.05599	-0.65091	-0.4108	0.398893	-0.220939	0.317573	5.41028	8.32371	5.65075	1.15254	2.12641	-0.96409	0.77162	0.912254
8.6805	1.20364	0.77522	1.06982	-0.67361	-0.4493	0.412726	-0.236728	0.33112	5.35441	8.25449	5.59436	1.09667	2.05719	-1.02048	0.711127	0.90912
8.7015	1.16973	0.74436	1.01932	-0.70752	-0.48016	0.36223	-0.27515	0.325378	5.31617	8.19335	5.58276	1.05843	1.99605	-1.03208	0.674133	0.895015
8.7225	1.22223	0.76383	1.07875	-0.65502	-0.46069	0.42166	-0.23135	0.331289	5.37825	8.25233	5.61587	1.12051	2.05503	-0.99897	0.725523	0.903464
8.7435	1.17228	0.71591	1.03269	-0.70497	-0.50861	0.375595	-0.279328	0.332332	5.27343	8.18495	5.5487	1.01569	1.98765	-1.06614	0.645733	0.900751
8.7645	1.22845	0.76703	1.11367	-0.6488	-0.45749	0.456577	-0.216571	0.341075	5.31972	8.21183	5.60101	1.06198	2.01453	-1.01383	0.68756	0.894033
8.7855	1.17195	0.71304	1.03409	-0.7053	-0.51148	0.376999	-0.279927	0.333194	5.23361	8.14166	5.51992	0.97587	1.94436	-1.09492	0.608437	0.896393
8.8065	1.24445	0.76883	1.09913	-0.6328	-0.45569	0.442033	-0.215486	0.332711	5.2906	8.23352	5.57347	1.03286	2.03622	-1.04137	0.675903	0.906174
8.8275	1.1987	0.68068	1.06955	-0.67855	-0.54384	0.41246	-0.269977	0.343427	5.23452	8.13088	5.48774	0.97678	1.93358	-1.1271	0.59442	0.903989
8.8485	1.23364	0.7553	1.12606	-0.64361	-0.46922	0.468966	-0.214621	0.345481	5.26057	8.19621	5.55725	1.00283	1.99891	-1.05759	0.64805	0.899991
8.8695	1.19843	0.7313	1.11826	-0.67882	-0.49322	0.461166	-0.236958	0.35315	5.23174	8.14464	5.51566	0.974	1.94734	-1.09918	0.607387	0.898355
8.8905	1.22438	0.71987	1.08447	-0.65287	-0.50465	0.427378	-0.243381	0.338098	5.21552	8.16884	5.52563	0.95778	1.97154	-1.08921	0.61337	0.900187
8.9115	1.24723	0.69727	1.09425	-0.63002	-0.52725	0.437153	-0.240039	0.339893	5.2404	8.13812	5.52079	0.98266	1.94082	-1.09405	0.60981	0.895707
8.9325	1.19735	0.65481	1.07611	-0.6799	-0.56971	0.419017	-0.276864	0.349392	5.19021	8.07078	5.4776	0.93247	1.87348	-1.13724	0.556237	0.889245
8.9535	1.29985	0.73403	1.143	-0.5774	-0.49049	0.48591	-0.193993	0.340876	5.24653	8.13941	5.50599	0.98879	1.94211	-1.10885	0.60735	0.90115
8.9745	1.22186	0.68223	1.06396	-0.65539	-0.54229	0.406869	-0.263604	0.336822	5.16839	8.05538	5.43579	0.91065	1.85808	-1.17905	0.529893	0.897175
8.9955	1.2901	0.7326	1.14638	-0.58715	-0.49192	0.489288	-0.196594	0.344041	5.23213	8.12583	5.49317	0.97439	1.92853	-1.12167	0.59375	0.900851
9.0165	1.24487	0.6705	1.07859	-0.63238	-0.55402	0.421493	-0.254969	0.338987	5.17559	8.06059	5.40914	0.91785	1.86329	-1.2057	0.525147	0.907439
9.0375	1.32094	0.71217	1.16651	-0.55631	-0.51235	0.509416	-0.186415	0.348147	5.26204	8.10688	5.4145	1.0043	1.90958	-1.20034	0.57118	0.923507
9.0585	1.26903	0.71815	1.12259	-0.60822	-0.50637	0.465496	-0.216365	0.342196	5.21123	8.07088	5.40886	0.95349	1.87358	-1.20598	0.540363	0.912675
9.0795	1.30879	0.71557	1.10241	-0.56846	-0.50895	0.445315	-0.210698	0.328456	5.19485	8.08044	5.33633	0.93711	1.88314	-1.27851	0.513913	0.936897
9.1005	1.31579	0.71159	1.10283	-0.56146	-0.51293	0.445736	-0.209551	0.327943	5.21741	8.04445	5.32144	0.95967	1.84715	-1.2934	0.504473	0.934731
9.1215	1.28204	0.69262	1.08306	-0.59521	-0.5319	0.42597	-0.233713	0.330348	5.18285	8.03107	5.27731	0.92511	1.83377	-1.33753	0.473783	0.942878
9.1425	1.36669	0.74392	1.16979	-0.51056	-0.4806	0.512692	-0.159489	0.336202	5.26486	8.09461	5.27739	1.00712	1.89731	-1.33745	0.522327	0.964743
9.1635	1.29763	0.69061	1.11386	-0.57962	-0.53391	0.45677	-0.21892	0.338103	5.20444	7.99565	5.23376	0.9467	1.79835	-1.38108	0.454657	0.950223
9.1845	1.37973	0.74459	1.17332	-0.49752	-0.47993	0.516221	-0.153743	0.33502	5.23204	8.07362	5.21593	0.9743	1.87632	-1.39891	0.483903	0.976755
9.2055	1.33076	0.70789	1.12577	-0.54649	-0.51663	0.46868	-0.198147	0.333525	5.19611	8.00012	5.14029	0.93837	1.80282	-1.47455	0.422213	0.980663
9.2265	1.37876	0.77124	1.1694	-0.49849	-0.45328	0.51231	-0.146487	0.329657	5.27315	8.07179	5.15916	1.01541	1.87449	-1.45568	0.478073	0.998174
9.2475	1.35255	0.7109	1.11947	-0.5247	-0.51362	0.46238	-0.19198	0.327196	5.18524	7.99844	5.05635	0.9275	1.80114	-1.55849	0.39005	1.00638
9.2685	1.38704	0.77813	1.19551	-0.49021	-0.44639	0.538415	-0.132728	0.33581	5.25976	8.0162	5.09476	1.00202	1.8189	-1.52008	0.433613	1.00491
9.2895	1.37427	0.75175	1.1514	-0.50298	-0.47277	0.494302	-0.160483	0.327508	5.20579	8.00216	5.02217	0.94805	1.80486	-1.59267	0.386747	1.02015
9.3105	1.34822	0.73484	1.15601	-0.52903	-0.48968	0.49892	-0.173263	0.336284	5.18861	7.959	4.96362	0.93087	1.7617	-1.65122	0.347117	1.02755
9.3315	1.44076	0.82086	1.19495	-0.43649	-0.40366	0.537852	-0.100766	0.31945	5.2681	8.00346	4.99876	1.01036	1.80616	-1.61608	0.400147	1.03396
9.3525	1.39111	0.76696	1.18149	-0.48614	-0.45756	0.524399	-0.139767	0.332185	5.20694	7.93135	4.92215	0.9492	1.73405	-1.69269	0.330187	1.0365
9.3735	1.45345	0.81538	1.23807	-0.4238	-0.40914	0.580977	-0.0839877	0.332509	5.27806	7.98612	4.94541	1.02032	1.78882	-1.66943	0.379903	1.04841
9.3945	1.39277	0.78958	1.21511	-0.48448	-0.43494	0.558017	-0.120468	0.339544	5.19891	7.95989	4.85678	0.94117	1.76259	-1.75806	0.315233	1.06342
9.4155	1.45609	0.86389	1.26841	-0.42116	-0.36063	0.611313	-0.0568257	0.334526	5.24137	7.98675	4.89379	0.98363	1.78945	-1.72105	0.350677	1.06166
9.4365	1.40707	0.81909	1.26369	-0.47018	-0.40543	0.606598	-0.0896707	0.348636	5.23064	7.92746	4.8078	0.9729	1.73016	-1.80704	0.298673	1.07531
9.4575	1.47312	0.90394	1.27771	-0.40413	-0.32058	0.620619	-0.034697	0.328544	5.2673	7.96983	4.8177	1.00956	1.77253	-1.79714	0.328317	1.08531
9.4785	1.44497	0.85939	1.31301	-0.43228	-0.36513	0.655917	-0.0471643	0.352075	5.20567	7.96921	4.78274	0.94793	1.77191	-1.8321	0.295913	1.09027
9.4995	1.42094	0.84978	1.28905	-0.45631	-0.37474	0.631959	-0.0663637	0.349954	5.17279	7.93362	4.7063	0.91505	1.73632	-1.90854	0.24761	1.10384
9.5205	1.53629	0.92276	1.36524	-0.34096	-0.30176	0.708142	0.0218073	0.343354	5.26236	7.96831	4.76786	1.00462	1.77101	-1.84698	0.30955	1.10073
9.5415	1.47073	0.86103	1.32039	-0.40652	-0.36349	0.6633	-0.03557	0.349656	5.21477	7.94085	4.69669	0.95703	1.74355	-1.91815	0.26081	1.11289
9.5625	1.53264	0.93819	1.40029	-0.34461	-0.28633	0.743196	0.0374187	0.353289	5.27065	7.99743	4.73572	1.01291	1.80013	-1.87912	0.311307	1.11854
9.5835	1.46424	0.87254	1.36913	-0.41301	-0.35198	0.712038	-0.0176507	0.365269	5.22504	7.92705	4.61871	0.9673	1.72975	-1.99613	0.23364	1.1364
9.6045	1.57163	0.95042	1.42334	-0.30562	-0.2741	0.766249	0.0621763	0.352154	5.30275	7.97601	4.67696	1.04501	1.77871	-1.93788	0.29528	1.13649
9.6255	1.52215	0.89077	1.3931	-0.3551	-0.33375	0.736005	0.0157183	0.360196	5.20439	7.93011	4.60558	0.94665	1.73281	-2.00926	0.2234	1.13916
9.6465	1.56181	0.96221	1.4528	-0.31544	-0.26231	0.795703	0.072651	0.361851	5.28664	7.99821	4.66767	1.0289	1.80091	-1.94717	0.294213	1.14264
9.6675	1.55283	0.94935	1.45713	-0.32442	-0.27517	0.80004	0.0668167	0.366887	5.23606	7.96224	4.58266	0.97832	1.76494	-2.03218	0.237027	1.1571
9.6885	1.57021	0.96485	1.4882	-0.30704	-0.25967	0.831106	0.088132	0.371739	5.28144	7.97365	4.58407	1.0237	1.77635	-2.03077	0.256427	1.16405
9.7095	1.57253	0.97663	1.50682	-0.30472	-0.24789	0.849728	0.0990393	0.375703	5.27526	7.97441	4.55591	1.01752	1.77711	-2.05893	0.245233	1.17276
9.7305	1.58384	0.96168	1.47786	-0.29341	-0.26284	0.82077	0.0881733	0.366405	5.22141	7.95458	4.52588	0.96367	1.75728	-2.08896	0.210663	1.17241
9.7515	1.64692	1.03275	1.55602	-0.23033	-0.19177	0.898931	0.158944	0.370161	5.27036	8.04154	4.59962	1.01262	1.84424	-2.01522	0.280547	1.17272
9.7725	1.5864	1.01967	1.49494	-0.29085	-0.20485	0.837849	0.11405	0.36275	5.22006	7.97416	4.51251	0.96232	1.77686	-2.10233	0.212283	1.18095
9.7935	1.69867	1.07633	1.58779	-0.17858	-0.14819	0.930698	0.201309	0.3648	5.3116	8.05241	4.53478	1.05386	1.85511	-2.08006	0.276303	1.20067
9.8145	1.62792	1.01401	1.51933	-0.24933	-0.21051	0.862233	0.134131	0.364223	5.28395	7.96627	4.47429	1.02621	1.76897	-2.14055	0.21821	1.19871
9.8355	1.69372	1.08315	1.6044	-0.18353	-0.14137	0.947308	0.207469	0.370119	5.31211	8.02864	4.51496	1.05437	1.83134	-2.09988	0.261943	1.20202
9.8565	1.66947	1.08031	1.59636	-0.20778	-0.14421	0.939267	0.195759	0.372207	5.28557	8.01627	4.51315	1.02783	1.81897	-2.10169	0.24837	1.19702
9.8775	1.70667	1.13011	1.62333	-0.17058	-0.09441	0.966237	0.233749	0.366903	5.30027	8.01679	4.46353	1.04253	1.81949	-2.15131	0.236903	1.21499
9.8985	1.74566	1.1373	1.61882	-0.13159	-0.08722	0.961724	0.247638	0.357273	5.28552	8.00654	4.47242	1.02778	1.80924	-2.14242	0.231533	1.20822
9.9195	1.72429	1.14361	1.61394	-0.15296	-0.08091	0.956842	0.240991	0.358529	5.29823	7.97015	4.39839	1.04049	1.77285	-2.21645	0.198963	1.22607
9.9405	1.80416	1.2046	1.63444	-0.07309	-0.01992	0.977347	0.294779	0.341629	5.37724	8.00408	4.45708	1.1195	1.80678	-2.15776	0.256173	1.22316
9.9615	1.74416	1.18566	1.62239	-0.13309	-0.03886	0.965295	0.264448	0.351478	5.27609	7.92482	4.34033	1.01835	1.72752	-2.27451	0.15712	1.23293
9.9825	1.81112	1.26054	1.65998	-0.06613	0.03602	1.00289	0.32426	0.340594	5.3601	8.00712	4.36253	1.10236	1.80982	-2.25231	0.219957	1.25289
10.0035	1.77141	1.2217	1.6306	-0.10584	-0.00282	0.973508	0.288283	0.343901	5.31836	7.90492	4.30816	1.06062	1.70762	-2.30668	0.153853	1.24436
10.0245	1.85018	1.30018	1.71383	-0.02707	0.07566	1.05673	0.368441	0.345421	5.39565	7.95645	4.31447	1.13791	1.75915	-2.30037	0.198897	1.26244
10.0455	1.80155	1.24918	1.65323	-0.0757	0.02466	0.996134	0.315031	0.341781	5.3254	7.8885	4.22202	1.06766	1.6912	-2.39282	0.122013	1.27023
10.0665	1.87975	1.32102	1.73598	0.0025	0.0965	1.07889	0.39263	0.344201	5.39895	7.91391	4.25796	1.14121	1.71661	-2.35688	0.16698	1.27281
10.0875	1.85782	1.30911	1.6801	-0.01943	0.08459	1.02301	0.362723	0.331506	5.3633	7.88563	4.19496	1.10556	1.68833	-2.41988	0.12467	1.28335
10.1085	1.85293	1.30397	1.60983	-0.02432	0.07945	0.952733	0.335954	0.309841	5.35637	7.86451	4.09243	1.09863	1.66721	-2.52241	0.0811433	1.31208
10.1295	1.89513	1.37391	1.68538	0.01788	0.14939	1.02828	0.398518	0.317164	5.39965	7.86667	4.16792	1.14191	1.66937	-2.44692	0.121453	1.29318
10.1505	1.85805	1.35133	1.61568	-0.0192	0.12681	0.958584	0.355398	0.304524	5.35789	7.83349	4.06898	1.10015	1.63619	-2.54586	0.0634933	1.31382
10.1715	1.96265	1.4301	1.68568	0.0854	0.20558	1.02859	0.439855	0.296402	5.37989	7.88581	4.04215	1.12215	1.68851	-2.57269	0.0793233	1.33605
10.1925	1.89112	1.3766	1.6142	0.01387	0.15208	0.957108	0.374353	0.294097	5.33151	7.81561	3.97297	1.07377	1.61831	-2.64187	0.0167367	1.33857
10.2135	1.94717	1.43156	1.64255	0.06992	0.20704	0.985456	0.420805	0.285087	5.39102	7.87987	4.02962	1.13328	1.68257	-2.58522	0.0768767	1.34046
10.2345	1.91267	1.4064	1.57986	0.03542	0.18188	0.922761	0.38002	0.274644	5.31754	7.84297	3.95381	1.0598	1.64567	-2.66103	0.0148133	1.34857
10.2555	1.99714	1.51325	1.61978	0.11989	0.28873	0.962688	0.457103	0.257448	5.3476	7.89129	4.01444	1.08986	1.69399	-2.6004	0.06115	1.34215
10.2765	2.01436	1.48059	1.58292	0.13711	0.25607	0.925822	0.439667	0.245491	5.29746	7.83977	3.9509	1.03972	1.64247	-2.66394	0.00608333	1.3463
10.2975	1.98346	1.48164	1.54816	0.10621	0.25712	0.891068	0.418133	0.240447	5.2499	7.82579	3.91922	0.99216	1.62849	-2.69562	-0.02499	1.34789
10.3185	2.04074	1.53094	1.63374	0.16349	0.30642	0.976644	0.482185	0.250649	5.31414	7.9394	3.92668	1.0564	1.7421	-2.68816	0.03678	1.37677
10.3395	2.00903	1.48844	1.52214	0.13178	0.26392	0.865044	0.420248	0.225646	5.24265	7.84917	3.90146	0.98491	1.65187	-2.71338	-0.0255333	1.35764
10.3605	2.08143	1.55438	1.61273	0.20418	0.32986	0.95564	0.49656	0.23239	5.31377	7.90308	3.98229	1.05603	1.70578	-2.63255	0.0430867	1.3509
10.3815	2.0389	1.46875	1.54439	0.16165	0.24423	0.8873	0.43106	0.229362	5.21153	7.86052	3.88789	0.95379	1.66322	-2.72695	-0.0366467	1.36065
10.4025	2.10812	1.50241	1.59545	0.23087	0.27789	0.938351	0.48237	0.228394	5.24418	7.90517	3.96004	0.98644	1.70787	-2.6548	0.01317	1.35014
10.4235	2.08992	1.44936	1.52931	0.21267	0.22484	0.872216	0.436575	0.217849	5.18296	7.84765	3.85562	0.92522	1.65035	-2.75922	-0.0612167	1.36515
10.4445	2.17923	1.50808	1.56774	0.30198	0.28356	0.910647	0.498729	0.206028	5.24338	7.92002	3.91389	0.98564	1.72272	-2.70095	0.00247	1.36835
10.4655	2.17408	1.46345	1.51893	0.29683	0.23893	0.861835	0.465865	0.198689	5.19659	7.8845	3.88546	0.93885	1.6872	-2.72938	-0.0344433	1.36468
10.4865	2.21164	1.47295	1.56957	0.33439	0.24843	0.912477	0.498432	0.208504	5.1564	7.84387	3.84516	0.89866	1.64657	-2.76968	-0.0748167	1.36462
10.5075	2.23039	1.4709	1.5646	0.35314	0.24638	0.907506	0.502342	0.204913	5.16422	7.87583	3.8699	0.90648	1.67853	-2.74494	-0.05331	1.36414
10.5285	2.16403	1.41184	1.55572	0.28678	0.18732	0.898626	0.457575	0.222387	5.11705	7.8196	3.82338	0.85931	1.6223	-2.79146	-0.103283	1.36202
10.5495	2.27537	1.45769	1.63666	0.39812	0.23317	0.979564	0.536951	0.226371	5.15054	7.86912	3.86072	0.8928	1.67182	-2.75412	-0.0631667	1.36414
10.5705	2.22664	1.40451	1.53337	0.34939	0.17999	0.876275	0.468552	0.209645	5.10549	7.83331	3.80164	0.84775	1.63601	-2.8132	-0.109813	1.37071
10.5915	2.30171	1.46856	1.62392	0.42446	0.24404	0.966829	0.54511	0.217197	5.14155	7.89452	3.82592	0.88381	1.69722	-2.78892	-0.0692967	1.37994
10.6125	2.24981	1.39504	1.55157	0.37256	0.17052	0.894477	0.479186	0.215681	5.09554	7.7971	3.78137	0.8378	1.5998	-2.83347	-0.131957	1.36855
10.6335	2.28165	1.47008	1.60897	0.4044	0.24556	0.951875	0.533945	0.213937	5.14082	7.85736	3.79614	0.88308	1.66006	-2.8187	-0.0918533	1.38175
10.6545	2.23212	1.40138	1.58174	0.35487	0.17686	0.924647	0.485459	0.225526	5.10454	7.78047	3.735	0.8468	1.58317	-2.87984	-0.149957	1.3814
10.6755	2.32285	1.48367	1.61525	0.4456	0.25915	0.958159	0.554303	0.208978	5.12569	7.84761	3.76061	0.86795	1.65031	-2.85423	-0.11199	1.3896
10.6965	2.26258	1.45545	1.57929	0.38533	0.23093	0.922199	0.51282	0.209486	5.11222	7.82879	3.73426	0.85448	1.63149	-2.88058	-0.131537	1.3927
10.7175	2.19587	1.45525	1.56486	0.31862	0.23073	0.907762	0.485704	0.212549	5.08396	7.74368	3.71354	0.82622	1.54638	-2.9013	-0.176233	1.3783
10.7385	2.25337	1.53926	1.64058	0.37612	0.31474	0.983486	0.558115	0.213422	5.1442	7.786	3.76322	0.88646	1.5887	-2.85162	-0.125487	1.37806
10.7595	2.18464	1.52737	1.56221	0.30739	0.30285	0.905112	0.505117	0.200002	5.07677	7.74938	3.70448	0.81903	1.55208	-2.91036	-0.17975	1.38161
10.7805	2.2297	1.56048	1.61589	0.35245	0.33596	0.958795	0.549068	0.204919	5.11704	7.80844	3.72134	0.8593	1.61114	-2.8935	-0.14102	1.39325
10.8015	2.16463	1.53515	1.54697	0.28738	0.31063	0.889879	0.495963	0.197072	5.06122	7.73257	3.65132	0.80348	1.53527	-2.96352	-0.208257	1.39373
10.8225	2.23084	1.60895	1.61624	0.35359	0.38443	0.959142	0.565721	0.196912	5.11645	7.807	3.64731	0.85871	1.6097	-2.96753	-0.166373	1.41726
10.8435	2.12809	1.56766	1.51477	0.25084	0.34314	0.857681	0.483887	0.188787	5.05232	7.72657	3.62982	0.79458	1.52927	-2.98502	-0.22039	1.39849
10.8645	2.20593	1.65517	1.5818	0.32868	0.43065	0.924711	0.561347	0.184051	5.06053	7.7753	3.66682	0.80279	1.578	-2.94802	-0.189077	1.39751
10.8855	2.15792	1.63608	1.55111	0.28067	0.41156	0.89402	0.52875	0.186503	5.0569	7.78244	3.64584	0.79916	1.58514	-2.969	-0.1949	1.40548
10.9065	2.11853	1.61797	1.48253	0.24128	0.39345	0.825434	0.486721	0.174961	5.01003	7.73494	3.62255	0.75229	1.53764	-2.99229	-0.23412	1.3976
10.9275	2.15925	1.72051	1.54075	0.282	0.49599	0.883652	0.553881	0.176077	5.04084	7.82218	3.65729	0.7831	1.62488	-2.95755	-0.18319	1.4083
10.9485	2.1015	1.62203	1.47408	0.22425	0.39751	0.816983	0.479581	0.175959	4.97343	7.71189	3.58648	0.71569	1.51459	-3.02836	-0.266027	1.40029
10.9695	2.16183	1.70481	1.47671	0.28458	0.48029	0.819619	0.528163	0.156296	5.04343	7.79647	3.65457	0.78569	1.59917	-2.96027	-0.191803	1.40401
10.9905	2.07111	1.6261	1.43195	0.19386	0.40158	0.774858	0.456766	0.169974	4.98098	7.7327	3.60251	0.72324	1.5354	-3.01233	-0.25123	1.40032
11.0115	2.14775	1.7006	1.43064	0.2705	0.47608	0.773545	0.506708	0.146022	5.01521	7.79585	3.65288	0.75747	1.59855	-2.96196	-0.20198	1.40119
11.0325	2.0507	1.6306	1.38722	0.17345	0.40608	0.730126	0.436552	0.161419	4.93919	7.76025	3.62031	0.68145	1.56295	-2.99453	-0.250043	1.39564
11.0535	2.11203	1.70397	1.40514	0.23478	0.47945	0.748047	0.487426	0.148221	4.99284	7.82867	3.68073	0.7351	1.63137	-2.93411	-0.189213	1.39662
11.0745	2.09273	1.63826	1.3773	0.21548	0.41374	0.720209	0.44981	0.146815	4.96439	7.80313	3.64586	0.70665	1.60583	-2.96898	-0.218833	1.39936
11.0955	2.07894	1.63544	1.31922	0.20169	0.41092	0.662121	0.42491	0.133099	4.90076	7.77332	3.64238	0.64302	1.57602	-2.97246	-0.25114	1.38706
11.1165	2.11324	1.70672	1.36136	0.23599	0.4822	0.704268	0.474153	0.13524	4.97882	7.82984	3.68679	0.72108	1.63254	-2.92805	-0.191477	1.39336
11.1375	2.07156	1.64391	1.31199	0.19431	0.41939	0.6549	0.422867	0.132972	4.87463	7.79256	3.6905	0.61689	1.59526	-2.92434	-0.237397	1.37284
11.1585	2.10717	1.7198	1.35002	0.22992	0.49528	0.692927	0.472709	0.134134	4.96609	7.84983	3.74776	0.70835	1.65253	-2.86708	-0.168733	1.37643
11.1795	2.05337	1.67905	1.2951	0.17612	0.45453	0.638003	0.422884	0.13427	4.91317	7.79119	3.68863	0.65543	1.59389	-2.92621	-0.22563	1.3772
11.2005	2.15159	1.69802	1.35807	0.27434	0.4735	0.700977	0.482939	0.12325	4.97419	7.83787	3.75103	0.71645	1.64057	-2.86381	-0.16893	1.37359
11.2215	2.07934	1.63648	1.27098	0.20209	0.41196	0.613889	0.409313	0.118883	4.90239	7.79013	3.71907	0.64465	1.59283	-2.89577	-0.21943	1.36588
11.2425	2.12464	1.69556	1.33017	0.24739	0.47104	0.673076	0.463835	0.122938	4.98356	7.85592	3.80977	0.72582	1.65862	-2.80507	-0.14021	1.35937
11.2635	2.09415	1.65936	1.26373	0.2169	0.43484	0.606633	0.419458	0.112769	4.94557	7.77981	3.74434	0.68783	1.58251	-2.8705	-0.200053	1.35997
11.2845	2.14648	1.72211	1.32137	0.26923	0.49759	0.664276	0.477032	0.114502	5.01258	7.86177	3.82309	0.75484	1.66447	-2.79175	-0.124147	1.3594
11.3055	2.1176	1.70188	1.29697	0.24035	0.47736	0.639878	0.452529	0.116	4.95981	7.81516	3.83192	0.70207	1.61786	-2.78292	-0.15433	1.34062
11.3265	2.08357	1.64438	1.26273	0.20632	0.41986	0.605639	0.410606	0.115366	4.9189	7.74879	3.80987	0.66116	1.55149	-2.80497	-0.19744	1.32886
11.3475	2.13343	1.72151	1.31557	0.25618	0.49699	0.658479	0.47055	0.116884	4.99979	7.80448	3.89447	0.74205	1.60718	-2.72037	-0.123713	1.32213
11.3685	2.08109	1.66536	1.27819	0.20384	0.44084	0.621101	0.421927	0.120824	4.95086	7.78875	3.83274	0.69312	1.59145	-2.7821	-0.165843	1.33359
11.3895	2.14587	1.71792	1.31976	0.26862	0.4934	0.662668	0.474896	0.114127	4.98978	7.81843	3.92355	0.73204	1.62113	-2.69129	-0.112707	1.31459
11.4105	2.05883	1.66741	1.30414	0.18158	0.44289	0.647041	0.423837	0.134704	4.93677	7.77952	3.85386	0.67903	1.58222	-2.76098	-0.166577	1.32314
11.4315	2.12004	1.69649	1.36	0.24279	0.47197	0.702905	0.472555	0.132824	4.99818	7.84572	3.91455	0.74044	1.64842	-2.70029	-0.10381	1.32444
11.4525	2.06797	1.66251	1.34003	0.19072	0.43799	0.682932	0.437214	0.14209	4.91315	7.76645	3.84872	0.65541	1.56915	-2.76612	-0.18052	1.31943
11.4735	2.12826	1.7134	1.39253	0.25101	0.48888	0.73544	0.491777	0.13985	4.97563	7.82752	3.91191	0.71789	1.63022	-2.70293	-0.118273	1.31889
11.4945	2.09435	1.66744	1.38934	0.2171	0.44292	0.732242	0.464087	0.149085	4.92627	7.8192	3.93405	0.66853	1.6219	-2.68079	-0.13012	1.30469
11.5155	2.07277	1.63945	1.41498	0.19552	0.41493	0.757884	0.456111	0.163641	4.91665	7.78219	3.91768	0.65891	1.58489	-2.69716	-0.15112	1.30078
11.5365	2.11839	1.71906	1.51389	0.24114	0.49454	0.856795	0.530825	0.178648	4.94	7.87417	3.99097	0.68226	1.67687	-2.62387	-0.0882467	1.29992
11.5575	2.05369	1.62203	1.49562	0.17644	0.39751	0.838524	0.470825	0.194611	4.87155	7.79385	3.94522	0.61381	1.59655	-2.66962	-0.153087	1.28985
11.5785	2.12052	1.67635	1.60334	0.24327	0.45183	0.946243	0.547114	0.208448	4.92201	7.868	3.99936	0.66427	1.6707	-2.61548	-0.0935033	1.29402
11.5995	2.04827	1.64602	1.59943	0.17102	0.4215	0.942339	0.51162	0.227174	4.87179	7.80228	3.94768	0.61405	1.60498	-2.66716	-0.149377	1.29098
11.6205	2.09656	1.70421	1.70742	0.21931	0.47969	1.05032	0.583108	0.245402	4.90679	7.86644	4.0605	0.64905	1.66914	-2.55434	-0.0787167	1.27236
11.6415	2.06827	1.62358	1.72801	0.19102	0.39906	1.07091	0.553664	0.265506	4.8417	7.77237	4.01718	0.58396	1.57507	-2.59766	-0.14621	1.25867
11.6625	2.11301	1.67251	1.80444	0.23576	0.44799	1.14735	0.610367	0.275393	4.89875	7.87922	4.08182	0.64101	1.68192	-2.53302	-0.07003	1.26762
11.6835	2.10681	1.67133	1.85107	0.22956	0.44681	1.19398	0.623449	0.292076	4.88966	7.76887	4.07547	0.63192	1.57157	-2.53937	-0.11196	1.24365
11.7045	2.08747	1.6405	1.88562	0.21022	0.41598	1.22852	0.618241	0.310868	4.83948	7.778	4.03438	0.58174	1.5807	-2.58046	-0.13934	1.25416
11.7255	2.11928	1.6939	2.00993	0.24203	0.46938	1.35283	0.688081	0.338793	4.89812	7.79889	4.12148	0.64038	1.60159	-2.49336	-0.0837967	1.23632
11.7465	2.05799	1.63778	2.00751	0.18074	0.41326	1.35042	0.648139	0.357497	4.81039	7.75669	4.08396	0.55265	1.55939	-2.53088	-0.139613	1.23045
11.7675	2.11099	1.68407	2.13715	0.23374	0.45955	1.48006	0.724449	0.383386	4.88165	7.82577	4.1522	0.62391	1.62847	-2.46264	-0.0700867	1.23092
11.7885	2.10312	1.66107	2.14287	0.22587	0.43655	1.48578	0.716067	0.389633	4.82875	7.76465	4.12345	0.57101	1.56735	-2.49139	-0.117677	1.22121
11.8095	2.14047	1.72119	2.24202	0.26322	0.49667	1.58493	0.781605	0.407275	4.89423	7.76517	4.19891	0.63649	1.56787	-2.41593	-0.0705233	1.20313
11.8305	2.11021	1.65696	2.2676	0.23296	0.43244	1.61051	0.758636	0.429811	4.80775	7.71973	4.14446	0.55001	1.52243	-2.47038	-0.132647	1.2021
11.8515	2.1616	1.69646	2.38499	0.28435	0.47194	1.7279	0.828063	0.453166	4.87289	7.7624	4.25304	0.61515	1.5651	-2.3618	-0.0605167	1.18287
11.8725	2.10093	1.64973	2.39162	0.22368	0.42521	1.73453	0.794473	0.473615	4.80728	7.69748	4.19023	0.54954	1.50018	-2.42461	-0.124963	1.18212
11.8935	2.12553	1.67446	2.53286	0.24828	0.44994	1.87577	0.857996	0.512205	4.81841	7.72846	4.27756	0.56067	1.53116	-2.33728	-0.0818167	1.16201
11.9145	2.18313	1.69205	2.58753	0.30588	0.46753	1.93044	0.901283	0.51669	4.85857	7.7662	4.31669	0.60083	1.5689	-2.29815	-0.0428067	1.16178
11.9355	2.0966	1.62243	2.58296	0.21935	0.39791	1.92586	0.847707	0.541536	4.80339	7.70865	4.29891	0.54565	1.51135	-2.31593	-0.08631	1.14914
11.9565	2.18622	1.68416	2.67988	0.30897	0.45964	2.02279	0.930465	0.547889	4.83471	7.75656	4.37809	0.57697	1.55926	-2.23675	-0.0335067	1.13753
11.9775	2.12447	1.61187	2.71105	0.24722	0.38735	2.05396	0.896175	0.580302	4.80972	7.67643	4.35475	0.55198	1.47913	-2.26009	-0.0763267	1.12421
11.9985	2.18689	1.62478	2.7928	0.30964	0.40026	2.13571	0.948536	0.594162	4.85805	7.73624	4.47015	0.60031	1.53894	-2.14469	-0.00181333	1.10517
12.0195	2.14697	1.53578	2.79086	0.26972	0.31126	2.13377	0.904915	0.614542	4.77756	7.71911	4.44128	0.51982	1.52181	-2.17356	-0.0439767	1.10338
12.0405	2.20409	1.62524	2.88533	0.32684	0.40072	2.22824	0.985267	0.621852	4.81064	7.76543	4.53104	0.5529	1.56813	-2.0838	0.01241	1.08831
12.0615	2.12081	1.53025	2.84764	0.24356	0.30573	2.19055	0.91328	0.638887	4.7826	7.71709	4.54506	0.52486	1.51979	-2.06978	-0.00837667	1.06997
12.0825	2.19346	1.5797	2.94678	0.31621	0.35518	2.28968	0.987024	0.651426	4.8301	7.76264	4.66435	0.57236	1.56534	-1.95049	0.0624033	1.04647
12.1035	2.14822	1.54547	2.94071	0.27097	0.32095	2.28362	0.958512	0.662709	4.78314	7.74445	4.6886	0.5254	1.54715	-1.92624	0.04877	1.03061
12.1245	2.14037	1.48254	2.93248	0.26312	0.25802	2.27538	0.932175	0.671607	4.75912	7.70674	4.73743	0.50138	1.50944	-1.87741	0.04447	1.00404
12.1455	2.20223	1.53836	2.93496	0.32498	0.31384	2.27787	0.972229	0.652827	4.79999	7.76977	4.8617	0.54225	1.57247	-1.75314	0.120527	0.982905
12.1665	2.14347	1.4757	2.90588	0.26622	0.25118	2.24879	0.922063	0.663378	4.78627	7.7202	4.84271	0.52853	1.5229	-1.77213	0.0931	0.975791
12.1875	2.19828	1.53175	2.96091	0.32103	0.30723	2.30382	0.977359	0.663241	4.81418	7.76961	4.99354	0.55644	1.57231	-1.6213	0.16915	0.942034
12.2085	2.15964	1.47567	2.94043	0.28239	0.25115	2.28334	0.938959	0.672249	4.76511	7.69177	5.02633	0.50737	1.49447	-1.58851	0.137777	0.908963
12.2295	2.18918	1.51236	3.0008	0.31193	0.28784	2.3437	0.981157	0.681307	4.81587	7.78674	5.14286	0.55813	1.58944	-1.47198	0.225197	0.899297
12.2505	2.14222	1.45152	2.97282	0.26497	0.227	2.31573	0.9359	0.690002	4.76772	7.71786	5.1559	0.50998	1.52056	-1.45894	0.190533	0.874812
12.2715	2.21933	1.52029	3.05175	0.34208	0.29577	2.39466	1.01084	0.69204	4.78371	7.74674	5.26687	0.52597	1.54944	-1.34797	0.24248	0.848336
12.2925	2.16076	1.49409	2.996	0.28351	0.26957	2.33891	0.963995	0.687467	4.76141	7.73731	5.39888	0.50367	1.54001	-1.21596	0.275907	0.803689
12.3135	2.18145	1.48181	3.01522	0.3042	0.25729	2.35813	0.973205	0.692593	4.7631	7.69714	5.42127	0.50536	1.49984	-1.19357	0.270543	0.786335
12.3345	2.22453	1.52537	3.06962	0.34728	0.30085	2.41252	1.02022	0.696281	4.78938	7.77275	5.56646	0.53164	1.57545	-1.04838	0.352903	0.762688
12.3555	2.15486	1.49203	2.99431	0.27761	0.26751	2.33721	0.960777	0.688223	4.74889	7.68412	5.59157	0.49115	1.48682	-1.02327	0.318233	0.72974
12.3765	2.22019	1.52297	3.09666	0.34294	0.29845	2.43957	1.02699	0.706408	4.77718	7.76639	5.7582	0.51944	1.56909	-0.85664	0.41063	0.702358
12.3975	2.1589	1.49779	3.03974	0.28165	0.27327	2.38264	0.979188	0.701732	4.73764	7.70359	5.7848	0.4799	1.50629	-0.83004	0.385383	0.676094
12.4185	2.22189	1.51716	3.11391	0.34464	0.29264	2.45682	1.03137	0.712884	4.75785	7.77432	5.91009	0.50011	1.57702	-0.70475	0.45746	0.659035
12.4395	2.15514	1.47556	3.07286	0.27789	0.25104	2.41577	0.981566	0.717143	4.7278	7.69446	5.93901	0.47006	1.49716	-0.67583	0.430463	0.627601
12.4605	2.23765	1.57428	3.12663	0.3604	0.34976	2.46953	1.0599	0.704824	4.72849	7.78728	6.07611	0.47075	1.58998	-0.53873	0.507333	0.614778
12.4815	2.17094	1.52199	3.12069	0.29369	0.29747	2.46359	1.01825	0.722672	4.664	7.75358	6.14205	0.40626	1.55628	-0.47279	0.496583	0.58748
12.5025	2.15847	1.52084	3.11965	0.28122	0.29632	2.46256	1.01337	0.724609	4.6411	7.70234	6.14006	0.38336	1.50504	-0.47478	0.471207	0.57321
12.5235	2.20567	1.56353	3.18067	0.32842	0.33901	2.52358	1.06367	0.729961	4.69873	7.76555	6.24911	0.44099	1.56825	-0.36573	0.547837	0.560842
12.5445	2.16614	1.4622	3.14622	0.28889	0.23768	2.48913	1.00523	0.742096	4.61273	7.6859	6.2333	0.35499	1.4886	-0.38154	0.48735	0.543904
12.5655	2.2498	1.56684	3.23534	0.37255	0.34232	2.57825	1.09771	0.740322	4.69346	7.78027	6.33628	0.43572	1.58297	-0.27856	0.580043	0.542201
12.5865	2.17884	1.49436	3.16854	0.30159	0.26984	2.51145	1.02763	0.741968	4.59228	7.66652	6.30003	0.33454	1.46922	-0.31481	0.496317	0.521319
12.6075	2.22657	1.54589	3.25621	0.34932	0.32137	2.59912	1.08994	0.754634	4.65062	7.76032	6.36448	0.39288	1.56302	-0.25036	0.568513	0.530793
12.6285	2.17522	1.48848	3.21416	0.29797	0.26396	2.55706	1.03966	0.758763	4.5848	7.70919	6.30589	0.32706	1.51189	-0.30895	0.51	0.533531
12.6495	2.22796	1.47751	3.27803	0.35071	0.25299	2.62093	1.07488	0.773542	4.64338	7.74005	6.42997	0.38564	1.54275	-0.18487	0.581173	0.508213
12.6705	2.18425	1.41456	3.26615	0.307	0.19004	2.60906	1.03537	0.787571	4.54572	7.69997	6.36063	0.28798	1.50267	-0.25421	0.512147	0.519405
12.6915	2.19032	1.44693	3.30294	0.31307	0.22241	2.64585	1.06044	0.793135	4.59873	7.71675	6.37391	0.34099	1.51945	-0.24093	0.539837	0.517813
12.7125	2.19957	1.40451	3.35529	0.32232	0.17999	2.6982	1.06684	0.816716	4.5929	7.73674	6.43911	0.33516	1.53944	-0.17573	0.56629	0.508435
12.7335	2.15902	1.36125	3.34203	0.28177	0.13673	2.68494	1.03448	0.826291	4.57926	7.67203	6.40094	0.32152	1.47473	-0.2139	0.52745	0.498221
12.7545	2.16428	1.30485	3.43374	0.28703	0.08033	2.77665	1.048	0.86638	4.62916	7.73253	6.44017	0.37142	1.53523	-0.17467	0.577327	0.504228
12.7755	2.13269	1.23689	3.41903	0.25544	0.01237	2.76194	1.00992	0.878817	4.55108	7.65572	6.42761	0.29334	1.45842	-0.18723	0.52151	0.488565
12.7965	2.18207	1.25756	3.47819	0.30482	0.03304	2.8211	1.05299	0.88753	4.6048	7.71409	6.50013	0.34706	1.51679	-0.11471	0.583047	0.485529
12.8175	2.12815	1.14595	3.47817	0.2509	-0.07857	2.82107	0.9978	0.916583	4.57161	7.64492	6.49433	0.31387	1.44762	-0.12051	0.546993	0.467446
12.8385	2.18931	1.16374	3.58484	0.31206	-0.06078	2.92775	1.05968	0.940216	4.64874	7.71297	6.56914	0.391	1.51567	-0.0457	0.620323	0.465085
12.8595	2.12122	1.05221	3.60122	0.24397	-0.17231	2.94413	1.00526	0.976853	4.55701	7.63723	6.54807	0.29927	1.43993	-0.06677	0.557477	0.453703
12.8805	2.17404	1.03967	3.65282	0.29679	-0.18485	2.99573	1.03589	0.989735	4.59644	7.68738	6.62077	0.3387	1.49008	0.00593	0.61157	0.449636
12.9015	2.13567	1.04593	3.73033	0.25842	-0.17859	3.07324	1.05102	1.01895	4.63765	7.6661	6.6671	0.37991	1.4688	0.05226	0.633657	0.42815
12.9225	2.07757	0.95375	3.70054	0.20032	-0.27077	3.04345	0.991	1.0352	4.58049	7.6367	6.68162	0.32275	1.4394	0.06678	0.609643	0.421407
12.9435	2.11209	0.95512	3.79247	0.23484	-0.2694	3.13537	1.0336	1.06092	4.62906	7.69999	6.77478	0.37132	1.50269	0.15994	0.677983	0.416844
12.9645	2.05864	0.8684	3.85443	0.18139	-0.35612	3.19734	1.00754	1.10584	4.58878	7.67636	6.76153	0.33104	1.47906	0.14669	0.652263	0.41681
12.9855	2.09053	0.91552	3.94099	0.21328	-0.309	3.2839	1.06273	1.12077	4.62784	7.72885	6.87146	0.3701	1.53155	0.25662	0.719423	0.407383
13.0065	2.00284	0.84109	3.90324	0.12559	-0.38343	3.24614	0.996101	1.13458	4.55438	7.67331	6.8953	0.29664	1.47601	0.28046	0.68437	0.395848
13.0275	2.01825	0.86747	4.00309	0.141	-0.35705	3.346	1.04332	1.16028	4.65176	7.75314	7.03606	0.39402	1.55584	0.42122	0.79036	0.382821
13.0485	1.94086	0.82346	3.97417	0.06361	-0.40106	3.31708	0.99321	1.16965	4.59178	7.67538	7.03704	0.33404	1.47808	0.4222	0.744773	0.367536
13.0695	1.97281	0.90101	4.0525	0.09556	-0.32351	3.3954	1.05582	1.17603	4.64517	7.72642	7.15919	0.38743	1.52912	0.54435	0.8203	0.357293
13.0905	1.93282	0.85264	4.02478	0.05557	-0.37188	3.36769	1.01713	1.18174	4.60785	7.6884	7.2074	0.35011	1.4911	0.59256	0.811257	0.347052
13.1115	1.85958	0.80823	4.0039	-0.01767	-0.41629	3.34681	0.970949	1.19349	4.56202	7.6671	7.26339	0.30428	1.4698	0.64855	0.807543	0.345721
13.1325	1.90769	0.90665	4.08865	0.03044	-0.31787	3.43156	1.04804	1.19599	4.67697	7.72212	7.3545	0.41923	1.52482	0.73966	0.89457	0.328421
13.1535	1.82146	0.85032	4.0505	-0.05579	-0.3742	3.3934	0.987804	1.20631	4.58742	7.67995	7.44527	0.32968	1.48265	0.83043	0.88092	0.33379
13.1745	1.885	0.87795	4.11284	0.00775	-0.34657	3.45575	1.03898	1.21271	4.65368	7.73885	7.54259	0.39594	1.54155	0.92775	0.95508	0.330991
13.1955	1.78883	0.81776	3.98924	-0.08842	-0.40676	3.33214	0.945654	1.19678	4.60602	7.66094	7.52556	0.34828	1.46364	0.91072	0.907547	0.321981
13.2165	1.8186	0.87431	4.05658	-0.05865	-0.35021	3.39949	0.996876	1.20425	4.65118	7.68992	7.68049	0.39344	1.49262	1.06565	0.983903	0.319928
13.2375	1.77965	0.83075	3.96981	-0.0976	-0.39377	3.31271	0.940447	1.18921	4.60459	7.69742	7.68995	0.34685	1.50012	1.07511	0.974027	0.336735
13.2585	1.83333	0.87639	3.96776	-0.04392	-0.34813	3.31067	0.972873	1.17219	4.69458	7.72003	7.79191	0.43684	1.52273	1.17707	1.04555	0.320293
13.2795	1.76354	0.8265	3.92633	-0.11371	-0.39802	3.26924	0.91917	1.1779	4.62137	7.66996	7.77863	0.36363	1.47266	1.16379	1.00003	0.330455
13.3005	1.79191	0.86543	3.94517	-0.08534	-0.35909	3.28808	0.947882	1.17276	4.64742	7.67653	7.8416	0.38968	1.47923	1.22676	1.03189	0.329272
13.3215	1.82307	0.89776	3.93205	-0.05418	-0.32676	3.27496	0.964672	1.15782	4.68683	7.67557	7.93928	0.42909	1.47827	1.32444	1.07727	0.327117
13.3425	1.76532	0.83115	3.84674	-0.11193	-0.39337	3.18965	0.894784	1.15031	4.65825	7.62826	7.96029	0.40051	1.43096	1.34545	1.05897	0.330156
13.3635	1.82758	0.88295	3.88335	-0.04967	-0.34157	3.22625	0.945004	1.14373	4.69289	7.68044	8.04495	0.43515	1.48314	1.43011	1.11613	0.340836
13.3845	1.76443	0.79979	3.80993	-0.11282	-0.42473	3.15284	0.871764	1.14409	4.61949	7.60623	8.03769	0.36175	1.40893	1.42285	1.06451	0.351403
13.4055	1.7839	0.8825	3.82991	-0.09335	-0.34202	3.17281	0.912481	1.13244	4.67793	7.67138	8.14571	0.42019	1.47408	1.53087	1.14171	0.361134
13.4265	1.72884	0.84158	3.74759	-0.14841	-0.38294	3.0905	0.853049	1.12077	4.60963	7.60116	8.15943	0.35189	1.40386	1.54459	1.10011	0.376311
13.4475	1.79957	0.89137	3.80606	-0.07768	-0.33315	3.14896	0.912711	1.12056	4.66647	7.65015	8.21448	0.40873	1.45285	1.59964	1.15374	0.374907
13.4685	1.71829	0.79053	3.70999	-0.15896	-0.43399	3.05289	0.81998	1.11927	4.59746	7.60385	8.20233	0.33972	1.40655	1.58749	1.11125	0.389287
13.4895	1.74586	0.83459	3.70589	-0.13139	-0.38993	3.0488	0.842493	1.10568	4.63409	7.58577	8.34186	0.37635	1.38847	1.72702	1.16395	0.405744
13.5105	1.77792	0.86856	3.70334	-0.09933	-0.35596	3.04624	0.863651	1.09381	4.61448	7.60781	8.35997	0.35674	1.41051	1.74513	1.17079	0.418332
13.5315	1.66997	0.81067	3.65126	-0.20728	-0.41385	2.99416	0.791011	1.10319	4.59133	7.55245	8.34122	0.33359	1.35515	1.72638	1.13837	0.416417
13.5525	1.73167	0.88549	3.64904	-0.14558	-0.33903	2.99195	0.835779	1.07953	4.6008	7.62853	8.4662	0.34306	1.43123	1.85136	1.20855	0.449419
13.5735	1.65885	0.80658	3.55851	-0.2184	-0.41794	2.90142	0.755026	1.07474	4.55441	7.55586	8.44737	0.29667	1.35856	1.83253	1.16259	0.454063
13.5945	1.66013	0.85834	3.60857	-0.21712	-0.36618	2.95148	0.789393	1.0819	4.581	7.57637	8.55929	0.32326	1.37907	1.94445	1.21559	0.475082
13.6155	1.59691	0.81022	3.51614	-0.28034	-0.4143	2.85905	0.721469	1.06949	4.52211	7.52611	8.55241	0.26437	1.32881	1.93757	1.17692	0.488946
13.6365	1.61111	0.87535	3.56764	-0.26614	-0.34917	2.91055	0.76508	1.073	4.53241	7.56785	8.63898	0.27467	1.37055	2.02414	1.22312	0.51038
13.6575	1.55213	0.8272	3.49101	-0.32512	-0.39732	2.83392	0.703825	1.06525	4.50622	7.50268	8.6552	0.24848	1.30538	2.04036	1.19807	0.520046
13.6785	1.5603	0.8441	3.49257	-0.31695	-0.38042	2.83548	0.712703	1.06155	4.51638	7.55064	8.75093	0.25864	1.35334	2.13609	1.24936	0.544461
13.6995	1.58145	0.90728	3.52782	-0.2958	-0.31724	2.87073	0.752564	1.0591	4.52032	7.56159	8.79431	0.26258	1.36429	2.17947	1.26878	0.555415
13.7205	1.51225	0.83958	3.42576	-0.365	-0.38494	2.76866	0.672907	1.04789	4.47231	7.48442	8.78275	0.21457	1.28712	2.16791	1.2232	0.564786
13.7415	1.55343	0.87437	3.48622	-0.32382	-0.35015	2.82913	0.718387	1.0554	4.55579	7.53929	8.84816	0.29805	1.34199	2.23332	1.29112	0.559243
13.7625	1.5177	0.87303	3.45268	-0.35955	-0.35149	2.79559	0.694849	1.05037	4.49805	7.51616	8.86376	0.24031	1.31886	2.24892	1.26936	0.580364
13.7835	1.47576	0.88202	3.43677	-0.40149	-0.3425	2.77967	0.678561	1.05069	4.49485	7.52697	8.90226	0.23711	1.32967	2.28742	1.28473	0.5923
13.8045	1.44082	0.87071	3.44122	-0.43643	-0.35381	2.78413	0.664629	1.06002	4.48979	7.49917	8.93103	0.23205	1.30187	2.31619	1.28337	0.60171
13.8255	1.44327	0.88992	3.4371	-0.43398	-0.3346	2.78001	0.670476	1.05516	4.53569	7.49629	8.93494	0.27795	1.29899	2.3201	1.29901	0.589518
13.8465	1.40669	0.84047	3.33828	-0.47056	-0.38405	2.68119	0.60886	1.03647	4.49552	7.50729	8.95771	0.23778	1.30999	2.34287	1.29688	0.607722
13.8675	1.42958	0.90808	3.42107	-0.44767	-0.31644	2.76397	0.666621	1.04936	4.52325	7.58197	9.00357	0.26551	1.38467	2.38873	1.3463	0.613221
13.8885	1.34416	0.85503	3.32197	-0.53309	-0.36949	2.66488	0.587433	1.0398	4.48129	7.51014	8.96116	0.22355	1.31284	2.34632	1.29424	0.612862
13.9095	1.4054	0.95226	3.39107	-0.47185	-0.27226	2.73397	0.663287	1.03694	4.55395	7.56867	8.99333	0.29621	1.37137	2.37849	1.34869	0.601209
13.9305	1.378	0.87751	3.31198	-0.49925	-0.34701	2.65489	0.602875	1.02695	4.55215	7.55212	9.01469	0.29441	1.35482	2.39985	1.34969	0.607794
13.9515	1.36343	0.90674	3.33087	-0.51382	-0.31778	2.67377	0.614057	1.03141	4.55983	7.53527	9.01822	0.30209	1.33797	2.40338	1.34781	0.60661
13.9725	1.36453	0.90639	3.25994	-0.51272	-0.31813	2.60285	0.590667	1.00766	4.54392	7.57475	9.03553	0.28618	1.37745	2.42069	1.36144	0.616232
13.9935	1.35482	0.90105	3.2656	-0.52243	-0.32347	2.60851	0.587536	1.01212	4.58587	7.58982	9.02281	0.32813	1.39252	2.40797	1.37621	0.600453
14.0145	1.35014	0.89416	3.1929	-0.52711	-0.33036	2.5358	0.559445	0.989811	4.61851	7.6183	9.05972	0.36077	1.421	2.44488	1.40888	0.601661
14.0355	1.3055	0.87687	3.148	-0.57175	-0.34765	2.4909	0.523834	0.98566	4.57648	7.59694	9.0551	0.31874	1.39964	2.44026	1.38621	0.612467
14.0565	1.39321	0.93039	3.17404	-0.48404	-0.29413	2.51694	0.579591	0.970226	4.63821	7.64964	9.09525	0.38047	1.45234	2.48041	1.43774	0.606244
14.0775	1.31277	0.86473	3.0786	-0.56448	-0.35979	2.4215	0.499078	0.963027	4.60481	7.63668	9.11821	0.34707	1.43938	2.50337	1.42994	0.622488
14.0985	1.36654	0.91847	3.09006	-0.51071	-0.30605	2.43296	0.538734	0.948955	4.69519	7.70107	9.17596	0.43745	1.50377	2.56112	1.50078	0.613053
14.1195	1.31583	0.88731	3.03587	-0.56142	-0.33721	2.37877	0.493381	0.944915	4.65478	7.68691	9.21447	0.39704	1.48961	2.59963	1.49543	0.63584
14.1405	1.31047	0.8928	2.99624	-0.56678	-0.33172	2.33915	0.480217	0.93194	4.68583	7.67572	9.23436	0.42809	1.47842	2.61952	1.50868	0.632792
14.1615	1.28387	0.87291	2.96647	-0.59338	-0.35161	2.30938	0.454796	0.929913	4.70856	7.65748	9.30627	0.45082	1.46018	2.69143	1.53414	0.647865
14.1825	1.30544	0.86614	2.94497	-0.57181	-0.35838	2.28788	0.452563	0.919724	4.6851	7.66843	9.31875	0.42736	1.47113	2.70391	1.53413	0.657938
14.2035	1.28979	0.8701	2.93358	-0.58746	-0.35442	2.27648	0.444868	0.918276	4.69713	7.64751	9.38134	0.43939	1.45021	2.7665	1.55203	0.673705
14.2245	1.2523	0.82787	2.89604	-0.62495	-0.39665	2.23895	0.405783	0.91895	4.70673	7.61853	9.39078	0.44899	1.42123	2.77594	1.54872	0.67475
14.2455	1.28564	0.87591	2.91385	-0.59161	-0.34861	2.25676	0.438847	0.911659	4.73142	7.69961	9.49377	0.47368	1.50231	2.87893	1.61831	0.696754
14.2665	1.23857	0.77183	2.83935	-0.63868	-0.45269	2.18226	0.36363	0.910898	4.6953	7.6176	9.48167	0.43756	1.4203	2.86683	1.5749	0.705517
14.2875	1.26419	0.84548	2.88313	-0.61306	-0.37904	2.22604	0.411314	0.909875	4.73259	7.65374	9.57491	0.47485	1.45644	2.96007	1.63045	0.722678
14.3085	1.21537	0.77124	2.82779	-0.66188	-0.45328	2.17069	0.351845	0.911416	4.75149	7.60877	9.56184	0.49375	1.41147	2.947	1.61741	0.715639
14.3295	1.23603	0.80569	2.81653	-0.64122	-0.41883	2.15944	0.366462	0.898782	4.76296	7.6301	9.63943	0.50522	1.4328	3.02459	1.6542	0.735656
14.3505	1.2099	0.78072	2.76023	-0.66735	-0.4438	2.10314	0.330662	0.888583	4.75987	7.61945	9.62537	0.50213	1.42215	3.01053	1.64494	0.732631
14.3715	1.20892	0.74249	2.75594	-0.66833	-0.48203	2.09885	0.316163	0.892964	4.74679	7.61555	9.62622	0.48905	1.41825	3.01138	1.63956	0.736494
14.3925	1.18489	0.74729	2.76512	-0.69236	-0.47723	2.10802	0.312811	0.899752	4.76219	7.6008	9.60258	0.50445	1.4035	2.98774	1.6319	0.725903
14.4135	1.14966	0.70899	2.71185	-0.72759	-0.51553	2.05476	0.270546	0.894204	4.74994	7.55938	9.60541	0.4922	1.36208	2.99057	1.61495	0.732216
14.4345	1.19455	0.75427	2.7296	-0.6827	-0.47025	2.0725	0.306517	0.885119	4.79241	7.59682	9.65415	0.53467	1.39952	3.03931	1.65783	0.734473
14.4555	1.14494	0.69086	2.68531	-0.73231	-0.53366	2.02822	0.254082	0.888918	4.73977	7.53901	9.59662	0.48203	1.34171	2.98178	1.60184	0.733244
14.4765	1.21403	0.72947	2.69132	-0.66322	-0.49505	2.03423	0.291986	0.872473	4.8108	7.61962	9.61869	0.55306	1.42232	3.00385	1.65974	0.717373
14.4975	1.11867	0.6989	2.63427	-0.75858	-0.52562	1.97718	0.230993	0.875679	4.7333	7.52334	9.59899	0.47556	1.32604	2.98415	1.59525	0.736571
14.5185	1.16071	0.71014	2.63499	-0.71654	-0.51438	1.97789	0.248991	0.866419	4.82627	7.592	9.62439	0.56853	1.3947	3.00955	1.65759	0.716817
14.5395	1.13522	0.68596	2.58007	-0.74203	-0.53856	1.92297	0.214127	0.856439	4.77518	7.55515	9.59835	0.51744	1.35785	2.98351	1.6196	0.723823
14.5605	1.11125	0.67223	2.54978	-0.766	-0.55229	1.89269	0.191466	0.852846	4.76732	7.54393	9.57218	0.50958	1.34663	2.95734	1.60452	0.718276
14.5815	1.14644	0.66799	2.54936	-0.73081	-0.55653	1.89227	0.201643	0.846808	4.80133	7.57747	9.5852	0.54359	1.38017	2.97036	1.63137	0.711719
14.6025	1.1341	0.64142	2.49348	-0.74315	-0.5831	1.83639	0.170046	0.834451	4.76899	7.56425	9.57285	0.51125	1.36695	2.95801	1.61207	0.716873
14.6235	1.12551	0.6508	2.50725	-0.75174	-0.57372	1.85016	0.1749	0.839205	4.74754	7.56453	9.59242	0.4898	1.36723	2.97758	1.61154	0.728475
14.6445	1.1094	0.61211	2.42713	-0.76785	-0.61241	1.77004	0.129927	0.821283	4.75432	7.49864	9.55205	0.49658	1.30134	2.93721	1.57838	0.718037
14.6655	1.1435	0.69171	2.44695	-0.73375	-0.53281	1.78986	0.174434	0.809794	4.78867	7.57229	9.61818	0.53093	1.37499	3.00334	1.63642	0.725594
14.6865	1.02553	0.58019	2.38898	-0.85172	-0.64433	1.73188	0.0786107	0.828801	4.72084	7.51528	9.57017	0.4631	1.31798	2.95533	1.5788	0.731169
14.7075	1.08532	0.65164	2.4158	-0.79193	-0.57288	1.7587	0.131297	0.816155	4.78427	7.56475	9.63886	0.52653	1.36745	3.02402	1.63933	0.733668
14.7285	1.07442	0.59511	2.34665	-0.80283	-0.62941	1.68956	0.0857717	0.803453	4.74952	7.52337	9.60845	0.49178	1.32607	2.99361	1.60382	0.735447
14.7495	1.04889	0.55877	2.31517	-0.82836	-0.66575	1.65807	0.0546543	0.803082	4.76663	7.51769	9.59929	0.50889	1.32039	2.98445	1.60458	0.728622
14.7705	1.05053	0.59254	2.27922	-0.82672	-0.63198	1.62212	0.0544747	0.785838	4.71013	7.51807	9.63478	0.45239	1.32077	3.01994	1.5977	0.754011
14.7915	1.0432	0.60538	2.27674	-0.83405	-0.61914	1.61965	0.055485	0.784537	4.71977	7.50839	9.65045	0.46203	1.31109	3.03561	1.60291	0.757121
14.8125	0.99778	0.59474	2.26554	-0.87947	-0.62978	1.60845	0.0330653	0.790981	4.70471	7.50194	9.62795	0.44697	1.30464	3.01311	1.58824	0.75423
14.8335	1.00006	0.55804	2.22071	-0.87719	-0.66648	1.56361	0.006648	0.780856	4.67696	7.46065	9.64821	0.41922	1.26335	3.03337	1.57198	0.770256
14.8545	1.03597	0.59369	2.22768	-0.84128	-0.63083	1.57059	0.0328267	0.771278	4.72127	7.50309	9.68899	0.46353	1.30579	3.07415	1.61449	0.769265
14.8755	0.95797	0.53315	2.18962	-0.91928	-0.69137	1.53253	-0.0260417	0.782056	4.66188	7.44605	9.64323	0.40414	1.24875	3.02839	1.56043	0.773419
14.8965	1.02098	0.58703	2.22784	-0.85627	-0.63749	1.57074	0.025661	0.775118	4.68813	7.48389	9.73059	0.43039	1.28659	3.11575	1.61091	0.791976
14.9175	0.96836	0.54574	2.16269	-0.90889	-0.67878	1.50559	-0.027359	0.769349	4.70631	7.45904	9.7405	0.44857	1.26174	3.12566	1.61199	0.792403
14.9385	0.95998	0.52921	2.15913	-0.91727	-0.69531	1.50204	-0.0368477	0.772106	4.69691	7.44603	9.75098	0.43917	1.24873	3.13614	1.60801	0.799005
14.9595	0.97265	0.51572	2.16871	-0.9046	-0.7088	1.51162	-0.033928	0.774836	4.68265	7.45057	9.7659	0.42491	1.25327	3.15106	1.60975	0.806904
14.9805	0.97252	0.5427	2.15327	-0.90473	-0.68182	1.49617	-0.0301253	0.765858	4.68406	7.47677	9.78352	0.42632	1.27947	3.16868	1.62482	0.810265
15.0015	0.96366	0.52706	2.11186	-0.91359	-0.69746	1.45477	-0.0520947	0.756009	4.69311	7.43808	9.81573	0.43537	1.24078	3.20089	1.62568	0.821206
15.0225	0.92738	0.47666	2.08532	-0.94987	-0.74786	1.42822	-0.0898363	0.761266	4.64827	7.42587	9.81085	0.39053	1.22857	3.19601	1.60504	0.83146
15.0435	1.00918	0.57067	2.0867	-0.86807	-0.65385	1.42961	-0.0307707	0.732803	4.70198	7.46931	9.90848	0.44424	1.27201	3.29364	1.66996	0.846275
15.0645	0.92917	0.47883	2.05376	-0.94808	-0.74569	1.39666	-0.0990353	0.750128	4.64141	7.40771	9.86073	0.38367	1.21041	3.24589	1.61332	0.850457
15.0855	1.00337	0.52817	2.08966	-0.87388	-0.69635	1.43256	-0.0458897	0.741	4.69463	7.45367	9.97947	0.43689	1.25637	3.36463	1.68596	0.872034
15.1065	0.92651	0.50542	2.06511	-0.95074	-0.7191	1.40802	-0.087275	0.750629	4.64395	7.42534	9.93884	0.38621	1.22804	3.324	1.64608	0.873446
15.1275	0.93585	0.50844	2.04318	-0.9414	-0.71608	1.38608	-0.0904653	0.741134	4.6221	7.41536	9.95672	0.36436	1.21806	3.34188	1.64143	0.885219
15.1485	0.93436	0.47121	2.01846	-0.94289	-0.75331	1.36137	-0.11161	0.738521	4.66927	7.43612	9.96799	0.41153	1.23882	3.35315	1.66783	0.875847
15.1695	0.93116	0.50199	1.99369	-0.94609	-0.72253	1.3366	-0.110674	0.726508	4.63167	7.40121	9.9629	0.37393	1.20391	3.34806	1.64197	0.886055
15.1905	0.98192	0.49981	1.97722	-0.89533	-0.72471	1.32013	-0.0999703	0.711756	4.62351	7.41305	9.99306	0.36577	1.21575	3.37822	1.65325	0.89671
15.2115	0.90754	0.48242	1.91293	-0.96971	-0.7421	1.25583	-0.151992	0.706973	4.59787	7.37824	9.91788	0.34013	1.18094	3.30304	1.60804	0.881574
15.2325	0.97248	0.54776	1.93599	-0.90477	-0.67676	1.27889	-0.100878	0.693019	4.64643	7.44655	9.99137	0.38869	1.24925	3.37653	1.67149	0.887977
15.2535	0.9051	0.49178	1.83252	-0.97215	-0.73274	1.17543	-0.176488	0.679481	4.56299	7.40164	9.94117	0.30525	1.20434	3.32633	1.61197	0.895611
15.2745	0.93968	0.53854	1.85822	-0.93757	-0.68598	1.20112	-0.140809	0.674885	4.61178	7.48697	9.98348	0.35404	1.28967	3.36864	1.67078	0.890859
15.2955	0.8895	0.44184	1.78981	-0.98775	-0.78268	1.13272	-0.212571	0.675244	4.51988	7.38032	9.89808	0.26214	1.18302	3.28324	1.57613	0.893992
15.3165	0.91664	0.4996	1.81625	-0.96061	-0.72492	1.15916	-0.175457	0.670767	4.56412	7.41807	9.94271	0.30638	1.22077	3.32787	1.61834	0.894594
15.3375	0.89081	0.50467	1.79756	-0.98644	-0.71985	1.14047	-0.188607	0.668979	4.54286	7.42879	9.91534	0.28512	1.23149	3.3005	1.6057	0.890347
15.3585	0.88747	0.47189	1.75303	-0.98978	-0.75263	1.09594	-0.215491	0.659278	4.52471	7.38661	9.87616	0.26697	1.18931	3.26132	1.57253	0.885377
15.3795	0.88743	0.4869	1.72385	-0.98982	-0.73762	1.06675	-0.22023	0.647596	4.5031	7.3682	9.81815	0.24536	1.1709	3.20331	1.53986	0.873587
15.4005	0.86995	0.46769	1.68446	-1.0073	-0.75683	1.02737	-0.245588	0.640571	4.48724	7.36813	9.7807	0.2295	1.17083	3.16586	1.52206	0.865655
15.4215	0.91259	0.45376	1.68343	-0.96466	-0.77076	1.02633	-0.236362	0.633825	4.47527	7.35678	9.77654	0.21753	1.15948	3.1617	1.5129	0.868085
15.4425	0.85807	0.41389	1.62768	-1.01918	-0.81063	0.970587	-0.286408	0.631374	4.45828	7.37017	9.69761	0.20054	1.17287	3.08277	1.48539	0.846575
15.4635	0.91121	0.45609	1.67441	-0.96604	-0.76843	1.01731	-0.239052	0.630768	4.51393	7.39039	9.67938	0.25619	1.19309	3.06454	1.50461	0.825528
15.4845	0.86503	0.41176	1.59116	-1.01222	-0.81276	0.934063	-0.296972	0.618205	4.44741	7.30814	9.58224	0.18967	1.11084	2.9674	1.42264	0.816876
15.5055	0.95128	0.48859	1.6561	-0.92597	-0.73593	0.999006	-0.220965	0.612447	4.4873	7.37841	9.59264	0.22956	1.18111	2.9778	1.46282	0.805756
15.5265	0.87978	0.41304	1.59278	-0.99747	-0.81148	0.935681	-0.29109	0.615731	4.47037	7.33566	9.51268	0.21263	1.13836	2.89784	1.41628	0.78751
15.5475	0.89967	0.40743	1.58193	-0.97758	-0.81709	0.924837	-0.289944	0.609155	4.44536	7.31289	9.44667	0.18762	1.11559	2.83183	1.37835	0.774541
15.5685	0.89364	0.3694	1.57682	-0.98361	-0.85512	0.919722	-0.306336	0.61415	4.44814	7.28457	9.39972	0.1904	1.08727	2.78488	1.35418	0.760759
15.5895	0.90586	0.39442	1.5678	-0.97139	-0.8301	0.910704	-0.296929	0.605192	4.45613	7.24081	9.35846	0.19839	1.04351	2.74362	1.32851	0.748435
15.6105	0.93559	0.37649	1.55581	-0.94166	-0.84803	0.898711	-0.296993	0.598463	4.44706	7.26476	9.27622	0.18932	1.06746	2.66138	1.30605	0.723525
15.6315	0.89732	0.30315	1.49309	-0.97993	-0.92137	0.835994	-0.355102	0.595788	4.4209	7.23515	9.21949	0.16316	1.03785	2.60465	1.26855	0.714175
15.6525	1.00085	0.40316	1.48649	-0.8764	-0.82136	0.829392	-0.289456	0.55965	4.46646	7.27778	9.21576	0.20872	1.08048	2.60092	1.29671	0.69898
15.6735	0.96388	0.33936	1.43739	-0.91337	-0.88516	0.780292	-0.339413	0.559912	4.4002	7.22471	9.12126	0.14246	1.02741	2.50642	1.22543	0.689562
15.6945	1.01059	0.3688	1.45136	-0.86666	-0.85572	0.794266	-0.309371	0.551828	4.46081	7.26718	9.14508	0.20307	1.06988	2.53024	1.26773	0.679041
15.7155	1.01241	0.33547	1.43779	-0.86484	-0.88905	0.780695	-0.324398	0.552591	4.42128	7.2069	9.10393	0.16354	1.0096	2.48909	1.22074	0.679579
15.7365	1.03145	0.31296	1.38458	-0.8458	-0.91156	0.727483	-0.343292	0.535724	4.42173	7.19041	9.05653	0.16399	0.99311	2.44169	1.1996	0.665572
15.7575	1.05457	0.32185	1.33948	-0.82268	-0.90267	0.682387	-0.347654	0.515538	4.42482	7.19897	9.01997	0.16708	1.00167	2.40513	1.19129	0.652989
15.7785	1.08345	0.31118	1.29996	-0.7938	-0.91334	0.642869	-0.354757	0.500005	4.40151	7.19994	9.04223	0.14377	1.00264	2.42739	1.19127	0.665937
15.7995	1.12413	0.27551	1.23605	-0.75312	-0.94901	0.578954	-0.374392	0.480016	4.40608	7.19405	8.99675	0.14834	0.99675	2.38191	1.17567	0.650952
15.8205	1.11606	0.26324	1.17444	-0.76119	-0.96128	0.517349	-0.401707	0.463144	4.36969	7.17963	8.96415	0.11195	0.98233	2.34931	1.14786	0.651152
15.8415	1.17932	0.32761	1.22054	-0.69793	-0.89691	0.563446	-0.343798	0.457244	4.45061	7.22845	8.99119	0.19287	1.03115	2.37635	1.20012	0.635953
15.8625	1.15805	0.24795	1.1414	-0.7192	-0.97657	0.484309	-0.40382	0.450237	4.38366	7.19638	8.89883	0.12592	0.99908	2.28399	1.13633	0.626749
15.8835	1.22214	0.33229	1.15249	-0.65511	-0.89223	0.495393	-0.350649	0.428523	4.43438	7.21803	8.95775	0.17664	1.02073	2.34291	1.18009	0.630404
15.9045	1.22612	0.25776	1.05855	-0.65113	-0.96676	0.401454	-0.405479	0.413627	4.35335	7.15506	8.90888	0.09561	0.95776	2.29404	1.1158	0.639533
15.9255	1.31154	0.2988	1.06486	-0.56571	-0.92572	0.407766	-0.361221	0.398291	4.44368	7.23252	8.92627	0.18594	1.03522	2.31143	1.17753	0.617688
15.9465	1.33664	0.2848	1.03384	-0.54061	-0.93972	0.376748	-0.367861	0.389724	4.41321	7.20659	8.91708	0.15547	1.00929	2.30224	1.15567	0.624026
15.9675	1.33185	0.28791	1.01095	-0.5454	-0.93661	0.353856	-0.376051	0.382027	4.40186	7.16191	8.88814	0.14412	0.96461	2.2733	1.12734	0.620004
15.9885	1.37889	0.26784	0.990639	-0.49836	-0.95668	0.333545	-0.373832	0.377624	4.35646	7.20301	8.8703	0.09872	1.00571	2.25546	1.11996	0.625213
16.0095	1.37635	0.27685	0.983535	-0.5009	-0.94767	0.326441	-0.374043	0.373233	4.35471	7.13675	8.83857	0.09697	0.93945	2.22373	1.08672	0.618343
16.0305	1.45896	0.32152	1.00352	-0.41829	-0.903	0.346428	-0.324954	0.363685	4.40562	7.21982	8.85753	0.14788	1.02252	2.24269	1.1377	0.607455
16.0515	1.4259	0.2772	0.954196	-0.45135	-0.94732	0.297102	-0.367189	0.36169	4.38921	7.18209	8.79614	0.13147	0.98479	2.1813	1.09919	0.594493
16.0725	1.47371	0.26227	0.932196	-0.40354	-0.96225	0.275102	-0.363563	0.357752	4.32165	7.13937	8.75721	0.06391	0.94207	2.14237	1.04945	0.602397
16.0935	1.46965	0.32139	0.963523	-0.4076	-0.90313	0.306429	-0.334767	0.351063	4.34509	7.17447	8.77899	0.08735	0.97717	2.16415	1.07622	0.601563
16.1145	1.53071	0.30546	0.972606	-0.34654	-0.91906	0.315512	-0.316696	0.356702	4.39066	7.20693	8.77802	0.13292	1.00963	2.16318	1.10191	0.587899
16.1355	1.50806	0.30954	0.923111	-0.36919	-0.91498	0.266017	-0.339384	0.34125	4.36854	7.16954	8.73037	0.1108	0.97224	2.11553	1.06619	0.580619
16.1565	1.50206	0.28859	0.920095	-0.37519	-0.93593	0.263001	-0.349373	0.346342	4.33909	7.13868	8.73764	0.08135	0.94138	2.1228	1.04851	0.591745
16.1775	1.48847	0.2744	0.88213	-0.38878	-0.95012	0.225036	-0.371288	0.339351	4.31556	7.09959	8.61049	0.05782	0.90229	1.99565	0.985253	0.560939
16.1985	1.53663	0.34008	0.949361	-0.34062	-0.88444	0.292267	-0.310931	0.34001	4.36207	7.17194	8.64597	0.10433	0.97464	2.03113	1.0367	0.557084
16.2195	1.49292	0.30181	0.917565	-0.38433	-0.92271	0.260471	-0.348856	0.342015	4.34742	7.13418	8.62949	0.08968	0.93688	2.01465	1.01374	0.557018
16.2405	1.4854	0.31518	0.880989	-0.39185	-0.90934	0.223895	-0.359098	0.327546	4.35131	7.14485	8.59379	0.09357	0.94755	1.97895	1.00669	0.545065
16.2615	1.44743	0.28897	0.859766	-0.42982	-0.93555	0.202672	-0.387566	0.329255	4.28997	7.09711	8.50156	0.03223	0.89981	1.88672	0.939587	0.535714
16.2825	1.46254	0.35559	0.924314	-0.41471	-0.86893	0.26722	-0.338807	0.330167	4.35739	7.08713	8.49344	0.09965	0.88983	1.8786	0.956027	0.514604
16.3035	1.4877	0.38979	0.92212	-0.38955	-0.83473	0.265026	-0.319751	0.319385	4.39722	7.15645	8.50521	0.13948	0.95915	1.89037	0.996333	0.50578
16.3245	1.45476	0.37174	0.8986	-0.42249	-0.85278	0.241506	-0.344588	0.318286	4.35151	7.08664	8.46875	0.09377	0.88934	1.85391	0.945673	0.508889
16.3455	1.44837	0.39972	0.876402	-0.42888	-0.8248	0.219308	-0.344791	0.304326	4.3612	7.09152	8.40567	0.10346	0.89422	1.79083	0.929503	0.487421
16.3665	1.38358	0.38799	0.82104	-0.49367	-0.83653	0.163946	-0.388751	0.293538	4.34312	7.04013	8.37955	0.08538	0.84283	1.76471	0.89764	0.485555
16.3875	1.4664	0.4803	0.899768	-0.41085	-0.74422	0.242674	-0.304132	0.289846	4.39364	7.08728	8.3828	0.1359	0.88998	1.76796	0.93128	0.471587
16.4085	1.43449	0.48716	0.844587	-0.44276	-0.73736	0.187493	-0.330876	0.27278	4.34667	7.0261	8.32388	0.08893	0.8288	1.70904	0.87559	0.46827
16.4295	1.43175	0.54029	0.861786	-0.4455	-0.68423	0.204692	-0.308346	0.265615	4.3539	7.04903	8.29168	0.09616	0.85173	1.67684	0.87491	0.45645
16.4505	1.37692	0.51423	0.819189	-0.50033	-0.71029	0.162095	-0.349508	0.262884	4.30893	7.0041	8.22124	0.05119	0.8068	1.6064	0.821463	0.44901
16.4715	1.40753	0.61979	0.849214	-0.46972	-0.60473	0.19212	-0.29411	0.246219	4.33792	6.99933	8.21461	0.08018	0.80203	1.59977	0.827327	0.43885
16.4925	1.43533	0.66251	0.870468	-0.44192	-0.56201	0.213374	-0.263519	0.240953	4.36983	7.04263	8.21007	0.11209	0.84533	1.59523	0.850883	0.428155
16.5135	1.38742	0.65588	0.851089	-0.48983	-0.56864	0.193995	-0.288158	0.242148	4.37031	7.00976	8.14184	0.11257	0.81246	1.527	0.817343	0.408318
16.5345	1.379	0.68452	0.82753	-0.49825	-0.54	0.170436	-0.289271	0.230169	4.37394	7.00458	8.1354	0.1162	0.80728	1.52056	0.81468	0.405421
16.5555	1.38528	0.72117	0.784144	-0.49197	-0.50335	0.12705	-0.289423	0.208263	4.34403	6.97564	8.05375	0.08629	0.77834	1.43891	0.767847	0.390503
16.5765	1.44297	0.82212	0.854735	-0.43428	-0.4024	0.197641	-0.213013	0.205533	4.41449	6.99654	8.05916	0.15675	0.79924	1.44432	0.800103	0.37169
16.5975	1.40327	0.80582	0.809696	-0.47398	-0.4187	0.152602	-0.246693	0.200284	4.34966	6.98119	8.02422	0.09192	0.78389	1.40938	0.76173	0.380479
16.6185	1.42118	0.8194	0.821368	-0.45607	-0.40512	0.164274	-0.232305	0.198834	4.36933	6.96954	8.02619	0.11159	0.77224	1.41135	0.76506	0.375226
16.6395	1.41633	0.82767	0.792505	-0.46092	-0.39685	0.135411	-0.240786	0.189006	4.35732	6.94117	7.97831	0.09958	0.74387	1.36347	0.73564	0.364877
16.6605	1.43274	0.83194	0.818339	-0.44451	-0.39258	0.161245	-0.225282	0.193844	4.36994	6.98388	7.95947	0.1122	0.78658	1.34463	0.747803	0.3563
16.6815	1.43553	0.87507	0.889254	-0.44172	-0.34945	0.23216	-0.186337	0.210937	4.42473	7.02068	7.9648	0.16699	0.82338	1.34996	0.78011	0.342179
16.7025	1.41794	0.84387	0.802873	-0.45931	-0.38065	0.145779	-0.231394	0.189948	4.35229	6.98727	7.91503	0.09455	0.78997	1.30019	0.728237	0.349404
16.7235	1.42493	0.82793	0.819264	-0.45232	-0.39659	0.16217	-0.228913	0.196202	4.35133	6.96202	7.92616	0.09359	0.76472	1.31132	0.72321	0.352141
16.7445	1.41592	0.80524	0.79108	-0.46133	-0.41928	0.133986	-0.248875	0.191815	4.33694	6.96303	7.87423	0.0792	0.76573	1.25939	0.70144	0.342205
16.7655	1.48501	0.88538	0.87746	-0.39224	-0.33914	0.220366	-0.170338	0.195952	4.3673	7.02534	7.90454	0.10956	0.82804	1.2897	0.742433	0.343355
16.7865	1.4136	0.84782	0.834879	-0.46365	-0.3767	0.177785	-0.220855	0.200894	4.30601	6.99714	7.87813	0.04827	0.79984	1.26329	0.7038	0.354018
16.8075	1.4564	0.82367	0.841683	-0.42085	-0.40085	0.184589	-0.21237	0.198564	4.32803	6.99038	7.8807	0.07029	0.79308	1.26586	0.709743	0.347638
16.8285	1.42075	0.77368	0.843505	-0.4565	-0.45084	0.186411	-0.24031	0.213367	4.29437	6.96975	7.82722	0.03663	0.77245	1.21238	0.67382	0.342974
16.8495	1.4261	0.79422	0.871164	-0.45115	-0.4303	0.21407	-0.22246	0.218348	4.29956	7.00734	7.84392	0.04182	0.81004	1.22908	0.693647	0.347638
16.8705	1.46635	0.7872	0.895948	-0.4109	-0.43732	0.238854	-0.203122	0.22112	4.34522	7.02996	7.84385	0.08748	0.83266	1.22901	0.716383	0.334621
16.8915	1.41726	0.77313	0.928607	-0.45999	-0.45139	0.271513	-0.213289	0.242414	4.29909	7.02167	7.80644	0.04135	0.82437	1.1916	0.685773	0.339203
16.9125	1.41121	0.71773	0.884428	-0.46604	-0.50679	0.227334	-0.248499	0.238207	4.25506	6.9849	7.75628	-0.00268	0.7876	1.14144	0.64212	0.338194
16.9335	1.43288	0.78763	0.888361	-0.44437	-0.43689	0.231267	-0.216664	0.223976	4.24089	6.99653	7.75415	-0.01685	0.79923	1.13931	0.640563	0.343054
16.9545	1.45512	0.76261	0.915835	-0.42213	-0.46191	0.258741	-0.208433	0.233869	4.31986	7.01893	7.81571	0.06212	0.82163	1.20087	0.694873	0.334783
16.9755	1.39645	0.74075	0.889555	-0.4808	-0.48377	0.232461	-0.244036	0.23825	4.25926	6.97106	7.74332	0.00152	0.77376	1.12848	0.634587	0.332684
16.9965	1.37775	0.73484	0.903455	-0.4995	-0.48968	0.246361	-0.247606	0.247	4.25226	6.95068	7.75505	-0.00548	0.75338	1.14021	0.62937	0.336494
17.0175	1.3472	0.71826	0.916984	-0.53005	-0.50626	0.25989	-0.258807	0.259439	4.24407	6.93095	7.72006	-0.01367	0.73365	1.10522	0.6084	0.329011
17.0385	1.37465	0.74045	0.922104	-0.5026	-0.48407	0.26501	-0.240553	0.252838	4.26507	6.95565	7.70451	0.00733	0.75835	1.08967	0.61845	0.320179
17.0595	1.38021	0.76275	0.937773	-0.49704	-0.46177	0.280679	-0.226044	0.253566	4.27382	6.96806	7.77608	0.01608	0.77076	1.16124	0.64936	0.336106
17.0805	1.36083	0.72039	0.925107	-0.51642	-0.50413	0.268013	-0.250846	0.259454	4.22681	6.94645	7.69643	-0.03093	0.74915	1.08159	0.599937	0.329709
17.1015	1.29455	0.6958	0.888693	-0.5827	-0.52872	0.231599	-0.293274	0.262899	4.1986	6.90288	7.64094	-0.05914	0.70558	1.0261	0.557513	0.321911
17.1225	1.34496	0.74201	0.918	-0.53229	-0.48251	0.260906	-0.251298	0.256505	4.19819	6.92348	7.69385	-0.05955	0.72618	1.07901	0.58188	0.3365
17.1435	1.32384	0.719	0.945088	-0.55341	-0.50552	0.287994	-0.256979	0.272837	4.24805	6.96279	7.72736	-0.00969	0.76549	1.11252	0.622773	0.33172
17.1645	1.31244	0.71421	0.913798	-0.56481	-0.51031	0.256704	-0.272805	0.265222	4.23204	6.91231	7.66888	-0.0257	0.71501	1.05404	0.581117	0.318803
17.1855	1.30282	0.67497	0.907457	-0.57443	-0.54955	0.250363	-0.291206	0.27088	4.22818	6.909	7.67506	-0.02956	0.7117	1.06022	0.580787	0.32133
17.2065	1.24675	0.64383	0.86483	-0.6305	-0.58069	0.207736	-0.334485	0.271491	4.18848	6.87188	7.62672	-0.06926	0.67458	1.01188	0.539067	0.319369
17.2275	1.26124	0.66382	0.904184	-0.61601	-0.5607	0.24709	-0.309873	0.278939	4.20285	6.88949	7.64632	-0.05489	0.69219	1.03148	0.55626	0.320888
17.2485	1.30338	0.67594	0.911755	-0.57387	-0.54858	0.254661	-0.289263	0.27206	4.24957	6.89342	7.66943	-0.00817	0.69612	1.05459	0.580847	0.31216
17.2695	1.28024	0.63933	0.872083	-0.59701	-0.58519	0.214989	-0.322404	0.268718	4.19278	6.8818	7.63064	-0.06496	0.6845	1.0158	0.545113	0.319678
17.2905	1.24542	0.60691	0.860729	-0.63183	-0.61761	0.203635	-0.348602	0.276149	4.16945	6.8172	7.60198	-0.08829	0.6199	0.98714	0.50625	0.315608
17.3115	1.25235	0.60218	0.880016	-0.6249	-0.62234	0.222922	-0.341439	0.282182	4.21963	6.84673	7.59883	-0.03811	0.64943	0.98399	0.53177	0.300863
17.3325	1.27959	0.66811	0.906406	-0.59766	-0.55641	0.249312	-0.301586	0.275706	4.24185	6.91473	7.60943	-0.01589	0.71743	0.99459	0.565377	0.301445
17.3535	1.25951	0.61568	0.826916	-0.61774	-0.60884	0.169822	-0.352253	0.26105	4.23343	6.86263	7.59032	-0.02431	0.66533	0.97548	0.538833	0.295464
17.3745	1.25102	0.62682	0.860002	-0.62623	-0.5977	0.202908	-0.340341	0.271749	4.22966	6.82091	7.58631	-0.02808	0.62361	0.97147	0.522333	0.292955
17.3955	1.22605	0.57926	0.819515	-0.6512	-0.64526	0.162421	-0.378013	0.270222	4.1887	6.78035	7.52502	-0.06904	0.58305	0.91018	0.47473	0.287818
17.4165	1.24251	0.61411	0.839172	-0.63474	-0.61041	0.182078	-0.354357	0.26831	4.25451	6.80417	7.55395	-0.00323	0.60687	0.93911	0.51425	0.275944
17.4375	1.2361	0.63686	0.85757	-0.64115	-0.58766	0.200476	-0.342778	0.272066	4.26307	6.80224	7.58852	0.00533	0.60494	0.97368	0.527983	0.282174
17.4585	1.24229	0.61881	0.842153	-0.63496	-0.60571	0.185059	-0.35187	0.268597	4.27605	6.77603	7.52185	0.01831	0.57873	0.90701	0.50135	0.259447
17.4795	1.20169	0.58747	0.806809	-0.67556	-0.63705	0.149715	-0.387632	0.268903	4.23836	6.70979	7.52561	-0.01938	0.51249	0.91077	0.46796	0.269433
17.5005	1.19824	0.59012	0.835901	-0.67901	-0.6344	0.178807	-0.378201	0.278802	4.27838	6.70175	7.54038	0.02064	0.50445	0.92554	0.483543	0.261431
17.5215	1.22613	0.62721	0.873163	-0.65112	-0.59731	0.216069	-0.34412	0.280525	4.31338	6.69336	7.55425	0.05564	0.49606	0.93941	0.497037	0.255123
17.5425	1.19075	0.60908	0.825406	-0.6865	-0.61544	0.168312	-0.377876	0.273863	4.27689	6.62322	7.56563	0.01915	0.42592	0.95079	0.465287	0.269661
17.5635	1.20809	0.59845	0.861748	-0.66916	-0.62607	0.204654	-0.363525	0.284362	4.30152	6.60405	7.54735	0.04378	0.40675	0.93251	0.461013	0.257985
17.5845	1.17209	0.57037	0.7827	-0.70516	-0.65415	0.125606	-0.411235	0.268824	4.27483	6.54449	7.51956	0.01709	0.34719	0.90472	0.423	0.259025
17.6055	1.19769	0.60109	0.824873	-0.67956	-0.62343	0.167779	-0.378404	0.273572	4.29757	6.54344	7.55618	0.03983	0.34614	0.94134	0.442437	0.26466
17.6265	1.20354	0.60815	0.857293	-0.67371	-0.61637	0.200199	-0.363294	0.282232	4.30819	6.5461	7.58132	0.05045	0.3488	0.96648	0.455243	0.269738
17.6475	1.19789	0.57576	0.811454	-0.67936	-0.64876	0.15436	-0.391253	0.27295	4.30127	6.48226	7.55987	0.04353	0.28496	0.94503	0.424507	0.269432
17.6685	1.14849	0.52675	0.783869	-0.72876	-0.69777	0.126775	-0.433252	0.280156	4.24378	6.44483	7.51831	-0.01396	0.24753	0.90347	0.379013	0.272877
17.6895	1.19728	0.53802	0.822589	-0.67997	-0.6865	0.165495	-0.400325	0.282916	4.28367	6.44871	7.55002	0.02593	0.25141	0.93518	0.404173	0.273366
17.7105	1.18176	0.58875	0.839953	-0.69549	-0.63577	0.182859	-0.3828	0.283355	4.2819	6.44474	7.56536	0.02416	0.24744	0.95052	0.407373	0.279117
17.7315	1.15716	0.57675	0.792236	-0.72009	-0.64777	0.135142	-0.410906	0.273821	4.26707	6.39897	7.53509	0.00933	0.20167	0.92025	0.377083	0.277201
17.7525	1.15113	0.56812	0.810915	-0.72612	-0.6564	0.153821	-0.409566	0.282412	4.21049	6.40672	7.54361	-0.04725	0.20942	0.92877	0.363647	0.292115
17.7735	1.14998	0.52815	0.790989	-0.72727	-0.69637	0.133895	-0.429915	0.282046	4.18567	6.35787	7.47038	-0.07207	0.16057	0.85554	0.31468	0.278644
17.7945	1.14703	0.55361	0.770958	-0.73022	-0.67091	0.113864	-0.429089	0.272016	4.23	6.35471	7.53307	-0.02774	0.15741	0.91823	0.3493	0.289443
17.8155	1.16069	0.59994	0.820867	-0.71656	-0.62458	0.163773	-0.392456	0.279379	4.22251	6.40022	7.5671	-0.03523	0.20292	0.95226	0.373317	0.297523
17.8365	1.13997	0.57128	0.783889	-0.73728	-0.65324	0.126795	-0.421242	0.27509	4.13386	6.39481	7.49224	-0.12388	0.19751	0.8774	0.31701	0.295156
17.8575	1.11338	0.51723	0.789642	-0.76387	-0.70729	0.132548	-0.446204	0.289837	4.12895	6.35213	7.44954	-0.12879	0.15483	0.8347	0.286913	0.285869
17.8785	1.1	0.55181	0.784025	-0.77725	-0.67271	0.126931	-0.44101	0.285569	4.13752	6.34762	7.48295	-0.12022	0.15032	0.86811	0.299403	0.294883
17.8995	1.17661	0.56483	0.843376	-0.70064	-0.65969	0.186282	-0.391349	0.289057	4.17463	6.38546	7.51604	-0.08311	0.18816	0.9012	0.335417	0.29353
17.9205	1.13553	0.54463	0.794991	-0.74172	-0.67989	0.137897	-0.427904	0.283463	4.10763	6.36979	7.46853	-0.15011	0.17249	0.85369	0.292023	0.295871
17.9415	1.0824	0.54954	0.816307	-0.79485	-0.67498	0.159213	-0.436872	0.300045	4.12204	6.38187	7.44738	-0.1357	0.18457	0.83254	0.293803	0.284793
17.9625	1.09714	0.51244	0.793029	-0.78011	-0.71208	0.135935	-0.452085	0.294665	4.04169	6.33092	7.41516	-0.21605	0.13362	0.80032	0.239297	0.298121
17.9835	1.10863	0.55337	0.829672	-0.76862	-0.67115	0.172578	-0.422397	0.298815	4.1116	6.38711	7.48548	-0.14614	0.18981	0.87064	0.30477	0.299094
18.0045	1.0973	0.55619	0.836904	-0.77995	-0.66833	0.17981	-0.422823	0.303035	4.07439	6.34855	7.43962	-0.18335	0.15125	0.82478	0.264227	0.296454
18.0255	1.08645	0.53536	0.818697	-0.7908	-0.68916	0.161603	-0.439452	0.301957	4.04242	6.36445	7.42926	-0.21532	0.16715	0.81442	0.255417	0.300519
18.0465	1.04028	0.51181	0.805844	-0.83697	-0.71271	0.14875	-0.466977	0.309946	3.99853	6.35199	7.41379	-0.25921	0.15469	0.79895	0.231477	0.307868
18.0675	1.07358	0.51366	0.852252	-0.80367	-0.71086	0.195158	-0.439791	0.318603	4.02778	6.38828	7.3925	-0.22996	0.19098	0.77766	0.246227	0.292184
18.0885	1.09804	0.53601	0.867751	-0.77921	-0.68851	0.210657	-0.419021	0.315926	4.07901	6.4039	7.41899	-0.17873	0.2066	0.80415	0.27734	0.285929
18.1095	1.04499	0.52175	0.857362	-0.83226	-0.70277	0.200268	-0.444921	0.324753	3.99325	6.35255	7.39726	-0.26449	0.15525	0.78242	0.224393	0.304188
18.1305	1.01349	0.49114	0.814846	-0.86376	-0.73338	0.157752	-0.479796	0.320988	3.95076	6.30455	7.3576	-0.30698	0.10725	0.74276	0.18101	0.30527
18.1515	1.04841	0.5106	0.879421	-0.82884	-0.71392	0.222327	-0.440144	0.332893	3.99492	6.36352	7.37279	-0.26282	0.16622	0.75795	0.22045	0.295916
18.1725	1.06288	0.54833	0.920278	-0.81437	-0.67619	0.263184	-0.409125	0.338513	3.98847	6.36514	7.37682	-0.26927	0.16784	0.76198	0.220183	0.298844
18.1935	1.03385	0.49083	0.870784	-0.8434	-0.73369	0.21369	-0.454467	0.335576	3.95834	6.32741	7.3422	-0.2994	0.13011	0.72736	0.186023	0.297716
18.2145	1.00089	0.51314	0.913913	-0.87636	-0.71138	0.256819	-0.44364	0.353453	3.97414	6.34566	7.38221	-0.2836	0.14836	0.76737	0.21071	0.304986
18.2355	1.00274	0.47457	0.853238	-0.87451	-0.74995	0.196144	-0.476105	0.338042	3.92957	6.29144	7.30943	-0.32817	0.09414	0.69459	0.15352	0.296734
18.2565	1.00827	0.48678	0.892103	-0.86898	-0.73774	0.235009	-0.457237	0.34819	3.94301	6.3107	7.33747	-0.31473	0.1134	0.72263	0.173767	0.300977
18.2775	1.01322	0.53844	0.909202	-0.86403	-0.68608	0.252108	-0.432667	0.34622	3.95239	6.3583	7.35991	-0.30535	0.161	0.74507	0.20024	0.303864
18.2985	0.99997	0.52103	0.89055	-0.87728	-0.70349	0.233456	-0.449105	0.344948	3.94323	6.32029	7.36709	-0.31451	0.12299	0.75225	0.18691	0.309601
18.3195	0.99451	0.48483	0.900847	-0.88274	-0.73969	0.243753	-0.459559	0.354072	3.90936	6.29362	7.30623	-0.34838	0.09632	0.69139	0.146443	0.3012
18.3405	1.01121	0.51354	0.894585	-0.86604	-0.71098	0.237491	-0.44651	0.344917	3.94574	6.33655	7.34686	-0.312	0.13925	0.73202	0.186423	0.302304
18.3615	0.9966	0.52304	0.928399	-0.88065	-0.70148	0.271305	-0.436942	0.357881	3.94868	6.3579	7.38372	-0.30906	0.1606	0.76888	0.206807	0.312031
18.3825	0.99155	0.52842	0.872677	-0.8857	-0.6961	0.215583	-0.455406	0.33993	3.92163	6.31958	7.3258	-0.33611	0.12228	0.71096	0.16571	0.303042
18.4035	0.99751	0.51722	0.876956	-0.87974	-0.7073	0.219862	-0.455726	0.341442	3.93136	6.31336	7.34102	-0.32638	0.11606	0.72618	0.171953	0.30513
18.4245	0.97546	0.48508	0.842547	-0.90179	-0.73944	0.185453	-0.485259	0.338615	3.89362	6.29635	7.2974	-0.36412	0.09905	0.68256	0.139163	0.302815
18.4455	1.01342	0.5268	0.880633	-0.86383	-0.69772	0.223539	-0.446004	0.338188	3.88499	6.35541	7.37467	-0.37275	0.15811	0.75983	0.18173	0.327161
18.4665	1.02552	0.56239	0.903627	-0.85173	-0.66213	0.246533	-0.422442	0.338936	3.90583	6.36898	7.38643	-0.35191	0.17168	0.77159	0.19712	0.324576
18.4875	1.00714	0.5247	0.866604	-0.87011	-0.69982	0.20951	-0.453473	0.335117	3.85027	6.35223	7.37826	-0.40747	0.15493	0.76342	0.170293	0.338094
18.5085	1.00294	0.50539	0.825178	-0.87431	-0.71913	0.168084	-0.475119	0.324706	3.83423	6.35346	7.32964	-0.42351	0.15616	0.7148	0.14915	0.32862
18.5295	1.00206	0.52063	0.838967	-0.87519	-0.70389	0.181873	-0.465736	0.327558	3.84436	6.35452	7.38525	-0.41338	0.15722	0.77041	0.171417	0.341804
18.5505	1.09208	0.57063	0.856361	-0.78517	-0.65389	0.199267	-0.413264	0.308601	3.88134	6.38695	7.42001	-0.3764	0.18965	0.80517	0.20614	0.34119
18.5715	1.02375	0.55399	0.850709	-0.8535	-0.67053	0.193615	-0.443472	0.322893	3.80933	6.35929	7.37118	-0.44841	0.16199	0.75634	0.15664	0.347792
18.5925	1.0218	0.54912	0.811422	-0.85545	-0.6754	0.154328	-0.458841	0.310959	3.81653	6.37606	7.38081	-0.44121	0.17876	0.76597	0.16784	0.348526
18.6135	0.99934	0.52675	0.814149	-0.87791	-0.69777	0.157055	-0.472875	0.319229	3.76276	6.36362	7.35908	-0.49498	0.16632	0.74424	0.138527	0.358002
18.6345	1.00752	0.59404	0.811792	-0.86973	-0.63048	0.154698	-0.448504	0.309408	3.76917	6.38549	7.39795	-0.48857	0.18819	0.78311	0.16091	0.367356
18.6555	1.06479	0.63708	0.803022	-0.81246	-0.58744	0.145928	-0.417991	0.289345	3.79138	6.42228	7.42725	-0.46636	0.22498	0.81241	0.190343	0.369555
18.6765	1.02959	0.57544	0.776544	-0.84766	-0.64908	0.11945	-0.459097	0.294899	3.76461	6.36013	7.40747	-0.49313	0.16283	0.79263	0.15411	0.371193
18.6975	1.01735	0.55436	0.758709	-0.8599	-0.67016	0.101615	-0.476148	0.294028	3.71381	6.35292	7.31988	-0.54393	0.15562	0.70504	0.105577	0.361414
18.7185	1.0588	0.59352	0.811279	-0.81845	-0.631	0.154185	-0.431755	0.297925	3.73371	6.38043	7.35478	-0.52403	0.18313	0.73994	0.133013	0.365736
18.7395	1.1037	0.64091	0.816471	-0.77355	-0.58361	0.159377	-0.399261	0.28465	3.77701	6.39626	7.3771	-0.48073	0.19896	0.76226	0.160163	0.359344
18.7605	1.05422	0.62428	0.787268	-0.82303	-0.60024	0.130174	-0.431032	0.287879	3.74689	6.36457	7.35057	-0.51085	0.16727	0.73573	0.130717	0.36032
18.7815	1.07848	0.60577	0.782723	-0.79877	-0.61875	0.125629	-0.43063	0.282943	3.71063	6.36916	7.30943	-0.54711	0.17186	0.69459	0.106447	0.359937
18.8025	1.05457	0.60356	0.781022	-0.82268	-0.62096	0.123928	-0.439904	0.287867	3.68615	6.32798	7.29804	-0.57159	0.13068	0.6832	0.0807633	0.363086
18.8235	1.09161	0.65433	0.834789	-0.78564	-0.57019	0.177695	-0.392712	0.291906	3.73685	6.34874	7.29545	-0.52089	0.15144	0.68061	0.10372	0.347663
18.8445	1.11802	0.67693	0.844885	-0.75923	-0.54759	0.187791	-0.37301	0.286979	3.73343	6.36561	7.32605	-0.52431	0.16831	0.71121	0.118403	0.357536
18.8655	1.10144	0.68541	0.803625	-0.77581	-0.53911	0.146531	-0.389463	0.276571	3.72991	6.31733	7.29656	-0.52783	0.12003	0.68172	0.0913067	0.349462
18.8865	1.05894	0.65172	0.781408	-0.81831	-0.5728	0.124314	-0.422265	0.28233	3.69797	6.2659	7.26455	-0.55977	0.0686	0.64971	0.0528467	0.349236
18.9075	1.10203	0.67439	0.819932	-0.77522	-0.55013	0.162838	-0.387504	0.282739	3.72683	6.28476	7.27198	-0.53091	0.08746	0.65714	0.07123	0.343056
18.9285	1.14722	0.72222	0.830928	-0.73003	-0.5023	0.173834	-0.352832	0.271415	3.72333	6.31811	7.31303	-0.53441	0.12081	0.69819	0.0948633	0.356057
18.9495	1.10835	0.69895	0.810664	-0.7689	-0.52557	0.15357	-0.3803	0.276022	3.70378	6.25214	7.27355	-0.55396	0.05484	0.65871	0.0531967	0.350069
18.9705	1.10056	0.68867	0.81035	-0.77669	-0.53585	0.153256	-0.386428	0.278655	3.68512	6.23616	7.23165	-0.57262	0.03886	0.61681	0.0276833	0.343404
18.9915	1.0606	0.69484	0.764879	-0.81665	-0.52968	0.107785	-0.412848	0.27318	3.66166	6.22498	7.22543	-0.59608	0.02768	0.61059	0.0140633	0.348402
19.0125	1.12037	0.70461	0.783101	-0.75688	-0.51991	0.126007	-0.383594	0.263824	3.69896	6.24101	7.29068	-0.55878	0.04371	0.67584	0.05359	0.356438
19.0335	1.16687	0.75958	0.836034	-0.71038	-0.46494	0.17894	-0.332127	0.265174	3.70797	6.26186	7.28569	-0.54977	0.06456	0.67085	0.06188	0.352365
19.0545	1.09715	0.73333	0.792717	-0.7801	-0.49119	0.135623	-0.378556	0.270279	3.69886	6.21559	7.22236	-0.55888	0.01829	0.60752	0.02231	0.336717
19.0755	1.07201	0.72446	0.800468	-0.80524	-0.50006	0.143374	-0.387309	0.279584	3.6721	6.17282	7.19193	-0.58564	-0.02448	0.57709	-0.01101	0.335719
19.0965	1.10567	0.74961	0.806982	-0.77158	-0.47491	0.149888	-0.365534	0.271568	3.69097	6.17311	7.23898	-0.56677	-0.02419	0.62414	0.01106	0.344238
19.1175	1.12101	0.81205	0.81363	-0.75624	-0.41247	0.156536	-0.337391	0.266156	3.69941	6.23799	7.25621	-0.55833	0.04069	0.64137	0.0412433	0.346324
19.1385	1.10039	0.75325	0.769681	-0.77686	-0.47127	0.112587	-0.378514	0.260916	3.70041	6.17496	7.20117	-0.55733	-0.02234	0.58633	0.00222	0.330375
19.1595	1.09917	0.76987	0.820798	-0.77808	-0.45465	0.163704	-0.356342	0.276277	3.65909	6.20049	7.17644	-0.59865	0.00319	0.5616	-0.0112867	0.335014
19.1805	1.09551	0.77079	0.764677	-0.78174	-0.45373	0.107583	-0.375962	0.259653	3.64187	6.12806	7.15015	-0.61587	-0.06924	0.53531	-0.0499333	0.332457
19.2015	1.10476	0.79674	0.80506	-0.77249	-0.42778	0.147966	-0.350768	0.268488	3.6858	6.18616	7.15474	-0.57194	-0.01114	0.5399	-0.0143933	0.320965
19.2225	1.13726	0.86918	0.859899	-0.73999	-0.35534	0.202805	-0.297508	0.273693	3.6869	6.22549	7.22122	-0.57084	0.02819	0.60638	0.0212433	0.339852
19.2435	1.09701	0.84826	0.820806	-0.78024	-0.37626	0.163712	-0.330929	0.273436	3.65251	6.17783	7.14236	-0.60523	-0.01947	0.52752	-0.0323933	0.327061
19.2645	1.06773	0.86053	0.787453	-0.80952	-0.36399	0.130359	-0.347717	0.271442	3.62059	6.15208	7.09947	-0.63715	-0.04522	0.48463	-0.0659133	0.323995
19.2855	1.10418	0.8598	0.835068	-0.77307	-0.36472	0.177974	-0.319939	0.275454	3.6502	6.18765	7.12128	-0.60754	-0.00965	0.50644	-0.0369167	0.321867
19.3065	1.14172	0.90241	0.899057	-0.73553	-0.32211	0.241963	-0.271892	0.283293	3.68241	6.25649	7.13002	-0.57533	0.05919	0.51518	-0.00032	0.316206
19.3275	1.10339	0.89627	0.851028	-0.77386	-0.32825	0.193934	-0.302725	0.279669	3.66626	6.19774	7.07598	-0.59148	0.00044	0.46114	-0.0433	0.304651
19.3485	1.08987	0.90937	0.829807	-0.78738	-0.31515	0.172713	-0.309939	0.277167	3.66915	6.1937	7.10681	-0.58859	-0.0036	0.49197	-0.0334067	0.312287
19.3695	1.07652	0.90986	0.792713	-0.80073	-0.31466	0.135619	-0.32659	0.270366	3.60747	6.14884	7.05013	-0.65027	-0.04846	0.43529	-0.0878133	0.313991
19.3905	1.12788	0.94623	0.827353	-0.74937	-0.27829	0.170259	-0.2858	0.265501	3.66189	6.19217	7.04688	-0.59585	-0.00513	0.43204	-0.0563133	0.297828
19.4115	1.17162	1.01026	0.853022	-0.70563	-0.21426	0.195928	-0.241321	0.260609	3.66687	6.202	7.07377	-0.59087	0.0047	0.45893	-0.0424133	0.303965
19.4325	1.14714	0.98106	0.858863	-0.73011	-0.24346	0.201769	-0.257267	0.269099	3.63647	6.17148	7.02916	-0.62127	-0.02582	0.41432	-0.07759	0.300068
19.4535	1.14674	0.98381	0.804455	-0.73051	-0.24071	0.147361	-0.27462	0.253986	3.61922	6.13643	6.99614	-0.63852	-0.06087	0.3813	-0.10603	0.295261
19.4745	1.1549	1.02762	0.842071	-0.72235	-0.1969	0.184977	-0.244758	0.263014	3.65254	6.12648	6.998	-0.6052	-0.07082	0.38316	-0.09762	0.285629
19.4955	1.19948	1.08201	0.907204	-0.67777	-0.14251	0.25011	-0.190057	0.268909	3.66247	6.1624	7.00815	-0.59527	-0.0349	0.39331	-0.0789533	0.286227
19.5165	1.19604	1.06198	0.845153	-0.68121	-0.16254	0.188059	-0.218564	0.252495	3.65333	6.13864	6.97998	-0.60441	-0.05866	0.36514	-0.09931	0.280622
19.5375	1.17182	1.03858	0.819878	-0.70543	-0.18594	0.162784	-0.242862	0.252243	3.59809	6.07119	6.93764	-0.65965	-0.12611	0.3228	-0.15432	0.283959
19.5585	1.25172	1.0865	0.8167	-0.62553	-0.13802	0.159606	-0.201315	0.228848	3.63512	6.09832	6.95999	-0.62262	-0.09898	0.34515	-0.125483	0.279685
19.5795	1.27329	1.13062	0.861318	-0.60396	-0.0939	0.204224	-0.164545	0.235961	3.63885	6.11666	6.94634	-0.61889	-0.08064	0.3315	-0.122677	0.275158
19.6005	1.25023	1.13045	0.803623	-0.62702	-0.09407	0.146529	-0.19152	0.228558	3.61963	6.05442	6.90852	-0.63811	-0.14288	0.29368	-0.162437	0.269162
19.6215	1.28637	1.15549	0.819562	-0.59088	-0.06903	0.162468	-0.165814	0.222792	3.59283	6.04177	6.89312	-0.66491	-0.15553	0.27828	-0.18072	0.272567
19.6425	1.25466	1.12368	0.807625	-0.62259	-0.10084	0.150531	-0.190966	0.227685	3.54584	5.96436	6.87419	-0.7119	-0.23294	0.25935	-0.228497	0.280385
19.6635	1.29449	1.17524	0.799235	-0.58276	-0.04928	0.142141	-0.1633	0.216888	3.58229	6.00847	6.88377	-0.67545	-0.18883	0.26893	-0.19845	0.272661
19.6845	1.3546	1.22238	0.816729	-0.52265	-0.00214	0.159635	-0.121718	0.205834	3.60712	6.05041	6.90722	-0.65062	-0.14689	0.29238	-0.168377	0.272433
19.7055	1.33667	1.20336	0.781874	-0.54058	-0.02116	0.12478	-0.145653	0.201908	3.55529	5.96895	6.839	-0.70245	-0.22835	0.22416	-0.235547	0.267513
19.7265	1.30465	1.19375	0.790843	-0.5726	-0.03077	0.133749	-0.15654	0.213382	3.5297	5.94085	6.82664	-0.72804	-0.25645	0.2118	-0.257563	0.271309
19.7475	1.38169	1.2029	0.778834	-0.49556	-0.02162	0.12174	-0.131813	0.186522	3.54095	5.95989	6.85712	-0.71679	-0.23741	0.24228	-0.237307	0.27686
19.7685	1.40138	1.25484	0.817124	-0.47587	0.03032	0.16003	-0.0951733	0.193996	3.58133	5.97672	6.86498	-0.67641	-0.22058	0.25014	-0.215617	0.267483
19.7895	1.39751	1.22201	0.786495	-0.47974	-0.00251	0.129401	-0.117616	0.185023	3.52442	5.91936	6.82502	-0.73332	-0.27794	0.21018	-0.267027	0.27242
19.8105	1.42082	1.28219	0.776641	-0.45643	0.05767	0.119547	-0.093071	0.182555	3.51777	5.93298	6.8044	-0.73997	-0.26432	0.18956	-0.271577	0.268357
19.8315	1.37837	1.24181	0.7275	-0.49888	0.01729	0.070406	-0.137061	0.181558	3.49561	5.87679	6.79973	-0.76213	-0.32051	0.18489	-0.29925	0.273588
19.8525	1.43746	1.28948	0.761984	-0.43979	0.06496	0.10489	-0.08998	0.175284	3.50621	5.89486	6.81722	-0.75153	-0.30244	0.20238	-0.283863	0.275527
19.8735	1.44936	1.31795	0.768567	-0.42789	0.09343	0.111473	-0.074329	0.176857	3.51993	5.92721	6.82978	-0.73781	-0.27009	0.21494	-0.26432	0.27505
19.8945	1.42334	1.30536	0.757048	-0.45391	0.08084	0.099954	-0.0910387	0.18152	3.48038	5.90275	6.79434	-0.77736	-0.29455	0.1795	-0.29747	0.276226
19.9155	1.41339	1.26472	0.718045	-0.46386	0.0402	0.060951	-0.120903	0.171583	3.49846	5.86482	6.74448	-0.75928	-0.33248	0.12964	-0.320707	0.256677
19.9365	1.44437	1.3078	0.735624	-0.43288	0.08328	0.07853	-0.0903567	0.171267	3.47879	5.87724	6.77209	-0.77895	-0.32006	0.15725	-0.31392	0.270275
19.9575	1.47786	1.35545	0.771188	-0.39939	0.13093	0.114094	-0.0514553	0.174035	3.52349	5.92704	6.79851	-0.73425	-0.27026	0.18367	-0.273613	0.264986
19.9785	1.46768	1.32919	0.719357	-0.40957	0.10467	0.062263	-0.080879	0.164801	3.47937	5.88577	6.72608	-0.77837	-0.31153	0.11124	-0.32622	0.256913
19.9995	1.454	1.32912	0.714484	-0.42325	0.1046	0.05739	-0.0870867	0.168633	3.48424	5.89584	6.7312	-0.7735	-0.30146	0.11636	-0.319533	0.257039
20.0205	1.43397	1.32106	0.710736	-0.44328	0.09654	0.053642	-0.0976993	0.173234	3.45879	5.86189	6.7181	-0.79895	-0.33541	0.10326	-0.3437	0.260479
20.0415	1.45617	1.3516	0.720797	-0.42108	0.12708	0.063703	-0.0767657	0.173127	3.50514	5.90824	6.69864	-0.7526	-0.28906	0.0838	-0.319287	0.24192
20.0625	1.52477	1.38689	0.750345	-0.35248	0.16237	0.093251	-0.0322863	0.161335	3.5049	5.93035	6.70514	-0.75284	-0.26695	0.0903	-0.30983	0.244336
20.0835	1.484	1.37338	0.685824	-0.39325	0.14886	0.02873	-0.0718867	0.164381	3.50197	5.89985	6.69518	-0.75577	-0.29745	0.08034	-0.324293	0.241737
20.1045	1.48311	1.32532	0.647398	-0.39414	0.1008	-0.009696	-0.101012	0.149995	3.45621	5.88236	6.6605	-0.80153	-0.31494	0.04566	-0.356937	0.245462
20.1255	1.52088	1.31546	0.719596	-0.35637	0.09094	0.062502	-0.0676427	0.144597	3.48811	5.90144	6.66436	-0.76963	-0.29586	0.04952	-0.338657	0.237434
20.1465	1.55518	1.39606	0.736936	-0.32207	0.17154	0.079842	-0.0235627	0.151583	3.53306	5.92842	6.69096	-0.72468	-0.26888	0.07612	-0.305813	0.231907
20.1675	1.52988	1.36511	0.709763	-0.34737	0.14059	0.052669	-0.0513703	0.15016	3.4992	5.88684	6.65482	-0.75854	-0.31046	0.03998	-0.343007	0.231087
[truncated: 182 more rows]

## Sheet: Supplementary Figure 2
	Supplementary Figure 2
	Absorbance (420 nm)	Conc. (μM)
	0.57481	1.25
	0.28319	0.625
	0.14354	0.3125
	0.05238	0.15625
	0.01548	0.07813

[truncated: 4 more sheets: Supplementary Figure 3, Supplementary Figure 4, Supplementary Figure 5, Cartesian Coordinates]
